# Supplementary material for: Identification of Differentially Expressed Genes through Integrated Study of Alzheimer’s Disease Affected Brain Regions
Source: PLoS One. 2016 Apr 6;11(4):e0152342. doi: 10.1371/journal.pone.0152342 (PMC4822961; doi:10.1371/journal.pone.0152342)
Supplement: S1 Table — The details of samples for each brain region, and the individual identification across regions based on related meta-data. (XLS) [file pone.0152342.s003.xls]

## Sheet: Details
	Individuals in study GSE5281, Winnie S. Liang et al. Alzheimer's disease is associated with reduced expression of energy metabolism genes in posterior cingulate neurons . In: Proceedings of the National Academy of Sciences of the United States of America 105.11 (2008). 9616[PII] 18332434[pmid] Proc Natl Acad Sci U S A, pp. 4441 4446. issn : 0027-8424 1091-6490. doi : 10.1073/pnas.0709259105.
GEO Accession:	GEO sample accession ID
Sample Name:	Name given to sample in the original study
Region:	Brain region ID
Organ Region:	Brain region
Cell Type:	Cell type in tissue sample
Ethnicity:	Ethnicity of each individual; Caucasian or Unknown
Disease State:	AD or NDC
Sex:	Sex
Age:	At time of death
Person ID:	Our identification of individuals across regions.

## Sheet: Sample Details
GEO Accession:	Sample Name:	Region:	Organ Region:	Cell Type:	Ethnicity:	Disease State:	Sex:	Age:	Person ID:
GSM119631	HIP control 4	HIP	hippocampus	layer III neurons	Caucasian	normal	female	102 years	P1
GSM119643	MTG control 3	MTG	Medial Temporal Gyrus	layer III neurons	Caucasian	normal	female	102 years	P1
GSM119655	PC control 3	PC	Posterior Singulate	layer III neurons	Caucasian	normal	female	102 years	P1
GSM119619	EC control 5	EC	Entorhinal Cortex	layer III neurons	Caucasian	normal	female	102 years	P1
GSM119670	SFG control 5	SFG	Superior Frontal Gyrus	layer III neurons	Caucasian	normal	female	102 years	P1
GSM119615	EC control 1	EC	Entorhinal Cortex	layer III neurons	Caucasian	normal	male	63 years	P2
GSM119632	HIP control 5	HIP	hippocampus	layer III neurons	Caucasian	normal	male	63 years	P2
GSM119644	MTG control 4	MTG	Medial Temporal Gyrus	layer III neurons	Caucasian	normal	male	63 years	P2
GSM119656	PC control 4	PC	Posterior Singulate	layer III neurons	Caucasian	normal	male	63 years	P2
GSM119671	SFG control 6	SFG	Superior Frontal Gyrus	layer III neurons	Caucasian	normal	male	63 years	P2
GSM119679	VCX control 3	VCX	Primary Visual Cortex	layer III neurons	Caucasian	normal	male	63 years	P2
GSM238824	MTG_affected_15	MTG	Medial Temporal Gyrus	layer III neurons	Caucasian	Alzheimer's Disease	male	68 years	P3
GSM238837	PC_affected_5	PC	Posterior Singulate	pyramidal neuron	unknown	Alzheimer's Disease	male	68 years	P4
GSM238862	SFG_affected_16	SFG	Superior Frontal Gyrus	pyramidal neuron	unknown	Alzheimer's Disease	male	68 years	P4
GSM238854	SFG_affected_9	SFG	Superior Frontal Gyrus	pyramidal neuron	unknown	Alzheimer's Disease	male	68 years	P4
GSM238947	VCX_affected_12	VCX	Primary Visual Cortex	pyramidal neuron	unknown	Alzheimer's Disease	male	68 years	P4
GSM238943	VCX_affected_8	VCX	Primary Visual Cortex	pyramidal neuron	unknown	Alzheimer's Disease	male	68 years	P4
GSM238955	VCX_affected_18	VCX	Primary Visual Cortex	layer III neurons	Caucasian	Alzheimer's Disease	male	68 years	P4
GSM119626	EC control 12	EC	Entorhinal Cortex	layer III neurons	Caucasian	normal	male	69 years	P5
GSM119639	HIP control 12	HIP	hippocampus	layer III neurons	Caucasian	normal	male	69 years	P5
GSM119651	MTG control 11	MTG	Medial Temporal Gyrus	layer III neurons	Caucasian	normal	male	69 years	P5
GSM119664	PC control 12	PC	Posterior Singulate	layer III neurons	Caucasian	normal	male	69 years	P5
GSM119675	SFG control 10	SFG	Superior Frontal Gyrus	layer III neurons	Caucasian	normal	male	69 years	P5
GSM119687	VCX control 11	VCX	Primary Visual Cortex	layer III neurons	Caucasian	normal	male	69 years	P5
GSM238803	HIP_affected_5	HIP	hippocampus	pyramidal neuron	unknown	Alzheimer's Disease	female	70.8 years	P6
GSM238838	PC_affected_6	PC	Posterior Singulate	pyramidal neuron	unknown	Alzheimer's Disease	female	70.8 years	P6
GSM238856	SFG_affected_11	SFG	Superior Frontal Gyrus	pyramidal neuron	unknown	Alzheimer's Disease	female	70.8 years	P6
GSM238944	VCX_affected_9	VCX	Primary Visual Cortex	pyramidal neuron	unknown	Alzheimer's Disease	female	70.8 years	P6
GSM238808	HIP_affected_10	HIP	hippocampus	layer III neurons	Caucasian	Alzheimer's Disease	male	72 years	P7
GSM238821	MTG_affected_12	MTG	Medial Temporal Gyrus	pyramidal neuron	unknown	Alzheimer's Disease	male	72 years	P8
GSM238810	MTG_affected_2	MTG	Medial Temporal Gyrus	pyramidal neuron	unknown	Alzheimer's Disease	male	72 years	P8
GSM238870	SFG_affected_22	SFG	Superior Frontal Gyrus	pyramidal neuron	unknown	Alzheimer's Disease	male	72 years	P8
GSM238844	SFG_affected_3	SFG	Superior Frontal Gyrus	pyramidal neuron	unknown	Alzheimer's Disease	male	72 years	P8
GSM238953	VCX_affected_17	VCX	Primary Visual Cortex	pyramidal neuron	unknown	Alzheimer's Disease	male	72 years	P8
GSM119638	HIP control 11	HIP	hippocampus	layer III neurons	Caucasian	normal	female	73 years	P10
GSM119650	MTG control 10	MTG	Medial Temporal Gyrus	layer III neurons	Caucasian	normal	female	73 years	P10
GSM119663	PC control 11	PC	Posterior Singulate	layer III neurons	Caucasian	normal	female	73 years	P10
GSM119686	VCX control 10	VCX	Primary Visual Cortex	layer III neurons	Caucasian	normal	female	73 years	P10
GSM119669	SFG control 4	SFG	Superior Frontal Gyrus	layer III neurons	Caucasian	normal	female	73 years	P10
GSM238826	PC_affected_1	PC	Posterior Singulate	pyramidal neuron	unknown	Alzheimer's Disease	female	73 years	P9
GSM238799	HIP_affected_1	HIP	hippocampus	pyramidal neuron	unknown	Alzheimer's Disease	female	73 years	P9
GSM238822	MTG_affected_13	MTG	Medial Temporal Gyrus	layer III neurons	Caucasian	Alzheimer's Disease	female	73 years	P11
GSM238842	SFG_affected_1	SFG	Superior Frontal Gyrus	pyramidal neuron	unknown	Alzheimer's Disease	female	73 years	P9
GSM238872	VCX_affected_1	VCX	Primary Visual Cortex	pyramidal neuron	unknown	Alzheimer's Disease	female	73 years	P9
GSM238868	SFG_affected_21	SFG	Superior Frontal Gyrus	pyramidal neuron	unknown	Alzheimer's Disease	male	74 years	P12
GSM238952	VCX_affected_16	VCX	Primary Visual Cortex	pyramidal neuron	unknown	Alzheimer's Disease	male	74 years	P12
GSM238802	HIP_affected_4	HIP	hippocampus	pyramidal neuron	unknown	Alzheimer's Disease	male	75 years	P13
GSM238811	MTG_affected_3	MTG	Medial Temporal Gyrus	pyramidal neuron	unknown	Alzheimer's Disease	male	75 years	P13
GSM238813	MTG_affected_5	MTG	Medial Temporal Gyrus	pyramidal neuron	unknown	Alzheimer's Disease	male	75 years	P13
GSM238835	PC_affected_4	PC	Posterior Singulate	pyramidal neuron	unknown	Alzheimer's Disease	male	75 years	P13
GSM238845	SFG_affected_4	SFG	Superior Frontal Gyrus	pyramidal neuron	unknown	Alzheimer's Disease	male	75 years	P13
GSM238847	SFG_affected_6	SFG	Superior Frontal Gyrus	pyramidal neuron	unknown	Alzheimer's Disease	male	75 years	P13
GSM238874	VCX_affected_3	VCX	Primary Visual Cortex	pyramidal neuron	unknown	Alzheimer's Disease	male	75 years	P13
GSM238877	VCX_affected_5	VCX	Primary Visual Cortex	pyramidal neuron	unknown	Alzheimer's Disease	male	75 years	P13
GSM119621	EC control 7	EC	Entorhinal Cortex	layer III neurons	Caucasian	normal	male	76 years	P14
GSM119634	HIP control 7	HIP	hippocampus	layer III neurons	Caucasian	normal	male	76 years	P14
GSM119681	VCX control 5	VCX	Primary Visual Cortex	layer III neurons	Caucasian	normal	male	76 years	P14
GSM119658	PC control 6	PC	Posterior Singulate	layer III neurons	Caucasian	normal	male	76 years	P14
GSM119673	SFG control 8	SFG	Superior Frontal Gyrus	layer III neurons	Caucasian	normal	male	76 years	P14
GSM238805	HIP_affected_7	HIP	hippocampus	pyramidal neuron	unknown	Alzheimer's Disease	female	77 years	P14
GSM238860	SFG_affected_14	SFG	Superior Frontal Gyrus	pyramidal neuron	unknown	Alzheimer's Disease	female	77 years	P14
GSM238794	EC_affected_6	EC	Entorhinal Cortex	pyramidal neuron	unknown	Alzheimer's Disease	female	78 years	P15
GSM238801	HIP_affected_3	HIP	hippocampus	pyramidal neuron	unknown	Alzheimer's Disease	male	78 years	P16
GSM238812	MTG_affected_4	MTG	Medial Temporal Gyrus	pyramidal neuron	unknown	Alzheimer's Disease	male	78 years	P16
GSM238834	PC_affected_3	PC	Posterior Singulate	pyramidal neuron	unknown	Alzheimer's Disease	male	78 years	P16
GSM238846	SFG_affected_5	SFG	Superior Frontal Gyrus	pyramidal neuron	unknown	Alzheimer's Disease	male	78 years	P16
GSM238875	VCX_affected_4	VCX	Primary Visual Cortex	pyramidal neuron	unknown	Alzheimer's Disease	male	78 years	P16
GSM119627	EC control 13	EC	Entorhinal Cortex	layer III neurons	Caucasian	normal	male	78 years	P17
GSM119640	HIP control 13	HIP	hippocampus	layer III neurons	Caucasian	normal	male	78 years	P17
GSM119665	PC control 13	PC	Posterior Singulate	layer III neurons	Caucasian	normal	male	78 years	P17
GSM119688	VCX control 12	VCX	Primary Visual Cortex	layer III neurons	Caucasian	normal	male	78 years	P17
GSM119652	MTG control 12	MTG	Medial Temporal Gyrus	layer III neurons	Caucasian	normal	male	78 years	P17
GSM238793	EC_affected_5	EC	Entorhinal Cortex	pyramidal neuron	unknown	Alzheimer's Disease	female	79 years	P18
GSM238806	HIP_affected_8	HIP	hippocampus	pyramidal neuron	unknown	Alzheimer's Disease	male	79 years	P19
GSM119620	EC control 6	EC	Entorhinal Cortex	layer III neurons	Caucasian	normal	male	79 years	P20
GSM119623	EC control 9	EC	Entorhinal Cortex	layer III neurons	Caucasian	normal	male	79 years	P20
GSM119633	HIP control 6	HIP	hippocampus	layer III neurons	Caucasian	normal	male	79 years	P20
GSM119636	HIP control 9	HIP	hippocampus	layer III neurons	Caucasian	normal	male	79 years	P20
GSM119645	MTG control 5	MTG	Medial Temporal Gyrus	layer III neurons	Caucasian	normal	male	79 years	P20
GSM119647	MTG control 7	MTG	Medial Temporal Gyrus	layer III neurons	Caucasian	normal	male	79 years	P20
GSM119657	PC control 5	PC	Posterior Singulate	layer III neurons	Caucasian	normal	male	79 years	P20
GSM119660	PC control 8	PC	Posterior Singulate	layer III neurons	Caucasian	normal	male	79 years	P20
GSM119680	VCX control 4	VCX	Primary Visual Cortex	layer III neurons	Caucasian	normal	male	79 years	P20
GSM119683	VCX control 7	VCX	Primary Visual Cortex	layer III neurons	Caucasian	normal	male	79 years	P20
GSM119672	SFG control 7	SFG	Superior Frontal Gyrus	layer III neurons	Caucasian	normal	male	79 years	P20
GSM238818	MTG_affected_9	MTG	Medial Temporal Gyrus	pyramidal neuron	unknown	Alzheimer's Disease	male	79 years	P21
GSM238840	PC_affected_8	PC	Posterior Singulate	pyramidal neuron	unknown	Alzheimer's Disease	male	79 years	P21
GSM238863	SFG_affected_17	SFG	Superior Frontal Gyrus	pyramidal neuron	unknown	Alzheimer's Disease	male	79 years	P21
GSM238948	VCX_affected_13	VCX	Primary Visual Cortex	pyramidal neuron	unknown	Alzheimer's Disease	male	79 years	P21
GSM238825	MTG_affected_16	MTG	Medial Temporal Gyrus	layer III neurons	Caucasian	Alzheimer's Disease	female	80 years	P22
GSM238963	VCX_affected_19	VCX	Primary Visual Cortex	layer III neurons	Caucasian	Alzheimer's Disease	female	80 years	P22
GSM238871	SFG_affected_23	SFG	Superior Frontal Gyrus	layer III neurons	Caucasian	Alzheimer's Disease	male	80 years	P23
GSM238798	EC_affected_10	EC	Entorhinal Cortex	pyramidal neuron	unknown	Alzheimer's Disease	male	80 years	P24
GSM238867	SFG_affected_20	SFG	Superior Frontal Gyrus	pyramidal neuron	unknown	Alzheimer's Disease	female	80 years	P25
GSM119617	EC control 3	EC	Entorhinal Cortex	layer III neurons	Caucasian	normal	male	80 years	P26
GSM119629	HIP control 2	HIP	hippocampus	layer III neurons	Caucasian	normal	male	80 years	P26
GSM119630	HIP control 3	HIP	hippocampus	layer III neurons	Caucasian	normal	male	80 years	P26
GSM119642	MTG control 2	MTG	Medial Temporal Gyrus	layer III neurons	Caucasian	normal	male	80 years	P26
GSM119654	PC control 2	PC	Posterior Singulate	layer III neurons	Caucasian	normal	male	80 years	P26
GSM119678	VCX control 2	VCX	Primary Visual Cortex	layer III neurons	Caucasian	normal	male	80 years	P26
GSM119618	EC control 4	EC	Entorhinal Cortex	layer III neurons	Caucasian	normal	male	80 years	P26
GSM238800	HIP_affected_2	HIP	hippocampus	pyramidal neuron	unknown	Alzheimer's Disease	male	81 years	P27
GSM238809	MTG_affected_1	MTG	Medial Temporal Gyrus	pyramidal neuron	unknown	Alzheimer's Disease	male	81 years	P27
GSM238827	PC_affected_2	PC	Posterior Singulate	pyramidal neuron	unknown	Alzheimer's Disease	male	81 years	P27
GSM238843	SFG_affected_2	SFG	Superior Frontal Gyrus	pyramidal neuron	unknown	Alzheimer's Disease	male	81 years	P27
GSM238873	VCX_affected_2	VCX	Primary Visual Cortex	pyramidal neuron	unknown	Alzheimer's Disease	male	81 years	P27
GSM238816	MTG_affected_7	MTG	Medial Temporal Gyrus	pyramidal neuron	unknown	Alzheimer's Disease	female	81.3 years	P28
GSM238945	VCX_affected_10	VCX	Primary Visual Cortex	pyramidal neuron	unknown	Alzheimer's Disease	female	81.3 years	P28
GSM238763	EC_affected_1	EC	Entorhinal Cortex	pyramidal neuron	unknown	Alzheimer's Disease	female	82 years	P29
GSM238819	MTG_affected_10	MTG	Medial Temporal Gyrus	pyramidal neuron	unknown	Alzheimer's Disease	female	82 years	P29
GSM238864	SFG_affected_18	SFG	Superior Frontal Gyrus	pyramidal neuron	unknown	Alzheimer's Disease	female	82 years	P29
GSM238949	VCX_affected_14	VCX	Primary Visual Cortex	pyramidal neuron	unknown	Alzheimer's Disease	female	82 years	P29
GSM119625	EC control 11	EC	Entorhinal Cortex	layer III neurons	Caucasian	normal	female	82 years	P30
GSM119649	MTG control 9	MTG	Medial Temporal Gyrus	layer III neurons	Caucasian	normal	female	82 years	P30
GSM119662	PC control 10	PC	Posterior Singulate	layer III neurons	Caucasian	normal	female	82 years	P30
GSM119685	VCX control 9	VCX	Primary Visual Cortex	layer III neurons	Caucasian	normal	female	82 years	P30
GSM119668	SFG control 3	SFG	Superior Frontal Gyrus	layer III neurons	Caucasian	normal	female	82 years	P30
GSM238858	SFG_affected_13	SFG	Superior Frontal Gyrus	pyramidal neuron	unknown	Alzheimer's Disease	female	83 years	P31
GSM238861	SFG_affected_15	SFG	Superior Frontal Gyrus	pyramidal neuron	unknown	Alzheimer's Disease	female	83 years	P31
GSM119622	EC control 8	EC	Entorhinal Cortex	layer III neurons	Caucasian	normal	male	83 years	P32
GSM119635	HIP control 8	HIP	hippocampus	layer III neurons	Caucasian	normal	male	83 years	P32
GSM119646	MTG control 6	MTG	Medial Temporal Gyrus	layer III neurons	Caucasian	normal	male	83 years	P32
GSM119659	PC control 7	PC	Posterior Singulate	layer III neurons	Caucasian	normal	male	83 years	P32
GSM119682	VCX control 6	VCX	Primary Visual Cortex	layer III neurons	Caucasian	normal	male	83 years	P32
GSM119674	SFG control 9	SFG	Superior Frontal Gyrus	layer III neurons	Caucasian	normal	male	83 years	P32
GSM238792	EC_affected_4	EC	Entorhinal Cortex	pyramidal neuron	unknown	Alzheimer's Disease	male	84 years	P33
GSM119628	HIP control 1	HIP	hippocampus	layer III neurons	Caucasian	normal	male	85 years	P34
GSM119616	EC control 2	EC	Entorhinal Cortex	layer III neurons	Caucasian	normal	male	85 years	P34
GSM119641	MTG control 1	MTG	Medial Temporal Gyrus	layer III neurons	Caucasian	normal	male	85 years	P34
GSM119653	PC control 1	PC	Posterior Singulate	layer III neurons	Caucasian	normal	male	85 years	P34
GSM119677	VCX control 1	VCX	Primary Visual Cortex	layer III neurons	Caucasian	normal	male	85 years	P34
GSM238804	HIP_affected_6	HIP	hippocampus	pyramidal neuron	unknown	Alzheimer's Disease	female	85 years	P35
GSM238817	MTG_affected_8	MTG	Medial Temporal Gyrus	pyramidal neuron	unknown	Alzheimer's Disease	female	85 years	P35
GSM238839	PC_affected_7	PC	Posterior Singulate	pyramidal neuron	unknown	Alzheimer's Disease	female	85 years	P35
GSM238857	SFG_affected_12	SFG	Superior Frontal Gyrus	pyramidal neuron	unknown	Alzheimer's Disease	female	85 years	P35
GSM238946	VCX_affected_11	VCX	Primary Visual Cortex	pyramidal neuron	unknown	Alzheimer's Disease	female	85 years	P35
GSM238790	EC_affected_2	EC	Entorhinal Cortex	pyramidal neuron	unknown	Alzheimer's Disease	female	86 years	P36
GSM238796	EC_affected_8	EC	Entorhinal Cortex	pyramidal neuron	unknown	Alzheimer's Disease	male	86 years	P37
GSM238848	SFG_affected_7	SFG	Superior Frontal Gyrus	pyramidal neuron	unknown	Alzheimer's Disease	male	87 years	P38
GSM238941	VCX_affected_6	VCX	Primary Visual Cortex	pyramidal neuron	unknown	Alzheimer's Disease	male	87 years	P38
GSM238823	MTG_affected_14	MTG	Medial Temporal Gyrus	layer III neurons	Caucasian	Alzheimer's Disease	male	87 years	P39
GSM119624	EC control 10	EC	Entorhinal Cortex	layer III neurons	Caucasian	normal	female	88 years	P40
GSM119637	HIP control 10	HIP	hippocampus	layer III neurons	Caucasian	normal	female	88 years	P40
GSM119648	MTG control 8	MTG	Medial Temporal Gyrus	layer III neurons	Caucasian	normal	female	88 years	P40
GSM119684	VCX control 8	VCX	Primary Visual Cortex	layer III neurons	Caucasian	normal	female	88 years	P40
GSM119667	SFG control 2	SFG	Superior Frontal Gyrus	layer III neurons	Caucasian	normal	female	88 years	P40
GSM238807	HIP_affected_9	HIP	hippocampus	pyramidal neuron	unknown	Alzheimer's Disease	male	88 years	P41
GSM238820	MTG_affected_11	MTG	Medial Temporal Gyrus	pyramidal neuron	unknown	Alzheimer's Disease	male	88 years	P41
GSM238841	PC_affected_9	PC	Posterior Singulate	pyramidal neuron	unknown	Alzheimer's Disease	male	88 years	P41
GSM238865	SFG_affected_19	SFG	Superior Frontal Gyrus	pyramidal neuron	unknown	Alzheimer's Disease	male	88 years	P41
GSM238951	VCX_affected_15	VCX	Primary Visual Cortex	pyramidal neuron	unknown	Alzheimer's Disease	male	88 years	P41
GSM238795	EC_affected_7	EC	Entorhinal Cortex	pyramidal neuron	unknown	Alzheimer's Disease	female	91 years	P42
GSM238791	EC_affected_3	EC	Entorhinal Cortex	pyramidal neuron	unknown	Alzheimer's Disease	female	93 years	P43
GSM238815	MTG_affected_6	MTG	Medial Temporal Gyrus	pyramidal neuron	unknown	Alzheimer's Disease	female	95 years	P44
GSM238855	SFG_affected_10	SFG	Superior Frontal Gyrus	pyramidal neuron	unknown	Alzheimer's Disease	female	95 years	P44
GSM238851	SFG_affected_8	SFG	Superior Frontal Gyrus	pyramidal neuron	unknown	Alzheimer's Disease	female	95 years	P44
GSM238942	VCX_affected_7	VCX	Primary Visual Cortex	pyramidal neuron	unknown	Alzheimer's Disease	female	95 years	P44
