# Supplementary material for: Identification of Differentially Expressed Genes through Integrated Study of Alzheimer’s Disease Affected Brain Regions
Source: PLoS One. 2016 Apr 6;11(4):e0152342. doi: 10.1371/journal.pone.0152342 (PMC4822961; doi:10.1371/journal.pone.0152342)
Supplement: S2 Table — The Individual (α,β)-k analysis signature result for EC, HIP, MTG, PC, SFG and VCX region. For each signature, the features with Bonferroni corrected p-value < 0.0001 are highlighted. (XLS) [file pone.0152342.s004.xls]

## Sheet: Details
	The list of genes resulted from the individual analysis is given in this worksheet. Each region have different sheets.
EC	The result of individual analysis of each region is given in each work sheet and named according to the region name.
HIP
MTG
PC
SFG
VCX
Probe	The resulted list of probes from the Individual analysis
Name	Name and symbol of the gene resulted by annoting the probe ids
Symbol
BF-Value	Bonferroni corrected p-value used to identify the most significant list of probes.
The probes that have BF-Value < 0.0001 is marked in grey colour for all the regions.

## Sheet: EC
Probe	Name	Symbol	BF-Value
228515_at	uncharacterized LOC90784	LOC90784	3.21791e-07
224506_s_at	phosphatidic acid phosphatase type 2 domain containing 3	PPAPDC3	2.49235e-06
225588_s_at	transmembrane protein 129, E3 ubiquitin protein ligase	TMEM129	3.30947e-06
215062_at	Data not found		3.6476e-06
223178_s_at	5'-nucleotidase domain containing 1	NT5DC1	3.69162e-06
238732_at	collagen, type XXIV, alpha 1	COL24A1	4.28131e-06
213795_s_at	protein tyrosine phosphatase, receptor type, A	PTPRA	4.37173e-06
224999_at	Data not found		4.95075e-06
241798_at	Data not found		6.24391e-06
243231_at	solute carrier family 38, member 11	SLC38A11	7.50657e-06
229531_at	Data not found		8.38227e-06
202899_s_at	serine/arginine-rich splicing factor 3	SRSF3	8.62495e-06
235872_at	Data not found		1.07003e-05
201924_at	AF4/FMR2 family, member 1	AFF1	1.08069e-05
208616_s_at	protein tyrosine phosphatase type IVA, member 2	PTP4A2	1.09982e-05
203247_s_at	zinc finger protein 24	ZNF24	1.21103e-05
204204_at	solute carrier family 31 (copper transporter), member 2	SLC31A2	1.45368e-05
215235_at	spectrin, alpha, non-erythrocytic 1	SPTAN1	1.47961e-05
220762_s_at	guanine nucleotide binding protein (G protein), beta polypeptide 1-like	GNB1L	1.4965e-05
209024_s_at	synaptotagmin binding, cytoplasmic RNA interacting protein	SYNCRIP	1.64821e-05
1556462_a_at	Data not found		1.6893e-05
204216_s_at	zinc finger CCCH-type containing 14	ZC3H14	1.83558e-05
203431_s_at	Rho GTPase activating protein 32	ARHGAP32	1.9103e-05
200041_s_at	DEAD (Asp-Glu-Ala-Asp) box polypeptide 39B	DDX39B	2.0282e-05
209610_s_at	solute carrier family 1 (glutamate/neutral amino acid transporter), member 4	SLC1A4	2.11801e-05
236264_at	adhesion G protein-coupled receptor L3	ADGRL3	2.12548e-05
208662_s_at	tetratricopeptide repeat domain 3	TTC3	2.37854e-05
221397_at	taste receptor, type 2, member 10	TAS2R10	2.42399e-05
202883_s_at	protein phosphatase 2, regulatory subunit A, beta	PPP2R1B	2.50976e-05
224566_at	nuclear paraspeckle assembly transcript 1 (non-protein coding)	NEAT1	2.56157e-05
1556216_s_at	Data not found		2.57138e-05
203665_at	heme oxygenase 1	HMOX1	2.59461e-05
230129_at	phosphoseryl-tRNA kinase	PSTK	2.59678e-05
225368_at	homeodomain interacting protein kinase 2	HIPK2	2.79659e-05
232386_at	vacuolar protein sorting 13 homolog C (S. cerevisiae)	VPS13C	2.93664e-05
235377_at	muscular LMNA-interacting protein	MLIP	3.06568e-05
201646_at	scavenger receptor class B, member 2	SCARB2	3.29963e-05
241489_at	Data not found		3.30494e-05
213850_s_at	SR-related CTD-associated factor 11	SCAF11	3.35758e-05
234150_at	Data not found		3.35947e-05
213654_at	TAF5-like RNA polymerase II, p300/CBP-associated factor (PCAF)-associated factor, 65kDa	TAF5L	3.44202e-05
204105_s_at	neuronal cell adhesion molecule	NRCAM	3.69325e-05
227567_at	leucine rich repeat containing 37, member A16, pseudogene	LRRC37A16P	3.86474e-05
210927_x_at	jumping translocation breakpoint	JTB	3.88808e-05
203822_s_at	E74-like factor 2 (ets domain transcription factor)	ELF2	3.96676e-05
1562433_at	long intergenic non-protein coding RNA 1181	LINC01181	4.01743e-05
221032_s_at	transmembrane protease, serine 5	TMPRSS5	4.15488e-05
213614_x_at	eukaryotic translation elongation factor 1 alpha 1	EEF1A1	4.22011e-05
223213_s_at	zinc fingers and homeoboxes 1	ZHX1	4.22559e-05
226942_at	PHD finger protein 20-like 1	PHF20L1	4.24303e-05
205787_x_at	zinc finger CCCH-type containing 11A	ZC3H11A	4.25293e-05
1569477_at	Data not found		4.28371e-05
1569354_at	NOP2/Sun domain family, member 6	NSUN6	4.56936e-05
201545_s_at	poly(A) binding protein, nuclear 1	PABPN1	4.78659e-05
221518_s_at	ubiquitin specific peptidase 47	USP47	4.88755e-05
206898_at	cadherin 19, type 2	CDH19	4.89884e-05
238890_at	bromodomain and WD repeat domain containing 1	BRWD1	4.92246e-05
244011_at	protein phosphatase, Mg2+/Mn2+ dependent, 1K	PPM1K	5.00433e-05
210109_at	SND1 intronic transcript 1	SND1-IT1	5.05608e-05
243648_at	zinc finger, BED-type containing 6	ZBED6	5.09529e-05
224565_at	nuclear paraspeckle assembly transcript 1 (non-protein coding)	NEAT1	5.19821e-05
231115_at	polymerase (DNA directed), eta	POLH	5.22651e-05
213045_at	microtubule associated serine/threonine kinase 3	MAST3	5.3369e-05
1557684_at	zinc finger protein 286A	ZNF286A	5.40641e-05
41220_at	septin 9	SEPT9	5.41861e-05
212212_s_at	integrator complex subunit 1	INTS1	5.64977e-05
213221_s_at	salt-inducible kinase 2	SIK2	5.73571e-05
225573_at	In multiple Geneids		5.79959e-05
209702_at	fat mass and obesity associated	FTO	5.87392e-05
224780_at	RNA binding motif protein 17	RBM17	6.34702e-05
1555832_s_at	Kruppel-like factor 6	KLF6	6.45319e-05
227093_at	ubiquitin specific peptidase 36	USP36	6.48099e-05
202553_s_at	SYF2 pre-mRNA-splicing factor	SYF2	6.67462e-05
207700_s_at	nuclear receptor coactivator 3	NCOA3	6.73628e-05
228927_at	zinc finger protein 397	ZNF397	6.77243e-05
210589_s_at	glucosidase, beta, acid pseudogene 1	GBAP1	6.97953e-05
210246_s_at	ATP-binding cassette, sub-family C (CFTR/MRP), member 8	ABCC8	7.07933e-05
224605_at	chromosome 4 open reading frame 3	C4orf3	7.07958e-05
212852_s_at	TROVE domain family, member 2	TROVE2	7.32208e-05
217877_s_at	GC-rich promoter binding protein 1-like 1	GPBP1L1	7.32485e-05
237040_at	CWF19-like 2, cell cycle control (S. pombe)	CWF19L2	7.36555e-05
227260_at	ankyrin repeat domain 10	ANKRD10	7.40163e-05
216538_at	Data not found		7.50028e-05
200044_at	serine/arginine-rich splicing factor 9	SRSF9	7.53498e-05
202808_at	WW domain binding protein 1-like	WBP1L	7.5811e-05
235716_at	Data not found		7.71164e-05
228380_at	SUMO1/sentrin/SMT3 specific peptidase 2	SENP2	7.77319e-05
1555495_a_at	CWC27 spliceosome-associated protein homolog (S. cerevisiae)	CWC27	7.89233e-05
204159_at	cyclin-dependent kinase inhibitor 2C (p18, inhibits CDK4)	CDKN2C	7.977e-05
235482_at	PCBP1 antisense RNA 1	PCBP1-AS1	8.23976e-05
215248_at	growth factor receptor-bound protein 10	GRB10	8.25133e-05
212630_at	exocyst complex component 3	EXOC3	8.35972e-05
201320_at	SWI/SNF related, matrix associated, actin dependent regulator of chromatin, subfamily c, member 2	SMARCC2	8.41231e-05
1555606_a_at	glycerophosphodiester phosphodiesterase domain containing 1	GDPD1	8.43966e-05
212491_s_at	DnaJ (Hsp40) homolog, subfamily C, member 8	DNAJC8	8.46406e-05
213839_at	calmin (calponin-like, transmembrane)	CLMN	8.47044e-05
223087_at	ethylmalonyl-CoA decarboxylase 1	ECHDC1	8.47796e-05
204373_s_at	centrosomal protein 350kDa	CEP350	8.80483e-05
205691_at	synaptogyrin 3	SYNGR3	8.86727e-05
200843_s_at	glutamyl-prolyl-tRNA synthetase	EPRS	9.13944e-05
1568877_a_at	acyl-CoA binding domain containing 5	ACBD5	9.23016e-05
239022_at	Data not found		9.25074e-05
200918_s_at	signal recognition particle receptor (docking protein)	SRPR	9.30219e-05
242722_at	LIM domain 7	LMO7	9.34156e-05
205139_s_at	uronyl-2-sulfotransferase	UST	9.51761e-05
224631_at	ZFP91 zinc finger protein	ZFP91	9.73185e-05
221582_at	histone cluster 3, H2a	HIST3H2A	9.9804e-05
206135_at	suppression of tumorigenicity 18, zinc finger	ST18	9.98052e-05
210381_s_at	cholecystokinin B receptor	CCKBR	0.000102016
219366_at	apoptosis, caspase activation inhibitor	AVEN	0.000105421
218360_at	RAB22A, member RAS oncogene family	RAB22A	0.000109986
226844_at	MOB kinase activator 3B	MOB3B	0.000113818
214610_at	cytochrome P450, family 11, subfamily B, polypeptide 1	CYP11B1	0.000115261
201493_s_at	pumilio RNA-binding family member 2	PUM2	0.000117021
243125_x_at	Data not found		0.000118655
221809_at	RAN binding protein 10	RANBP10	0.00012036
225098_at	abl-interactor 2	ABI2	0.000122398
203853_s_at	GRB2-associated binding protein 2	GAB2	0.00012287
202144_s_at	adenylosuccinate lyase	ADSL	0.000123484
227369_at	SERPINE1 mRNA binding protein 1	SERBP1	0.00012365
221778_at	lysine (K)-specific demethylase 7A	KDM7A	0.000127644
202082_s_at	SEC14-like 1 (S. cerevisiae)	SEC14L1	0.000132003
222548_s_at	mitogen-activated protein kinase kinase kinase kinase 4	MAP4K4	0.000132462
232935_at	Data not found		0.000132994
241757_x_at	dynein, cytoplasmic 2, light intermediate chain 1	DYNC2LI1	0.000133479
203374_s_at	tripeptidyl peptidase II	TPP2	0.000133586
200718_s_at	S-phase kinase-associated protein 1	SKP1	0.000134435
232331_at	Data not found		0.000135212
212255_s_at	ATPase, Ca++ transporting, type 2C, member 1	ATP2C1	0.000141484
218657_at	Rap guanine nucleotide exchange factor (GEF)-like 1	RAPGEFL1	0.000142484
215363_x_at	folate hydrolase (prostate-specific membrane antigen) 1	FOLH1	0.000142484
229724_at	gamma-aminobutyric acid (GABA) A receptor, beta 3	GABRB3	0.000142807
201991_s_at	kinesin family member 5B	KIF5B	0.000143484
232210_at	Data not found		0.000143484
213015_at	bobby sox homolog (Drosophila)	BBX	0.000143484
236024_at	glycoprotein M6A	GPM6A	0.000143484
208752_x_at	nucleosome assembly protein 1-like 1	NAP1L1	0.000143484
236379_at	Data not found		0.000143484
222616_s_at	ubiquitin specific peptidase 16	USP16	0.000143484
219913_s_at	crooked neck pre-mRNA splicing factor 1	CRNKL1	0.000143484
236168_at	Data not found		0.000143484
223335_at	transmembrane protein 69	TMEM69	0.000143484
227125_at	IL10RB antisense RNA 1 (head to head)	IL10RB-AS1	0.000143485
230850_at	Data not found		0.000143584
209308_s_at	BCL2/adenovirus E1B 19kDa interacting protein 2	BNIP2	0.000143924
210356_x_at	membrane-spanning 4-domains, subfamily A, member 1	MS4A1	0.000144248
221771_s_at	M-phase phosphoprotein 8	MPHOSPH8	0.000144484
225598_at	solute carrier family 45, member 4	SLC45A4	0.000144484
203854_at	complement factor I	CFI	0.000144243
201854_s_at	ATM interactor	ATMIN	0.000143812
232301_at	ubiquitin protein ligase E3B	UBE3B	0.000174784
62212_at	chromosome 1 open reading frame 50	C1orf50	0.000176281
212541_at	flavin adenine dinucleotide synthetase 1	FLAD1	0.000177747
226280_at	Data not found		0.000178145
208615_s_at	protein tyrosine phosphatase type IVA, member 2	PTP4A2	0.000178516
1555852_at	Data not found		0.000178927
226499_at	NOTCH-regulated ankyrin repeat protein	NRARP	0.00017902
225636_at	signal transducer and activator of transcription 2, 113kDa	STAT2	0.000179177
209392_at	ectonucleotide pyrophosphatase/phosphodiesterase 2	ENPP2	0.000186171
201074_at	SWI/SNF related, matrix associated, actin dependent regulator of chromatin, subfamily c, member 1	SMARCC1	0.000186279
212071_s_at	spectrin, beta, non-erythrocytic 1	SPTBN1	0.000188761
223589_at	zinc finger protein 416	ZNF416	0.000192571
224895_at	Yes-associated protein 1	YAP1	0.000193891
203898_at	CGRP receptor component	CRCP	0.000194849
204716_at	coiled-coil domain containing 6	CCDC6	0.000196603
210198_s_at	proteolipid protein 1	PLP1	0.00019671
1568763_s_at	In multiple Geneids		0.000197086
204773_at	interleukin 11 receptor, alpha	IL11RA	0.000200436
236294_at	HECT, UBA and WWE domain containing 1, E3 ubiquitin protein ligase	HUWE1	0.000200837
215228_at	nescient helix loop helix 2	NHLH2	0.000201213
209268_at	vacuolar protein sorting 45 homolog (S. cerevisiae)	VPS45	0.00020217
237594_at	Data not found		0.000202434
225815_at	complexin 2	CPLX2	0.000203795
232390_at	neural cell adhesion molecule 2	NCAM2	0.00020423
213489_at	microtubule-associated protein, RP/EB family, member 2	MAPRE2	0.000205265
239269_at	Data not found		0.000205394
217111_at	alpha-methylacyl-CoA racemase	AMACR	0.000206058
208707_at	eukaryotic translation initiation factor 5	EIF5	0.000206987
226652_at	ubiquitin specific peptidase 3	USP3	0.000209908
233648_at	Data not found		0.000210865
202125_s_at	trafficking protein, kinesin binding 2	TRAK2	0.000212943
221824_s_at	membrane-associated ring finger (C3HC4) 8, E3 ubiquitin protein ligase	MARCH8	0.000213613
234969_s_at	enhancer of polycomb homolog 1 (Drosophila)	EPC1	0.000215379
1561657_at	Data not found		0.000215888
201767_s_at	elaC ribonuclease Z 2	ELAC2	0.000216942
227070_at	glycosyltransferase 8 domain containing 2	GLT8D2	0.000218774
202260_s_at	syntaxin binding protein 1	STXBP1	0.00021989
1564841_at	Data not found		0.00022186
205090_s_at	N-acetylglucosamine-1-phosphodiester alpha-N-acetylglucosaminidase	NAGPA	0.000223625
232032_x_at	stromal cell derived factor 4	SDF4	0.000224759
213828_x_at	In multiple Geneids		0.000226142
233386_at	Data not found		0.000226674
242551_at	Data not found		0.000226833
236338_at	Data not found		0.000229299
208072_s_at	diacylglycerol kinase, delta 130kDa	DGKD	0.000231726
224662_at	kinesin family member 5B	KIF5B	0.000232461
225431_x_at	peptidase M20 domain containing 2	PM20D2	0.000235116
213462_at	neuronal PAS domain protein 2	NPAS2	0.000235671
242690_at	ATPase, class VI, type 11C	ATP11C	0.000235882
203720_s_at	excision repair cross-complementation group 1	ERCC1	0.000236284
211535_s_at	fibroblast growth factor receptor 1	FGFR1	0.000237414
228335_at	claudin 11	CLDN11	0.000240142
227805_at	methionyl aminopeptidase type 1D (mitochondrial)	METAP1D	0.000241873
216039_at	In multiple Geneids		0.000242412
206349_at	leucine-rich, glioma inactivated 1	LGI1	0.000242847
243948_at	Data not found		0.00024398
208629_s_at	hydroxyacyl-CoA dehydrogenase/3-ketoacyl-CoA thiolase/enoyl-CoA hydratase (trifunctional protein), alpha subunit	HADHA	0.000244113
201414_s_at	nucleosome assembly protein 1-like 4	NAP1L4	0.00024435
214578_s_at	Rho-associated, coiled-coil containing protein kinase 1	ROCK1	0.000247478
1563090_at	coiled-coil domain containing 33	CCDC33	0.000247705
201946_s_at	chaperonin containing TCP1, subunit 2 (beta)	CCT2	0.000249245
212343_at	Yip1 domain family, member 6	YIPF6	0.000249318
228686_at	long intergenic non-protein coding RNA 1184	LINC01184	0.000249685
202081_at	immediate early response 2	IER2	0.000249831
212178_s_at	In multiple Geneids		0.000249958
238988_at	Data not found		0.000251761
225956_at	CREB3 regulatory factor	CREBRF	0.000253014
206200_s_at	annexin A11	ANXA11	0.000256796
231835_at	family with sequence similarity 213, member B	FAM213B	0.000258109
203603_s_at	zinc finger E-box binding homeobox 2	ZEB2	0.000259673
209472_at	cysteine conjugate-beta lyase 2	CCBL2	0.000260509
221891_x_at	heat shock 70kDa protein 8	HSPA8	0.000261834
207842_s_at	cancer susceptibility candidate 3	CASC3	0.000263264
210434_x_at	jumping translocation breakpoint	JTB	0.000266037
231970_at	G patch domain containing 2-like	GPATCH2L	0.000266934
240818_at	Data not found		0.000267457
239324_at	Data not found		0.000268399
238869_at	Data not found		0.000269669
215435_at	Data not found		0.000271241
1563573_at	Data not found		0.000272502
213370_s_at	Scm-like with four mbt domains 1	SFMBT1	0.000274711
227708_at	eukaryotic translation elongation factor 1 alpha 1	EEF1A1	0.000277276
1554593_s_at	solute carrier family 1 (high affinity aspartate/glutamate transporter), member 6	SLC1A6	0.000277402
208974_x_at	karyopherin (importin) beta 1	KPNB1	0.000277582
231399_at	RAB3A interacting protein	RAB3IP	0.000278389
244778_x_at	Data not found		0.00028083
1564637_a_at	family with sequence similarity 98, member B	FAM98B	0.000290902
212131_at	LSM14A, SCD6 homolog A (S. cerevisiae)	LSM14A	0.000292523
205117_at	fibroblast growth factor 1 (acidic)	FGF1	0.000295687
212485_at	G patch domain containing 8	GPATCH8	0.000296601
225345_s_at	Data not found		0.0002968
201010_s_at	thioredoxin interacting protein	TXNIP	0.000299541
225864_at	family with sequence similarity 84, member B	FAM84B	0.000300235
223168_at	ras homolog family member U	RHOU	0.000304422
239476_at	Data not found		0.000306345
212775_at	obscurin-like 1	OBSL1	0.000308083
216211_at	Data not found		0.000313058
236283_x_at	p21 protein (Cdc42/Rac)-activated kinase 2 pseudogene	LOC646214	0.000314424
206330_s_at	SHC (Src homology 2 domain containing) transforming protein 3	SHC3	0.000317762
1559605_a_at	uncharacterized LOC285043	LOC285043	0.000317776
224090_s_at	tumor necrosis factor receptor superfamily, member 19	TNFRSF19	0.000320396
201008_s_at	thioredoxin interacting protein	TXNIP	0.000322571
218265_at	SECIS binding protein 2	SECISBP2	0.000327443
218813_s_at	SH3-domain GRB2-like endophilin B2	SH3GLB2	0.000328372
223519_at	sterile alpha motif and leucine zipper containing kinase AZK	ZAK	0.000328933
231969_at	storkhead box 2	STOX2	0.000330033
236488_s_at	Data not found		0.000332813
214595_at	potassium channel, voltage gated modifier subfamily G, member 1	KCNG1	0.000333157
207707_s_at	SEC13 homolog (S. cerevisiae)	SEC13	0.000334796
212992_at	AHNAK nucleoprotein 2	AHNAK2	0.000335196
237388_at	Data not found		0.000335395
205874_at	inositol-trisphosphate 3-kinase A	ITPKA	0.000338903
211520_s_at	glutamate receptor, ionotropic, AMPA 1	GRIA1	0.000339522
235647_at	adaptor-related protein complex 4, sigma 1 subunit	AP4S1	0.000339993
200680_x_at	high mobility group box 1	HMGB1	0.000341225
234276_at	Data not found		0.000341893
213289_at	apolipoprotein O-like	APOOL	0.000342671
229606_at	Data not found		0.000349576
202551_s_at	cysteine rich transmembrane BMP regulator 1 (chordin-like)	CRIM1	0.000351701
211940_x_at	In multiple Geneids		0.000353697
235556_at	CREB3 regulatory factor	CREBRF	0.000354363
212587_s_at	protein tyrosine phosphatase, receptor type, C	PTPRC	0.000356156
208999_at	septin 8	SEPT8	0.000356608
217724_at	SERPINE1 mRNA binding protein 1	SERBP1	0.000358249
212423_at	zinc finger, CCHC domain containing 24	ZCCHC24	0.000360474
1560006_a_at	uncharacterized LOC646762	LOC646762	0.00036087
215071_s_at	histone cluster 1, H2ac	HIST1H2AC	0.000362984
204968_at	chromosome 6 open reading frame 47	C6orf47	0.00036555
208692_at	ribosomal protein S3	RPS3	0.000373613
212530_at	NIMA-related kinase 7	NEK7	0.000375747
209364_at	BCL2-associated agonist of cell death	BAD	0.000376263
213050_at	cordon-bleu WH2 repeat protein	COBL	0.000378821
235146_at	transmembrane and coiled-coil domain family 3	TMCC3	0.000380965
214077_x_at	Meis homeobox 3 pseudogene 1	MEIS3P1	0.000381278
218181_s_at	mitogen-activated protein kinase kinase kinase kinase 4	MAP4K4	0.000383848
214118_x_at	pericentriolar material 1	PCM1	0.00038683
213798_s_at	CAP, adenylate cyclase-associated protein 1 (yeast)	CAP1	0.000387162
209087_x_at	melanoma cell adhesion molecule	MCAM	0.000387574
215735_s_at	tuberous sclerosis 2	TSC2	0.000389302
227084_at	dystrobrevin, alpha	DTNA	0.00039345
1565620_at	ArfGAP with GTPase domain, ankyrin repeat and PH domain 4	AGAP4	0.000395857
220283_at	HHIP-like 2	HHIPL2	0.000398667
223628_at	transmembrane protein 191A (pseudogene)	TMEM191A	0.000399064
227618_at	Data not found		0.000400103
204177_s_at	kelch-like family member 20	KLHL20	0.000400534
215206_at	Data not found		0.000402892
205570_at	phosphatidylinositol-5-phosphate 4-kinase, type II, alpha	PIP4K2A	0.000403892
223050_s_at	F-box and WD repeat domain containing 5	FBXW5	0.000405276
204276_at	thymidine kinase 2, mitochondrial	TK2	0.000405817
202651_at	lysophosphatidylglycerol acyltransferase 1	LPGAT1	0.000407517
1552455_at	prune homolog 2 (Drosophila)	PRUNE2	0.000408483
219848_s_at	zinc finger protein 432	ZNF432	0.000409279
200773_x_at	prothymosin, alpha	PTMA	0.000409722
212561_at	DENN/MADD domain containing 5A	DENND5A	0.0004114
210193_at	myelin-associated oligodendrocyte basic protein	MOBP	0.000415852
222565_s_at	protein kinase D3	PRKD3	0.000416423
212362_at	ATPase, Ca++ transporting, cardiac muscle, slow twitch 2	ATP2A2	0.000419633
222317_at	phosphodiesterase 3B, cGMP-inhibited	PDE3B	0.000421791
227249_at	nudE neurodevelopment protein 1	NDE1	0.00042405
222770_s_at	GUF1 GTPase homolog (S. cerevisiae)	GUF1	0.000424466
226126_at	TBC1 domain containing kinase	TBCK	0.000424953
222119_s_at	F-box protein 11	FBXO11	0.000425368
235571_at	Data not found		0.000427216
212926_at	structural maintenance of chromosomes 5	SMC5	0.000427246
213907_at	eukaryotic translation elongation factor 1 epsilon 1	EEF1E1	0.000429913
1554544_a_at	myelin basic protein	MBP	0.000430684
219523_s_at	teneurin transmembrane protein 3	TENM3	0.00044226
215982_s_at	decapping exoribonuclease	DXO	0.000443829
205300_s_at	small nuclear ribonucleoprotein 35kDa (U11/U12)	SNRNP35	0.000445464
222315_at	Data not found		0.000445883
1562230_at	Data not found		0.000449032
202696_at	oxidative stress responsive 1	OXSR1	0.000451603
210774_s_at	nuclear receptor coactivator 4	NCOA4	0.000453113
218325_s_at	death inducer-obliterator 1	DIDO1	0.000454978
212473_s_at	microtubule associated monooxygenase, calponin and LIM domain containing 2	MICAL2	0.000459543
216575_at	Data not found		0.000460735
206928_at	zinc finger protein 124	ZNF124	0.000464631
206342_x_at	iduronate 2-sulfatase	IDS	0.000466578
236237_at	Data not found		0.000466803
205089_at	zinc finger protein 7	ZNF7	0.000469577
201200_at	cellular repressor of E1A-stimulated genes 1	CREG1	0.000469689
244260_at	Data not found		0.00047054
236693_at	MIR124-2 host gene	MIR124-2HG	0.000471134
208549_x_at	prothymosin, alpha	PTMA	0.000476381
238851_at	ankyrin repeat domain 13A	ANKRD13A	0.000476782
204108_at	nuclear transcription factor Y, alpha	NFYA	0.000479854
222527_s_at	RNA binding motif protein 22	RBM22	0.00048013
207657_x_at	transportin 1	TNPO1	0.000482817
1558796_a_at	Data not found		0.000486939
209083_at	coronin, actin binding protein, 1A	CORO1A	0.000487443
201829_at	neuroepithelial cell transforming 1	NET1	0.000488231
226784_at	TWIST neighbor	TWISTNB	0.000488599
202452_at	zyg-11 related, cell cycle regulator	ZER1	0.000488942
40016_g_at	microtubule associated serine/threonine kinase family member 4	MAST4	0.00048936
212001_at	SURP and G patch domain containing 2	SUGP2	0.000489734
203049_s_at	tetratricopeptide repeat domain 37	TTC37	0.00049054
214693_x_at	neuroblastoma breakpoint family, member 10	NBPF10	0.000491627
49485_at	PR domain containing 4	PRDM4	0.000497313
201175_at	thioredoxin-related transmembrane protein 2	TMX2	0.000498475
238534_at	leucine rich repeat (in FLII) interacting protein 1	LRRFIP1	0.000499061
201636_at	fragile X mental retardation, autosomal homolog 1	FXR1	0.000504198
206403_at	zinc finger protein 536	ZNF536	0.000507232
224369_s_at	F-box protein 38	FBXO38	0.000509501
211340_s_at	melanoma cell adhesion molecule	MCAM	0.000514433
208955_at	deoxyuridine triphosphatase	DUT	0.000515474
213348_at	cyclin-dependent kinase inhibitor 1C (p57, Kip2)	CDKN1C	0.000515602
34726_at	calcium channel, voltage-dependent, beta 3 subunit	CACNB3	0.00052009
224186_s_at	ring finger protein 123	RNF123	0.000521716
202521_at	CCCTC-binding factor (zinc finger protein)	CTCF	0.000522695
209907_s_at	intersectin 2	ITSN2	0.000523256
203123_s_at	solute carrier family 11 (proton-coupled divalent metal ion transporter), member 2	SLC11A2	0.000530388
209706_at	NK3 homeobox 1	NKX3-1	0.000530712
209051_s_at	ral guanine nucleotide dissociation stimulator	RALGDS	0.00053072
244669_at	In multiple Geneids		0.000531059
204094_s_at	TSC22 domain family, member 2	TSC22D2	0.000531269
242531_at	Data not found		0.000531685
225568_at	transmembrane protein 141	TMEM141	0.000536675
201836_s_at	suppressor of Ty 7 (S. cerevisiae)-like	SUPT7L	0.000538411
231986_at	regulating synaptic membrane exocytosis 1	RIMS1	0.00053896
229315_at	Data not found		0.00053925
219506_at	chromosome 1 open reading frame 54	C1orf54	0.000539599
214890_s_at	family with sequence similarity 149, member A	FAM149A	0.000542929
230198_at	hypothetical LOC100130837	LOC100130837	0.000544394
235567_at	RAR-related orphan receptor A	RORA	0.0005453
228067_at	KIAA1211-like	KIAA1211L	0.000546333
217367_s_at	zinc fingers and homeoboxes 3	ZHX3	0.000548647
212440_at	small nuclear ribonucleoprotein 27kDa (U4/U6.U5)	SNRNP27	0.000550669
225234_at	Cbl proto-oncogene, E3 ubiquitin protein ligase	CBL	0.000552801
234985_at	low density lipoprotein receptor class A domain containing 3	LDLRAD3	0.00055483
220078_at	ubiquitin specific peptidase 48	USP48	0.000563753
202023_at	ephrin-A1	EFNA1	0.000568874
221987_s_at	TSR1, 20S rRNA accumulation, homolog (S. cerevisiae)	TSR1	0.000571014
201067_at	proteasome (prosome, macropain) 26S subunit, ATPase, 2	PSMC2	0.000572081
225969_at	alkB, alkylation repair homolog 6 (E. coli)	ALKBH6	0.00057292
225200_at	diphthamide biosynthesis 3	DPH3	0.000573566
1558649_at	uncharacterized LOC145757	LOC145757	0.000575003
215691_x_at	heat shock protein family B (small), member 11	HSPB11	0.000577593
222056_s_at	fumarylacetoacetate hydrolase domain containing 2A	FAHD2A	0.000578257
202590_s_at	pyruvate dehydrogenase kinase, isozyme 2	PDK2	0.00058427
239760_at	Data not found		0.000584417
243498_at	Data not found		0.000585798
1552329_at	retinoblastoma binding protein 6	RBBP6	0.000586841
238623_at	Data not found		0.000587055
228556_at	YTH domain containing 1	YTHDC1	0.00058722
230791_at	Data not found		0.000587902
1556493_a_at	lysine (K)-specific demethylase 4C	KDM4C	0.000588421
226835_s_at	ZNFX1 antisense RNA 1	ZFAS1	0.000590536
212450_at	SECIS binding protein 2-like	SECISBP2L	0.000592842
244732_at	Data not found		0.000592865
207132_x_at	prefoldin subunit 5	PFDN5	0.000595373
208940_at	selenophosphate synthetase 1	SEPHS1	0.000595619
222364_at	solute carrier family 44 (choline transporter), member 1	SLC44A1	0.000596852
212300_at	taxilin alpha	TXLNA	0.0005976
208296_x_at	tumor necrosis factor, alpha-induced protein 8	TNFAIP8	0.000600786
236879_at	Data not found		0.00060351
227000_at	maturin, neural progenitor differentiation regulator homolog (Xenopus)	MTURN	0.000605209
220729_at	Data not found		0.000607115
213310_at	argonaute RISC catalytic component 2	AGO2	0.000607864
228937_at	laccase (multicopper oxidoreductase) domain containing 1	LACC1	0.000608514
209142_s_at	ubiquitin-conjugating enzyme E2G 1	UBE2G1	0.000608599
217364_x_at	Data not found		0.000611764
224696_s_at	DDB1 and CUL4 associated factor 5	DCAF5	0.000612817
212107_s_at	DEAH (Asp-Glu-Ala-His) box helicase 9	DHX9	0.000614122
202283_at	serpin peptidase inhibitor, clade F (alpha-2 antiplasmin, pigment epithelium derived factor), member 1	SERPINF1	0.000614194
202940_at	WNK lysine deficient protein kinase 1	WNK1	0.000617183
218128_at	nuclear transcription factor Y, beta	NFYB	0.000619657
201748_s_at	scaffold attachment factor B	SAFB	0.000620401
213519_s_at	laminin, alpha 2	LAMA2	0.000620698
225207_at	pyruvate dehydrogenase kinase, isozyme 4	PDK4	0.000620715
205608_s_at	angiopoietin 1	ANGPT1	0.000623313
204863_s_at	interleukin 6 signal transducer	IL6ST	0.000623826
217742_s_at	WW domain containing adaptor with coiled-coil	WAC	0.000624337
206322_at	synapsin III	SYN3	0.000624644
1563478_at	KIAA1671	KIAA1671	0.000626846
221972_s_at	stromal cell derived factor 4	SDF4	0.0006281
203836_s_at	mitogen-activated protein kinase kinase kinase 5	MAP3K5	0.000628181
1556168_s_at	maestro heat-like repeat family member 2A	MROH2A	0.000629656
212296_at	proteasome (prosome, macropain) 26S subunit, non-ATPase, 14	PSMD14	0.000631142
1569030_s_at	negative regulator of ubiquitin-like proteins 1	NUB1	0.000633758
234519_at	NOBOX oogenesis homeobox	NOBOX	0.000634439
211410_x_at	killer cell immunoglobulin-like receptor, two domains, long cytoplasmic tail, 5A	KIR2DL5A	0.000636211
240105_at	Data not found		0.000638043
204172_at	coproporphyrinogen oxidase	CPOX	0.000638512
223190_s_at	lysine (K)-specific methyltransferase 2E	KMT2E	0.000638622
205737_at	potassium channel, voltage gated KQT-like subfamily Q, member 2	KCNQ2	0.000639238
238761_at	ELK4, ETS-domain protein (SRF accessory protein 1)	ELK4	0.000646076
1556383_at	Data not found		0.000648126
227997_at	interleukin 17 receptor D	IL17RD	0.000653579
224943_at	BTB (POZ) domain containing 7	BTBD7	0.000654139
213842_x_at	NOP2/Sun domain family, member 5 pseudogene 2	NSUN5P2	0.000655612
221302_at	Kruppel-like factor 15	KLF15	0.000656222
229380_at	Data not found		0.000657739
34858_at	potassium channel tetramerization domain containing 2	KCTD2	0.000664286
213005_s_at	KN motif and ankyrin repeat domains 1	KANK1	0.000666135
238183_at	Data not found		0.000667957
214247_s_at	dickkopf WNT signaling pathway inhibitor 3	DKK3	0.000668782
216274_s_at	SEC11 homolog A (S. cerevisiae)	SEC11A	0.000682249
225274_at	prenylcysteine oxidase 1	PCYOX1	0.000686057
1552411_at	In multiple Geneids		0.000693129
223426_s_at	erythrocyte membrane protein band 4.1 like 4B	EPB41L4B	0.000694628
201980_s_at	Ras suppressor protein 1	RSU1	0.000695433
202712_s_at	In multiple Geneids		0.000696418
234997_x_at	Data not found		0.000697118
215221_at	Data not found		0.00070221
206395_at	diacylglycerol kinase, gamma 90kDa	DGKG	0.000703105
213056_at	FERM domain containing 4B	FRMD4B	0.000703389
208855_s_at	serine/threonine kinase 24	STK24	0.000704126
201168_x_at	Rho GDP dissociation inhibitor (GDI) alpha	ARHGDIA	0.000705333
200704_at	lipopolysaccharide-induced TNF factor	LITAF	0.000706657
215090_x_at	aminopeptidase puromycin sensitive pseudogene	LOC440434	0.000708559
211060_x_at	glycosylphosphatidylinositol anchor attachment 1	GPAA1	0.0007104
236247_at	NOP2/Sun domain family, member 4	NSUN4	0.000710966
218912_at	GRIP and coiled-coil domain containing 1	GCC1	0.000714674
223955_at	calcium release activated channel regulator 2A	CRACR2A	0.000714684
235701_at	Data not found		0.000714969
237446_at	Data not found		0.000716079
233792_at	Data not found		0.0007202
1562583_s_at	transmembrane phosphoinositide 3-phosphatase and tensin homolog 2 pseudogene 1	TPTE2P1	0.000720847
234512_x_at	ribosomal protein L7a	RPL7A	0.000724744
1560181_at	Data not found		0.000724941
200632_s_at	N-myc downstream regulated 1	NDRG1	0.000726476
206225_at	zinc finger protein 507	ZNF507	0.000727825
242308_at	mucolipin 3	MCOLN3	0.000729292
215385_at	Data not found		0.000734223
222594_s_at	spermatogenesis associated, serine-rich 2	SPATS2	0.000734912
203906_at	IQ motif and Sec7 domain 1	IQSEC1	0.000741084
233219_at	Data not found		0.000744619
1559949_at	Data not found		0.000745476
209684_at	Ras and Rab interactor 2	RIN2	0.00075047
238277_at	Data not found		0.00075178
232653_at	Data not found		0.000752747
212879_x_at	protein inhibitor of activated STAT, 4	PIAS4	0.000759902
244887_at	Data not found		0.000760958
239629_at	CASP8 and FADD-like apoptosis regulator	CFLAR	0.000765351
230444_at	Data not found		0.000765431
230392_at	Data not found		0.000767056
206693_at	interleukin 7	IL7	0.000767906
201229_s_at	ariadne RBR E3 ubiquitin protein ligase 2	ARIH2	0.000768346
227224_at	Ral GEF with PH domain and SH3 binding motif 2	RALGPS2	0.000768503
242829_x_at	F-box and leucine-rich repeat protein 3	FBXL3	0.00076866
206065_s_at	dihydropyrimidinase	DPYS	0.00077137
200083_at	ubiquitin specific peptidase 22	USP22	0.000772866
238030_at	zinc finger protein 268	ZNF268	0.000772993
212095_s_at	microtubule associated tumor suppressor 1	MTUS1	0.000774996
231911_at	ermin, ERM-like protein	ERMN	0.000775233
208714_at	NADH dehydrogenase (ubiquinone) flavoprotein 1, 51kDa	NDUFV1	0.000776399
235030_at	neurexophilin and PC-esterase domain family, member 3	NXPE3	0.000778397
233271_at	Data not found		0.000780174
221695_s_at	mitogen-activated protein kinase kinase kinase 2	MAP3K2	0.000783274
227250_at	kringle containing transmembrane protein 1	KREMEN1	0.000784818
204209_at	phosphate cytidylyltransferase 1, choline, alpha	PCYT1A	0.000789527
203278_s_at	PHD finger protein 21A	PHF21A	0.000789776
210524_x_at	Data not found		0.000791297
203706_s_at	frizzled class receptor 7	FZD7	0.000791404
223332_x_at	ring finger protein 126	RNF126	0.000794767
226978_at	peroxisome proliferator-activated receptor alpha	PPARA	0.000797998
1562665_at	Data not found		0.000799206
234700_s_at	ribonuclease, RNase A family, 7	RNASE7	0.000800155
217815_at	suppressor of Ty 16 homolog (S. cerevisiae)	SUPT16H	0.000802463
225571_at	leukemia inhibitory factor receptor alpha	LIFR	0.000805172
243286_at	Data not found		0.000806875
200968_s_at	peptidylprolyl isomerase B (cyclophilin B)	PPIB	0.000809773
235369_at	chromosome 14 open reading frame 28	C14orf28	0.000810064
209658_at	cell division cycle 16	CDC16	0.000811651
212785_s_at	La ribonucleoprotein domain family, member 7	LARP7	0.000811669
209039_x_at	EH-domain containing 1	EHD1	0.000813745
223622_s_at	hydroxypyruvate isomerase (putative)	HYI	0.000814637
226621_at	oncostatin M receptor	OSMR	0.000815188
212208_at	mediator complex subunit 13-like	MED13L	0.000818701
212209_at	mediator complex subunit 13-like	MED13L	0.00081987
207231_at	DAZ interacting zinc finger protein 3	DZIP3	0.00082233
229961_x_at	YjeF N-terminal domain containing 3	YJEFN3	0.000824041
219484_at	host cell factor C2	HCFC2	0.00083131
218175_at	coiled-coil domain containing 92	CCDC92	0.000832623
209302_at	polymerase (RNA) II (DNA directed) polypeptide H	POLR2H	0.00083608
215498_s_at	mitogen-activated protein kinase kinase 3	MAP2K3	0.000836569
214934_at	ATPase, class II, type 9B	ATP9B	0.000836805
209590_at	bone morphogenetic protein 7	BMP7	0.000838485
204640_s_at	speckle-type POZ protein	SPOP	0.000839444
212897_at	cyclin-dependent kinase 19	CDK19	0.000841664
228240_at	Data not found		0.000842668
212136_at	ATPase, Ca++ transporting, plasma membrane 4	ATP2B4	0.00084691
227066_at	MOB kinase activator 3C	MOB3C	0.000847772
214212_x_at	fermitin family member 2	FERMT2	0.000851633
212754_s_at	MON2 homolog (S. cerevisiae)	MON2	0.000852454
225830_at	PDZ domain containing 8	PDZD8	0.000853131
208816_x_at	annexin A2 pseudogene 2	ANXA2P2	0.000855765
221112_at	interleukin 1 receptor accessory protein-like 2	IL1RAPL2	0.000858186
206326_at	gastrin-releasing peptide	GRP	0.000860945
210123_s_at	In multiple Geneids		0.000861841
228369_at	canopy FGF signaling regulator 3	CNPY3	0.000862477
209023_s_at	stromal antigen 2	STAG2	0.000862691
226823_at	phosphatase and actin regulator 4	PHACTR4	0.000867773
222010_at	t-complex 1	TCP1	0.000872132
226976_at	karyopherin alpha 6 (importin alpha 7)	KPNA6	0.000874057
207187_at	Janus kinase 3	JAK3	0.000875196
1559360_at	Data not found		0.000877742
213148_at	chromosome 2 open reading frame 72	C2orf72	0.000881003
220542_s_at	BPI fold containing family A, member 1	BPIFA1	0.000885195
207183_at	G protein-coupled receptor 19	GPR19	0.000886438
241210_at	Data not found		0.000887524
241354_at	ASMTL antisense RNA 1	ASMTL-AS1	0.00088858
214805_at	eukaryotic translation initiation factor 4A1	EIF4A1	0.000889274
218007_s_at	ribosomal protein S27-like	RPS27L	0.000892454
227921_at	Data not found		0.000899964
201870_at	translocase of outer mitochondrial membrane 34	TOMM34	0.000901386
217272_s_at	serpin peptidase inhibitor, clade B (ovalbumin), member 13	SERPINB13	0.000903085
215698_at	lysine (K)-specific demethylase 5A	KDM5A	0.000903766
206826_at	peripheral myelin protein 2	PMP2	0.000904579
241903_at	Data not found		0.000906977
212702_s_at	bicaudal D homolog 2 (Drosophila)	BICD2	0.000908776
204505_s_at	dematin actin binding protein	DMTN	0.000909042
223719_s_at	retbindin	RTBDN	0.000909189
211538_s_at	heat shock 70kDa protein 2	HSPA2	0.000909819
211961_s_at	RAB7A, member RAS oncogene family	RAB7A	0.00091031
202661_at	inositol 1,4,5-trisphosphate receptor, type 2	ITPR2	0.000910709
209221_s_at	oxysterol binding protein-like 2	OSBPL2	0.000911119
204584_at	L1 cell adhesion molecule	L1CAM	0.000914536
217719_at	eukaryotic translation initiation factor 3, subunit L	EIF3L	0.0009151
220081_x_at	hydroxysteroid (17-beta) dehydrogenase 7	HSD17B7	0.000923611
204258_at	chromodomain helicase DNA binding protein 1	CHD1	0.000925581
226157_at	transcription factor Dp-2 (E2F dimerization partner 2)	TFDP2	0.000926664
202357_s_at	complement factor B	CFB	0.000928504
201404_x_at	proteasome (prosome, macropain) subunit, beta type, 2	PSMB2	0.000930728
214479_at	GDNF family receptor alpha 3	GFRA3	0.000931291
206084_at	protein tyrosine phosphatase, receptor type, R	PTPRR	0.000938896
213784_at	intraflagellar transport 27	IFT27	0.000940071
213190_at	component of oligomeric golgi complex 7	COG7	0.00094189
218056_at	bifunctional apoptosis regulator	BFAR	0.000944098
222266_at	URI1, prefoldin-like chaperone	URI1	0.000944305
241771_at	RIMS binding protein 2	RIMBP2	0.00094759
201739_at	serum/glucocorticoid regulated kinase 1	SGK1	0.000951164
211979_at	G protein-coupled receptor 107	GPR107	0.000958669
202929_s_at	D-dopachrome tautomerase	DDT	0.000958891
1554158_at	zinc finger, MYND-type containing 11	ZMYND11	0.000958984
242008_at	Data not found		0.000961249
204229_at	solute carrier family 17 (vesicular glutamate transporter), member 7	SLC17A7	0.000961587
208723_at	ubiquitin specific peptidase 11	USP11	0.000962463
220608_s_at	zinc finger protein 770	ZNF770	0.000978416
227440_at	ankyrin repeat and sterile alpha motif domain containing 1B	ANKS1B	0.000978834
209750_at	nuclear receptor subfamily 1, group D, member 2	NR1D2	0.000982517
225964_at	ZXD family zinc finger C	ZXDC	0.000983573
213547_at	cullin-associated and neddylation-dissociated 2 (putative)	CAND2	0.000983607
225601_at	high mobility group box 3	HMGB3	0.000984901
238636_at	calcium channel, voltage-dependent, L type, alpha 1C subunit	CACNA1C	0.000984904
230241_at	Data not found		0.000986723
229325_at	zinc finger, ZZ-type containing 3	ZZZ3	0.000989894
225264_at	arginyl-tRNA synthetase 2, mitochondrial	RARS2	0.00099117
232994_s_at	Rho guanine nucleotide exchange factor (GEF) 28	ARHGEF28	0.000991895
211071_s_at	myeloid/lymphoid or mixed-lineage leukemia (trithorax homolog, Drosophila); translocated to, 11	MLLT11	0.000993114
225441_x_at	N(alpha)-acetyltransferase 38, NatC auxiliary subunit	NAA38	0.000997001
1569243_at	Data not found		0.00100043
205591_at	olfactomedin 1	OLFM1	0.00100064
235952_at	Data not found		0.001005
203445_s_at	CTD (carboxy-terminal domain, RNA polymerase II, polypeptide A) small phosphatase 2	CTDSP2	0.00100652
208973_at	ERI1 exoribonuclease family member 3	ERI3	0.00100793
228351_at	HEAT repeat containing 1	HEATR1	0.00101167
215116_s_at	dynamin 1	DNM1	0.00101257
210976_s_at	phosphofructokinase, muscle	PFKM	0.00101615
225564_at	spermatogenesis associated 13	SPATA13	0.00101835
229552_at	uncharacterized LOC283454	LOC283454	0.0010188
202672_s_at	activating transcription factor 3	ATF3	0.00102296
215567_at	FCF1 rRNA-processing protein	FCF1	0.00102319
229723_at	T-cell activation RhoGTPase activating protein	TAGAP	0.00102873
221790_s_at	low density lipoprotein receptor adaptor protein 1	LDLRAP1	0.00103184
219095_at	In multiple Geneids		0.0010341
216361_s_at	K(lysine) acetyltransferase 6A	KAT6A	0.00103437
209787_s_at	high mobility group nucleosomal binding domain 4	HMGN4	0.00104062
1556657_at	Data not found		0.00104542
46665_at	sema domain, immunoglobulin domain (Ig), transmembrane domain (TM) and short cytoplasmic domain, (semaphorin) 4C	SEMA4C	0.00104695
39313_at	WNK lysine deficient protein kinase 1	WNK1	0.00104807
209448_at	HIV-1 Tat interactive protein 2, 30kDa	HTATIP2	0.00104951
225888_at	N(alpha)-acetyltransferase 25, NatB auxiliary subunit	NAA25	0.00106059
206899_at	neurotensin receptor 2	NTSR2	0.00106294
203590_at	dynein, cytoplasmic 1, light intermediate chain 2	DYNC1LI2	0.00106319
202031_s_at	WD repeat domain, phosphoinositide interacting 2	WIPI2	0.00106372
225118_at	SET domain containing (lysine methyltransferase) 8	SETD8	0.00106455
224613_s_at	DnaJ (Hsp40) homolog, subfamily C, member 5	DNAJC5	0.00107013
55872_at	zinc finger protein 512B	ZNF512B	0.00107155
212100_s_at	polymerase (DNA-directed), delta interacting protein 3	POLDIP3	0.00107603
223145_s_at	akirin 2	AKIRIN2	0.00107632
223510_at	neuropilin 2	NRP2	0.00108026
222447_at	methyltransferase like 9	METTL9	0.0010832
1564232_at	zinc finger protein 839-like	LOC441528	0.00108391
202389_s_at	huntingtin	HTT	0.00108718
1552711_a_at	cytochrome b5 domain containing 1	CYB5D1	0.00108879
231027_at	hypothetical LOC730631	LOC730631	0.00108889
206087_x_at	hemochromatosis	HFE	0.0010923
222651_s_at	trichorhinophalangeal syndrome I	TRPS1	0.00109724
242532_at	Data not found		0.00109772
1557649_at	UDP-galactose-4-epimerase	GALE	0.00109834
210236_at	protein tyrosine phosphatase, receptor type, f polypeptide (PTPRF), interacting protein (liprin), alpha 1	PPFIA1	0.00109983
209250_at	delta(4)-desaturase, sphingolipid 1	DEGS1	0.00110087
226694_at	In multiple Geneids		0.00110481
230135_at	Data not found		0.00110586
222513_s_at	sorbin and SH3 domain containing 1	SORBS1	0.00110805
216682_s_at	suppressor of Ty 20 homolog (S. cerevisiae)	SUPT20H	0.00111492
209246_at	ATP-binding cassette, sub-family F (GCN20), member 2	ABCF2	0.00111586
221732_at	calcium activated nucleotidase 1	CANT1	0.00112294
218679_s_at	vacuolar protein sorting 28 homolog (S. cerevisiae)	VPS28	0.00112639
224708_at	KIAA2013	KIAA2013	0.00112723
238500_at	epithelial membrane protein 2	EMP2	0.00112784
203323_at	caveolin 2	CAV2	0.00112931
212843_at	neural cell adhesion molecule 1	NCAM1	0.0011298
237305_at	Data not found		0.00114664
222820_at	trinucleotide repeat containing 6C	TNRC6C	0.00115211
232103_at	3'(2'), 5'-bisphosphate nucleotidase 1	BPNT1	0.00115402
1561956_at	Data not found		0.00115628
234991_at	ZXD family zinc finger C	ZXDC	0.00115658
235512_at	cyclin-dependent kinase-like 1 (CDC2-related kinase)	CDKL1	0.00115739
210111_s_at	PNAS-119	LOC100287552	0.00115853
200625_s_at	CAP, adenylate cyclase-associated protein 1 (yeast)	CAP1	0.00116309
1553987_at	MAPKAPK5 antisense RNA 1	MAPKAPK5-AS1	0.00116355
207186_s_at	bromodomain PHD finger transcription factor	BPTF	0.00116527
204972_at	2'-5'-oligoadenylate synthetase 2, 69/71kDa	OAS2	0.00116705
208308_s_at	glucose-6-phosphate isomerase	GPI	0.00117127
222068_s_at	dynein, axonemal, assembly factor 1	DNAAF1	0.00117448
225644_at	coiled-coil domain containing 117	CCDC117	0.0011832
220785_at	urotensin 2	UTS2	0.00118326
1560741_at	small nuclear ribonucleoprotein polypeptide N	SNRPN	0.00118444
214812_s_at	MOB kinase activator 1A	MOB1A	0.00118587
230280_at	tripartite motif containing 9	TRIM9	0.00118634
217466_x_at	ribosomal protein S2	RPS2	0.00118665
230534_at	zinc finger protein 678	ZNF678	0.0011888
221437_s_at	mitochondrial ribosomal protein S15	MRPS15	0.0011898
224227_s_at	B double prime 1, subunit of RNA polymerase III transcription initiation factor IIIB	BDP1	0.00119423
213574_s_at	Data not found		0.00120903
231929_at	IKAROS family zinc finger 2 (Helios)	IKZF2	0.00120979
226305_at	Ly6/neurotoxin 1	LYNX1	0.00121439
209631_s_at	G protein-coupled receptor 37 (endothelin receptor type B-like)	GPR37	0.00121654
206171_at	adenosine A3 receptor	ADORA3	0.00121789
227847_at	EPM2A (laforin) interacting protein 1	EPM2AIP1	0.0012196
229128_s_at	Data not found		0.00122143
203185_at	Ras association (RalGDS/AF-6) domain family member 2	RASSF2	0.001223
212840_at	UBX domain protein 7	UBXN7	0.00122426
202961_s_at	ATP synthase, H+ transporting, mitochondrial Fo complex, subunit F2	ATP5J2	0.0012373
213422_s_at	matrix-remodelling associated 8	MXRA8	0.00123816
209385_s_at	proline synthetase co-transcribed homolog (bacterial)	PROSC	0.00124089
33850_at	microtubule-associated protein 4	MAP4	0.00124805
213940_s_at	formin binding protein 1	FNBP1	0.00125049
203449_s_at	telomeric repeat binding factor (NIMA-interacting) 1	TERF1	0.00125121
209137_s_at	ubiquitin specific peptidase 10	USP10	0.00125261
225529_at	ArfGAP with coiled-coil, ankyrin repeat and PH domains 3	ACAP3	0.00125423
209134_s_at	ribosomal protein S6	RPS6	0.00125426
202732_at	protein kinase (cAMP-dependent, catalytic) inhibitor gamma	PKIG	0.00125764
202025_x_at	acetyl-CoA acyltransferase 1	ACAA1	0.00126227
225722_at	Data not found		0.00127168
201346_at	adiponectin receptor 2	ADIPOR2	0.00128002
238784_at	dpy-19-like 2 (C. elegans)	DPY19L2	0.00128303
233313_at	Data not found		0.00128428
239179_at	Data not found		0.00128442
235017_s_at	cysteine-serine-rich nuclear protein 3	CSRNP3	0.0012853
201187_s_at	inositol 1,4,5-trisphosphate receptor, type 3	ITPR3	0.00129235
225138_at	zinc finger, RAN-binding domain containing 1	ZRANB1	0.00129282
213011_s_at	triosephosphate isomerase 1	TPI1	0.00130394
231194_at	sorting nexin 32	SNX32	0.00130404
212468_at	sperm associated antigen 9	SPAG9	0.00130477
211623_s_at	fibrillarin	FBL	0.00130512
208558_at	olfactory receptor, family 10, subfamily H, member 1	OR10H1	0.0013055
201184_s_at	chromodomain helicase DNA binding protein 4	CHD4	0.00130711
210739_x_at	solute carrier family 4 (sodium bicarbonate cotransporter), member 4	SLC4A4	0.0013098
206585_at	makorin ring finger protein 3	MKRN3	0.00131035
205420_at	peroxisomal biogenesis factor 7	PEX7	0.00131093
1559038_at	septin 2	SEPT2	0.00131386
200997_at	RNA binding motif protein 4	RBM4	0.00131427
227505_at	Data not found		0.00131888
227426_at	son of sevenless homolog 1 (Drosophila)	SOS1	0.0013206
212207_at	mediator complex subunit 13-like	MED13L	0.00132236
227932_at	ariadne RBR E3 ubiquitin protein ligase 2	ARIH2	0.00132595
200693_at	tyrosine 3-monooxygenase/tryptophan 5-monooxygenase activation protein, theta	YWHAQ	0.00132599
201502_s_at	nuclear factor of kappa light polypeptide gene enhancer in B-cells inhibitor, alpha	NFKBIA	0.00132968
213109_at	TRAF2 and NCK interacting kinase	TNIK	0.00133303
1552937_s_at	ATR interacting protein	ATRIP	0.00133481
212355_at	KH and NYN domain containing	KHNYN	0.0013435
228105_at	Data not found		0.00134879
1559268_at	ADAM metallopeptidase domain 23	ADAM23	0.00135062
232500_at	Ral GTPase activating protein, alpha subunit 2 (catalytic)	RALGAPA2	0.00135558
236113_at	Data not found		0.00135704
238001_at	potassium channel tetramerization domain containing 6	KCTD6	0.00135755
1553575_at	Data not found		0.00135805
218012_at	TSPY-like 2	TSPYL2	0.00135866
221853_s_at	In multiple Geneids		0.0013597
239605_x_at	Data not found		0.00136028
214707_x_at	Alstrom syndrome protein 1	ALMS1	0.0013638
226358_at	APH1B gamma secretase subunit	APH1B	0.00136723
223058_at	family with sequence similarity 107, member B	FAM107B	0.00137368
225946_at	Ras association (RalGDS/AF-6) domain family (N-terminal) member 8	RASSF8	0.00137878
202360_at	mastermind-like 1 (Drosophila)	MAML1	0.00138002
211998_at	H3 histone, family 3B (H3.3B)	H3F3B	0.00138763
232078_at	poliovirus receptor-related 2 (herpesvirus entry mediator B)	PVRL2	0.0013921
213775_x_at	zinc finger protein 638	ZNF638	0.00139283
225046_at	uncharacterized LOC389831	LOC389831	0.00139344
239733_at	DPY30 domain containing 2	DYDC2	0.00139398
206104_at	ISL LIM homeobox 1	ISL1	0.00139424
225986_x_at	cleavage and polyadenylation specific factor 2, 100kDa	CPSF2	0.00139752
214044_at	ryanodine receptor 2 (cardiac)	RYR2	0.00139905
235541_at	LAS1-like (S. cerevisiae)	LAS1L	0.00140041
230305_at	Data not found		0.0014051
239581_at	Data not found		0.00140645
210346_s_at	CDC-like kinase 4	CLK4	0.00141092
232028_at	zinc finger protein 678	ZNF678	0.00141479
231351_at	Data not found		0.00141781
231281_at	Data not found		0.00142164
238620_at	Data not found		0.00142206
212185_x_at	metallothionein 2A	MT2A	0.0014242
1570479_at	ADP-ribosyltransferase 1	ART1	0.00142622
211730_s_at	polymerase (RNA) II (DNA directed) polypeptide L, 7.6kDa	POLR2L	0.00142969
1564511_a_at	follistatin-like 4	FSTL4	0.00143343
236153_at	Data not found		0.00143656
209066_x_at	ubiquinol-cytochrome c reductase binding protein	UQCRB	0.00143658
230263_s_at	dedicator of cytokinesis 5	DOCK5	0.00143717
212542_s_at	pleckstrin homology domain interacting protein	PHIP	0.00143888
243526_at	WD repeat domain 86	WDR86	0.00144178
200053_at	sperm associated antigen 7	SPAG7	0.00144291
203466_at	MpV17 mitochondrial inner membrane protein	MPV17	0.00144354
201752_s_at	adducin 3 (gamma)	ADD3	0.00144464
244647_at	Data not found		0.00144632
209338_at	transcription factor CP2	TFCP2	0.00144655
205036_at	LSM6 homolog, U6 small nuclear RNA associated (S. cerevisiae)	LSM6	0.00144675
234262_at	Data not found		0.00145314
225223_at	SMAD family member 5	SMAD5	0.00145401
224576_at	endoplasmic reticulum-golgi intermediate compartment (ERGIC) 1	ERGIC1	0.00145876
202173_s_at	vascular endothelial zinc finger 1	VEZF1	0.00145904
204690_at	syntaxin 8	STX8	0.00145977
210454_s_at	potassium channel, inwardly rectifying subfamily J, member 6	KCNJ6	0.00146473
213878_at	pyridine nucleotide-disulphide oxidoreductase domain 1	PYROXD1	0.00146585
202459_s_at	lipin 2	LPIN2	0.00146969
207213_s_at	ubiquitin specific peptidase 2	USP2	0.00147038
205447_s_at	mitogen-activated protein kinase kinase kinase 12	MAP3K12	0.00147258
203348_s_at	ets variant 5	ETV5	0.001478
215161_at	calcium/calmodulin-dependent protein kinase IG	CAMK1G	0.00147845
203122_at	trafficking protein particle complex 12	TRAPPC12	0.0014813
204442_x_at	latent transforming growth factor beta binding protein 4	LTBP4	0.00148441
204733_at	kallikrein-related peptidase 6	KLK6	0.00148713
200746_s_at	guanine nucleotide binding protein (G protein), beta polypeptide 1	GNB1	0.00148793
226935_s_at	CLPTM1-like	CLPTM1L	0.00148808
241459_at	Data not found		0.00148978
225145_at	nuclear receptor coactivator 5	NCOA5	0.00149501
230229_at	discs, large homolog 1 (Drosophila)	DLG1	0.00149514
213369_at	cadherin-related family member 1	CDHR1	0.00149607
212493_s_at	SET domain containing 2	SETD2	0.00149732
229900_at	CD109 molecule	CD109	0.00149814
226178_at	suppressor of cytokine signaling 4	SOCS4	0.00150123
211524_at	nuclear factor of kappa light polypeptide gene enhancer in B-cells 2 (p49/p100)	NFKB2	0.00150235
233123_at	solute carrier family 40 (iron-regulated transporter), member 1	SLC40A1	0.00150503
222006_at	leucine zipper-EF-hand containing transmembrane protein 1	LETM1	0.0015112
209254_at	kelch domain containing 10	KLHDC10	0.00151461
206562_s_at	casein kinase 1, alpha 1	CSNK1A1	0.00151502
230656_s_at	cirrhosis, autosomal recessive 1A (cirhin)	CIRH1A	0.00152492
214661_s_at	NOP14 nucleolar protein	NOP14	0.00153451
225092_at	rabaptin, RAB GTPase binding effector protein 1	RABEP1	0.00153555
202279_at	chromosome 14 open reading frame 2	C14orf2	0.00153579
228208_x_at	zinc finger protein 354C	ZNF354C	0.00154295
232919_at	hypothetical protein LOC100289297	LOC100289297	0.00154484
1560764_at	Rho GTPase activating protein 22	ARHGAP22	0.00154718
218469_at	gremlin 1, DAN family BMP antagonist	GREM1	0.00155114
201225_s_at	serine/arginine repetitive matrix 1	SRRM1	0.0015525
227199_at	DIP2 disco-interacting protein 2 homolog A (Drosophila)	DIP2A	0.00155309
211715_s_at	3-hydroxybutyrate dehydrogenase, type 1	BDH1	0.00155487
224690_at	family with sequence similarity 210, member B	FAM210B	0.00155527
211301_at	potassium channel, voltage gated Shal related subfamily D, member 3	KCND3	0.00155553
232615_at	Data not found		0.0015592
224739_at	Pim-3 proto-oncogene, serine/threonine kinase	PIM3	0.00155935
228049_x_at	Data not found		0.00156144
214499_s_at	BCL2-associated transcription factor 1	BCLAF1	0.00156833
222386_s_at	coatomer protein complex, subunit zeta 1	COPZ1	0.00157435
206435_at	beta-1,4-N-acetyl-galactosaminyl transferase 1	B4GALNT1	0.00157552
206373_at	Zic family member 1	ZIC1	0.00157746
227416_s_at	zinc finger CCHC-type and RNA binding motif 1	ZCRB1	0.00157783
215028_at	sema domain, transmembrane domain (TM), and cytoplasmic domain, (semaphorin) 6A	SEMA6A	0.00157922
205250_s_at	centrosomal protein 290kDa	CEP290	0.00157993
203113_s_at	eukaryotic translation elongation factor 1 delta (guanine nucleotide exchange protein)	EEF1D	0.00158861
224851_at	cyclin-dependent kinase 6	CDK6	0.00159072
201968_s_at	phosphoglucomutase 1	PGM1	0.00159843
224903_at	cirrhosis, autosomal recessive 1A (cirhin)	CIRH1A	0.00160052
218383_at	HAUS augmin-like complex, subunit 4	HAUS4	0.00160089
206438_x_at	tectonic family member 2	TCTN2	0.00160202
40284_at	forkhead box A2	FOXA2	0.00160206
219578_s_at	cytoplasmic polyadenylation element binding protein 1	CPEB1	0.00160606
209558_s_at	In multiple Geneids		0.00160788
202172_at	vascular endothelial zinc finger 1	VEZF1	0.00160804
212057_at	Gse1 coiled-coil protein	GSE1	0.00161191
200692_s_at	heat shock 70kDa protein 9 (mortalin)	HSPA9	0.00162521
212721_at	splicing regulatory glutamine/lysine-rich protein 1	SREK1	0.0016316
203245_s_at	long intergenic non-protein coding RNA 94	LINC00094	0.00163527
218636_s_at	mannosidase, alpha, class 1B, member 1	MAN1B1	0.00163648
231272_at	mediator complex subunit 7	MED7	0.00163886
201391_at	TNF receptor-associated protein 1	TRAP1	0.00164024
223821_s_at	sushi domain containing 4	SUSD4	0.00164402
203734_at	forkhead box J2	FOXJ2	0.00164863
53202_at	In multiple Geneids		0.00165467
214005_at	gamma-glutamyl carboxylase	GGCX	0.00165525
205493_s_at	dihydropyrimidinase-like 4	DPYSL4	0.00165591
228548_at	Data not found		0.00165982
210408_s_at	copine VI (neuronal)	CPNE6	0.00166265
214750_at	placenta-specific 4	PLAC4	0.00166842
204722_at	sodium channel, voltage gated, type III beta subunit	SCN3B	0.00166852
227441_s_at	ankyrin repeat and sterile alpha motif domain containing 1B	ANKS1B	0.00166871
231414_at	Data not found		0.00167137
215499_at	mitogen-activated protein kinase kinase 3	MAP2K3	0.00167792
210648_x_at	sorting nexin 3	SNX3	0.00168274
1553986_at	RAS and EF-hand domain containing	RASEF	0.00169953
207350_s_at	vesicle-associated membrane protein 4	VAMP4	0.00170147
211494_s_at	solute carrier family 4 (sodium bicarbonate cotransporter), member 4	SLC4A4	0.00170153
226112_at	sarcoglycan, beta (43kDa dystrophin-associated glycoprotein)	SGCB	0.00170686
236065_at	Data not found		0.00170712
217118_s_at	KIAA0930	KIAA0930	0.00171368
202799_at	caseinolytic mitochondrial matrix peptidase proteolytic subunit	CLPP	0.00171716
208972_s_at	ATP synthase, H+ transporting, mitochondrial Fo complex, subunit C1 (subunit 9)	ATP5G1	0.00172076
204805_s_at	H1 histone family, member X	H1FX	0.00172405
226327_at	zinc finger protein 507	ZNF507	0.00172724
244511_at	Data not found		0.0017275
1556646_at	Data not found		0.00172796
1557194_a_at	Data not found		0.00173188
241216_at	Data not found		0.00173218
224513_s_at	ubiquilin 4	UBQLN4	0.00173613
32540_at	Data not found		0.0017397
240596_at	Data not found		0.00174015
200933_x_at	ribosomal protein S4, X-linked	RPS4X	0.00174202
224828_at	cytoplasmic polyadenylation element binding protein 4	CPEB4	0.00174364
203297_s_at	jumonji, AT rich interactive domain 2	JARID2	0.00174761
1554678_s_at	heterogeneous nuclear ribonucleoprotein D-like	HNRNPDL	0.00174918
201333_s_at	Rho guanine nucleotide exchange factor (GEF) 12	ARHGEF12	0.00175043
202355_s_at	general transcription factor IIF, polypeptide 1, 74kDa	GTF2F1	0.00175044
209626_s_at	oxysterol binding protein-like 3	OSBPL3	0.00175501
225575_at	leukemia inhibitory factor receptor alpha	LIFR	0.00175767
1565735_at	Data not found		0.00175901
206906_at	intercellular adhesion molecule 5, telencephalin	ICAM5	0.0017652
213288_at	membrane bound O-acyltransferase domain containing 2	MBOAT2	0.00177111
1555632_at	phosphoinositide-3-kinase interacting protein 1	PIK3IP1	0.00177153
1555401_at	spermatogenesis and oogenesis specific basic helix-loop-helix 2	SOHLH2	0.00177743
220615_s_at	fatty acyl CoA reductase 2	FAR2	0.0017796
209845_at	makorin ring finger protein 1	MKRN1	0.00178156
228452_at	GID complex subunit 4	GID4	0.00178201
209352_s_at	SIN3 transcription regulator family member B	SIN3B	0.00178377
229006_at	Data not found		0.00178828
214332_s_at	Ts translation elongation factor, mitochondrial	TSFM	0.00178976
205662_at	B9 protein domain 1	B9D1	0.00179717
201932_at	leucine rich repeat containing 41	LRRC41	0.00179962
216338_s_at	Yip1 domain family, member 3	YIPF3	0.00180412
1553695_a_at	NLR family member X1	NLRX1	0.00180463
202811_at	STAM binding protein	STAMBP	0.00180774
201786_s_at	adenosine deaminase, RNA-specific	ADAR	0.00180862
210762_s_at	DLC1 Rho GTPase activating protein	DLC1	0.00180934
207541_s_at	exosome component 10	EXOSC10	0.00181547
228485_s_at	solute carrier family 44 (choline transporter), member 1	SLC44A1	0.00181761
201887_at	interleukin 13 receptor, alpha 1	IL13RA1	0.0018186
218052_s_at	ATPase type 13A1	ATP13A1	0.00182166
221260_s_at	cysteine-serine-rich nuclear protein 2	CSRNP2	0.00182593
212547_at	bromodomain containing 3	BRD3	0.00182593
225250_at	stromal interaction molecule 2	STIM2	0.00182786
212372_at	myosin, heavy chain 10, non-muscle	MYH10	0.00183181
205155_s_at	spectrin, beta, non-erythrocytic 2	SPTBN2	0.00183995
225034_at	ST3 beta-galactoside alpha-2,3-sialyltransferase 1	ST3GAL1	0.00184626
214295_at	uncharacterized LOC57235	KIAA0485	0.00186221
213233_s_at	kelch-like family member 9	KLHL9	0.00186322
201589_at	structural maintenance of chromosomes 1A	SMC1A	0.00186376
213604_at	transcription elongation factor B (SIII), polypeptide 3 (110kDa, elongin A)	TCEB3	0.00186783
1565689_at	Data not found		0.00187182
212244_at	In multiple Geneids		0.00187221
236326_at	histone deacetylase 7	HDAC7	0.00187689
231260_at	ZNF582 antisense RNA 1 (head to head)	ZNF582-AS1	0.00188298
209950_s_at	villin-like	VILL	0.00189538
220099_s_at	LUC7-like 2 (S. cerevisiae)	LUC7L2	0.00189758
201125_s_at	integrin, beta 5	ITGB5	0.00189817
223950_s_at	FLYWCH-type zinc finger 1	FLYWCH1	0.00190181
215605_at	nuclear receptor coactivator 2	NCOA2	0.00191022
1560622_at	Data not found		0.00192831
208710_s_at	adaptor-related protein complex 3, delta 1 subunit	AP3D1	0.00192854
229193_at	Data not found		0.0019324
203410_at	adaptor-related protein complex 3, mu 2 subunit	AP3M2	0.00193378
243160_at	Data not found		0.00193565
217256_x_at	Data not found		0.00193732
238668_at	Data not found		0.00194334
226101_at	protein kinase C, epsilon	PRKCE	0.00194731
200047_s_at	YY1 transcription factor	YY1	0.00194931
231363_at	late cornified envelope-like proline-rich 1	LELP1	0.00195323
225282_at	small ArfGAP2	SMAP2	0.00195564
203618_at	Fas apoptotic inhibitory molecule 2	FAIM2	0.001957
241402_at	TSEN54 tRNA splicing endonuclease subunit	TSEN54	0.0019601
1566491_at	Data not found		0.00196305
212360_at	adenosine monophosphate deaminase 2	AMPD2	0.00196305
222191_s_at	xylosylprotein beta 1,4-galactosyltransferase, polypeptide 7	B4GALT7	0.00196546
233788_at	Data not found		0.00196591
236402_at	Data not found		0.00197254
204074_s_at	centrosomal protein 104kDa	CEP104	0.00197708
1561398_at	hypothetical LOC644620	LOC644620	0.00198654
211930_at	heterogeneous nuclear ribonucleoprotein A3	HNRNPA3	0.00199019
223047_at	CKLF-like MARVEL transmembrane domain containing 6	CMTM6	0.00199142
211493_x_at	dystrobrevin, alpha	DTNA	0.00199582
201555_at	minichromosome maintenance complex component 3	MCM3	0.00200383
239074_at	GRB2-related adaptor protein-like	GRAPL	0.00200482
212122_at	ras homolog family member Q	RHOQ	0.00200519
208796_s_at	cyclin G1	CCNG1	0.00201605
239919_at	TBX5 antisense RNA 1	TBX5-AS1	0.00202133
217165_x_at	metallothionein 1F	MT1F	0.00202823
205526_s_at	katanin p60 (ATPase containing) subunit A 1	KATNA1	0.00202956
203814_s_at	NAD(P)H dehydrogenase, quinone 2	NQO2	0.00203843
230713_at	Data not found		0.00204105
50400_at	polyamine oxidase (exo-N4-amino)	PAOX	0.00205348
201635_s_at	fragile X mental retardation, autosomal homolog 1	FXR1	0.00205839
211044_at	tripartite motif containing 14	TRIM14	0.00206361
215321_at	RUN domain containing 3B	RUNDC3B	0.00206582
221772_s_at	protein phosphatase 2, regulatory subunit B, delta	PPP2R2D	0.00206999
212534_at	zinc finger protein 24	ZNF24	0.0020704
223044_at	solute carrier family 40 (iron-regulated transporter), member 1	SLC40A1	0.00207042
213340_s_at	TP73 antisense RNA 1	TP73-AS1	0.00207107
47560_at	adhesion G protein-coupled receptor L1	ADGRL1	0.00207654
204270_at	SKI proto-oncogene	SKI	0.00207936
210706_s_at	ring finger protein 24	RNF24	0.00208134
225133_at	Kruppel-like factor 3 (basic)	KLF3	0.00208207
227801_at	tripartite motif containing 59	TRIM59	0.00208412
1560109_s_at	Data not found		0.00209674
215690_x_at	glycosylphosphatidylinositol anchor attachment 1	GPAA1	0.00209826
231944_at	ERO1-like beta (S. cerevisiae)	ERO1LB	0.00210316
223482_at	transmembrane protein 120A	TMEM120A	0.00210958
201828_x_at	family with sequence similarity 127, member A	FAM127A	0.00211171
200797_s_at	myeloid cell leukemia 1	MCL1	0.00211611
202402_s_at	cysteinyl-tRNA synthetase	CARS	0.00212175
222749_at	suppressor of fused homolog (Drosophila)	SUFU	0.00212543
210844_x_at	catenin (cadherin-associated protein), alpha 1, 102kDa	CTNNA1	0.00213109
208637_x_at	actinin, alpha 1	ACTN1	0.00213235
217791_s_at	aldehyde dehydrogenase 18 family, member A1	ALDH18A1	0.00213338
201055_s_at	heterogeneous nuclear ribonucleoprotein A0	HNRNPA0	0.00213408
231839_at	phosphodiesterase 12	PDE12	0.00213938
215700_x_at	copine VI (neuronal)	CPNE6	0.00214257
201698_s_at	serine/arginine-rich splicing factor 9	SRSF9	0.00214536
201618_x_at	glycosylphosphatidylinositol anchor attachment 1	GPAA1	0.00214838
229470_at	Data not found		0.00214895
205074_at	solute carrier family 22 (organic cation/carnitine transporter), member 5	SLC22A5	0.00215021
203274_at	In multiple Geneids		0.00215497
230923_at	family with sequence similarity 19 (chemokine (C-C motif)-like), member A1	FAM19A1	0.00215578
231167_at	Data not found		0.00215969
200619_at	splicing factor 3b, subunit 2, 145kDa	SF3B2	0.00216154
219563_at	long intergenic non-protein coding RNA 341	LINC00341	0.00216607
210136_at	myelin basic protein	MBP	0.00217166
45653_at	potassium channel tetramerization domain containing 13	KCTD13	0.00218111
229571_at	Data not found		0.00218689
228594_at	NAD kinase 2, mitochondrial	NADK2	0.00218768
207789_s_at	dipeptidyl-peptidase 6	DPP6	0.00218791
204957_at	origin recognition complex, subunit 5	ORC5	0.00219912
212617_at	zinc finger protein 609	ZNF609	0.00220097
210396_s_at	In multiple Geneids		0.0022076
1555337_a_at	zinc finger protein 317	ZNF317	0.00220832
243715_at	Data not found		0.00221533
1552275_s_at	PX domain containing serine/threonine kinase	PXK	0.00221885
202418_at	Yip1 interacting factor homolog A (S. cerevisiae)	YIF1A	0.00222583
221602_s_at	Fc fragment of IgM receptor	FCMR	0.00222998
1560859_at	Data not found		0.0022318
224689_at	mannosidase, beta A, lysosomal-like	MANBAL	0.00223261
224241_s_at	hypothetical LOC100132388	LOC100132388	0.00223416
204610_s_at	coiled-coil domain containing 85B	CCDC85B	0.00223569
220269_at	zinc finger, B-box domain containing	ZBBX	0.00223793
217541_x_at	zinc finger protein 816	ZNF816	0.00224702
1561194_at	Data not found		0.00224954
202759_s_at	In multiple Geneids		0.00225282
227897_at	Data not found		0.00225404
205157_s_at	keratin 17, type I	KRT17	0.00225463
1553369_at	family with sequence similarity 129, member C	FAM129C	0.00225827
205025_at	zinc finger and BTB domain containing 48	ZBTB48	0.00225837
225758_s_at	tubulin, gamma complex associated protein 6	TUBGCP6	0.00226264
1566302_at	protein phosphatase 1, regulatory (inhibitor) subunit 11	PPP1R11	0.00226585
225797_at	mitochondrial ribosomal protein L54	MRPL54	0.00227295
205796_at	t-complex 11, testis-specific-like 1	TCP11L1	0.00227566
212891_s_at	growth arrest and DNA-damage-inducible, gamma interacting protein 1	GADD45GIP1	0.00228131
203664_s_at	polymerase (RNA) II (DNA directed) polypeptide D	POLR2D	0.0022842
215785_s_at	cytoplasmic FMR1 interacting protein 2	CYFIP2	0.00229499
229100_s_at	translocase of inner mitochondrial membrane 22 homolog (yeast)	TIMM22	0.0022951
235184_at	AE binding protein 2	AEBP2	0.00230545
1569147_at	Data not found		0.00230657
238452_at	Fc receptor-like B	FCRLB	0.00231019
241391_at	Data not found		0.00231115
1560259_at	Data not found		0.00231136
235730_at	Data not found		0.00231746
225917_at	Data not found		0.00231854
203741_s_at	adenylate cyclase 7	ADCY7	0.00232045
213215_at	adaptor-related protein complex 3, sigma 2 subunit	AP3S2	0.00232123
227962_at	acyl-CoA oxidase 1, palmitoyl	ACOX1	0.00232906
226080_at	slingshot protein phosphatase 2	SSH2	0.00232937
243691_at	Data not found		0.00232998
244614_at	TRK-fused gene	TFG	0.00233128
201711_x_at	RAN binding protein 2	RANBP2	0.00233169
215501_s_at	dual specificity phosphatase 10	DUSP10	0.00233884
214333_x_at	isocitrate dehydrogenase 3 (NAD+) gamma	IDH3G	0.00234834
200992_at	importin 7	IPO7	0.00234984
212645_x_at	brain and reproductive organ-expressed (TNFRSF1A modulator)	BRE	0.00235062
204497_at	adenylate cyclase 9	ADCY9	0.00236081
201770_at	small nuclear ribonucleoprotein polypeptide A	SNRPA	0.00236138
236181_at	uncharacterized LOC389831	LOC389831	0.00236233
212829_at	phosphatidylinositol-5-phosphate 4-kinase, type II, alpha	PIP4K2A	0.00236667
1561578_s_at	solute carrier family 25, member 53	SLC25A53	0.00236938
200848_at	adenosylhomocysteinase-like 1	AHCYL1	0.00237392
201019_s_at	In multiple Geneids		0.00237686
203645_s_at	CD163 molecule	CD163	0.00238004
205877_s_at	zinc finger CCCH-type containing 7B	ZC3H7B	0.00238495
230209_at	ZXD family zinc finger C	ZXDC	0.00239245
201296_s_at	WD repeat and SOCS box containing 1	WSB1	0.00239322
205103_at	chromosome 1 open reading frame 61	C1orf61	0.00240073
210444_at	neuropeptide Y receptor Y6 (pseudogene)	NPY6R	0.002401
219738_s_at	protocadherin 9	PCDH9	0.00240649
201009_s_at	thioredoxin interacting protein	TXNIP	0.00240883
212119_at	ras homolog family member Q	RHOQ	0.00240932
225587_at	transmembrane protein 129, E3 ubiquitin protein ligase	TMEM129	0.00241004
238558_at	Data not found		0.00241597
225911_at	nephronectin	NPNT	0.0024167
212506_at	phosphatidylinositol binding clathrin assembly protein	PICALM	0.00241944
219322_s_at	WD repeat containing, antisense to TP73	WRAP73	0.00242112
1557260_a_at	zinc finger protein 382	ZNF382	0.00242259
216559_x_at	In multiple Geneids		0.00242409
200802_at	seryl-tRNA synthetase	SARS	0.00243154
217817_at	actin related protein 2/3 complex, subunit 4, 20kDa	ARPC4	0.00243304
213002_at	myristoylated alanine-rich protein kinase C substrate	MARCKS	0.00243312
211481_at	solute carrier organic anion transporter family, member 1A2	SLCO1A2	0.00243733
233637_at	DDB1 and CUL4 associated factor 8	DCAF8	0.0024391
213616_at	tubulin polyglutamylase complex subunit 2	TPGS2	0.00243994
222505_at	limb development membrane protein 1	LMBR1	0.00244052
241453_at	protein tyrosine kinase 2	PTK2	0.00244148
213526_s_at	lin-37 DREAM MuvB core complex component	LIN37	0.00244514
228990_at	small nucleolar RNA host gene 12	SNHG12	0.00245088
213727_x_at	metallophosphoesterase 1	MPPE1	0.00245207
224648_at	GC-rich promoter binding protein 1	GPBP1	0.00245333
212079_s_at	lysine (K)-specific methyltransferase 2A	KMT2A	0.00245913
213199_at	C2 calcium-dependent domain containing 3	C2CD3	0.00246372
224737_x_at	cell division cycle and apoptosis regulator 1	CCAR1	0.00246497
208918_s_at	NAD kinase	NADK	0.00246545
242849_at	Data not found		0.00246612
203845_at	K(lysine) acetyltransferase 2B	KAT2B	0.00247181
1560265_at	glutamate receptor, ionotropic, kainate 2	GRIK2	0.00247513
206849_at	gamma-aminobutyric acid (GABA) A receptor, gamma 2	GABRG2	0.00248033
217969_at	vacuolar protein sorting 51 homolog (S. cerevisiae)	VPS51	0.00248752
216087_at	Data not found		0.00248794
208741_at	Sin3A-associated protein, 18kDa	SAP18	0.00248945
209609_s_at	mitochondrial ribosomal protein L9	MRPL9	0.00249538
211128_at	ectodysplasin A	EDA	0.00249662
236476_at	Data not found		0.00249947
201155_s_at	mitofusin 2	MFN2	0.00249987
238524_at	Data not found		0.0025006
221488_s_at	cutA divalent cation tolerance homolog (E. coli)	CUTA	0.00250167
242139_s_at	Data not found		0.00250373
1557047_at	YEATS domain containing 2	YEATS2	0.00250485
238747_at	Data not found		0.00250684
242656_at	general transcription factor IIH, polypeptide 1, 62kDa	GTF2H1	0.00250929
39729_at	peroxiredoxin 2	PRDX2	0.00251199
226033_at	ubiquitin specific peptidase 31	USP31	0.00251566
237728_at	Data not found		0.00252015
226971_at	coiled-coil domain containing 136	CCDC136	0.00252531
212796_s_at	TBC1 domain family, member 2B	TBC1D2B	0.00252678
1564233_at	uncharacterized LOC285150	FLJ33534	0.00252915
205097_at	solute carrier family 26 (anion exchanger), member 2	SLC26A2	0.00253277
239103_at	Data not found		0.00254126
205550_s_at	brain and reproductive organ-expressed (TNFRSF1A modulator)	BRE	0.00255142
218840_s_at	NAD synthetase 1	NADSYN1	0.00255498
226999_at	RNA-binding region (RNP1, RRM) containing 3	RNPC3	0.00255605
230653_at	Data not found		0.0025567
1555920_at	chromobox homolog 3	CBX3	0.00255689
205956_x_at	PSMC3 interacting protein	PSMC3IP	0.00256149
201853_s_at	cell division cycle 25B	CDC25B	0.00256671
226783_at	5-phosphohydroxy-L-lysine phospho-lyase	PHYKPL	0.00256744
43427_at	acetyl-CoA carboxylase beta	ACACB	0.00256925
211386_at	uncharacterized protein MGC12488	MGC12488	0.00257143
215807_s_at	plexin B1	PLXNB1	0.0025901
204454_at	leucine zipper, down-regulated in cancer 1	LDOC1	0.00259162
230024_at	alanyl-tRNA synthetase 2, mitochondrial	AARS2	0.00260864
1559530_at	Data not found		0.00261157
210448_s_at	purinergic receptor P2X, ligand gated ion channel, 5	P2RX5	0.00261397
202085_at	tight junction protein 2	TJP2	0.00262092
230416_at	Data not found		0.00262436
212811_x_at	solute carrier family 1 (glutamate/neutral amino acid transporter), member 4	SLC1A4	0.00263964
237412_at	Data not found		0.00264122
242079_at	regulator of G-protein signaling 12	RGS12	0.00264195
230891_at	tubulin, epsilon 1	TUBE1	0.0026477
207127_s_at	heterogeneous nuclear ribonucleoprotein H3 (2H9)	HNRNPH3	0.00265172
200822_x_at	triosephosphate isomerase 1	TPI1	0.00265202
225811_at	chromosome 11 open reading frame 58	C11orf58	0.00265444
228662_at	suppressor of cytokine signaling 7	SOCS7	0.00265665
200067_x_at	sorting nexin 3	SNX3	0.00265836
204994_at	MX dynamin-like GTPase 2	MX2	0.00266753
227772_at	Data not found		0.00267583
224832_at	dual specificity phosphatase 16	DUSP16	0.00267793
235592_at	Data not found		0.00268164
217033_x_at	neurotrophic tyrosine kinase, receptor, type 3	NTRK3	0.00268381
222164_at	fibroblast growth factor receptor 1	FGFR1	0.00269388
219352_at	HECT and RLD domain containing E3 ubiquitin protein ligase family member 6	HERC6	0.00269412
226573_at	DIRAS family, GTP-binding RAS-like 1	DIRAS1	0.002695
1561206_at	kelch-like family member 8	KLHL8	0.00269508
1554808_at	acid phosphatase 1, soluble	ACP1	0.0026963
212217_at	prolyl endopeptidase-like	PREPL	0.00270579
234288_at	Data not found		0.00270914
201494_at	prolylcarboxypeptidase (angiotensinase C)	PRCP	0.00271511
201148_s_at	TIMP metallopeptidase inhibitor 3	TIMP3	0.00271676
205794_s_at	neuro-oncological ventral antigen 1	NOVA1	0.00272142
213040_s_at	neuronal pentraxin receptor	NPTXR	0.00272153
201305_x_at	acidic (leucine-rich) nuclear phosphoprotein 32 family, member B	ANP32B	0.00273054
211716_x_at	Rho GDP dissociation inhibitor (GDI) alpha	ARHGDIA	0.00273504
224570_s_at	interferon regulatory factor 2 binding protein 2	IRF2BP2	0.00274371
220260_at	TBC1 domain family, member 19	TBC1D19	0.00274829
206332_s_at	interferon, gamma-inducible protein 16	IFI16	0.00275759
208986_at	transcription factor 12	TCF12	0.00276099
1569302_at	centrosomal protein 295kDa	CEP295	0.00276154
224829_at	cytoplasmic polyadenylation element binding protein 4	CPEB4	0.00276401
211724_x_at	missing oocyte, meiosis regulator, homolog (Drosophila)	MIOS	0.00276473
201580_s_at	thioredoxin-related transmembrane protein 4	TMX4	0.0027657
203378_at	PCF11 cleavage and polyadenylation factor subunit	PCF11	0.00277388
223293_at	WD repeat domain 24	WDR24	0.00277606
1563781_at	hypothetical protein LOC285949	LOC285949	0.00277615
201970_s_at	nuclear autoantigenic sperm protein (histone-binding)	NASP	0.00278407
210172_at	splicing factor 1	SF1	0.00278442
233587_s_at	signal-induced proliferation-associated 1 like 2	SIPA1L2	0.00278563
208581_x_at	metallothionein 1X	MT1X	0.00279074
213446_s_at	IQ motif containing GTPase activating protein 1	IQGAP1	0.00279172
219889_at	frequently rearranged in advanced T-cell lymphomas 1	FRAT1	0.00279633
226840_at	H2A histone family, member Y	H2AFY	0.00280398
219433_at	BCL6 corepressor	BCOR	0.00280441
227240_at	neuronal guanine nucleotide exchange factor	NGEF	0.00280643
227142_at	pleckstrin homology domain containing, family G (with RhoGef domain) member 5	PLEKHG5	0.00281111
219378_at	N(alpha)-acetyltransferase 16, NatA auxiliary subunit	NAA16	0.00281143
1555176_at	Data not found		0.0028134
1562103_at	Janus kinase 1	JAK1	0.00281456
217508_s_at	chromosome 18 open reading frame 25	C18orf25	0.00282
203114_at	Sjogren syndrome/scleroderma autoantigen 1	SSSCA1	0.00282116
216292_at	Data not found		0.00282231
225100_at	F-box protein 45	FBXO45	0.0028309
200613_at	adaptor-related protein complex 2, mu 1 subunit	AP2M1	0.00283571
225475_at	mesoderm induction early response 1, transcriptional regulator	MIER1	0.0028436
201967_at	RNA binding motif protein 6	RBM6	0.00284415
221988_at	small integral membrane protein 7	SMIM7	0.00284437
212832_s_at	cytoskeleton associated protein 5	CKAP5	0.00285669
213165_at	centrosomal protein 350kDa	CEP350	0.00286324
212859_x_at	metallothionein 1E	MT1E	0.00286433
202331_at	branched chain keto acid dehydrogenase E1, alpha polypeptide	BCKDHA	0.00287254
230691_at	syntaxin 1B	STX1B	0.00288299
38241_at	butyrophilin, subfamily 3, member A3	BTN3A3	0.00288498
231329_at	Data not found		0.00288798
209778_at	thyroid hormone receptor interactor 11	TRIP11	0.00288976
223319_at	gephyrin	GPHN	0.00289187
209583_s_at	CD200 molecule	CD200	0.00289573
205879_x_at	ret proto-oncogene	RET	0.00290394
221476_s_at	ribosomal protein L15	RPL15	0.00290505
225522_at	AP2 associated kinase 1	AAK1	0.00290822
205415_s_at	ataxin 3	ATXN3	0.00290859
225740_x_at	MDM4, p53 regulator	MDM4	0.00291742
209874_x_at	cyclin and CBS domain divalent metal cation transport mediator 2	CNNM2	0.00291875
204786_s_at	interferon (alpha, beta and omega) receptor 2	IFNAR2	0.00291926
213773_x_at	NOP2/Sun domain family, member 5	NSUN5	0.00292387
1570423_at	Data not found		0.0029264
205678_at	adaptor-related protein complex 3, beta 2 subunit	AP3B2	0.00292834
1562416_at	Data not found		0.00293223
1562794_at	Data not found		0.00293242
206924_at	interleukin 11	IL11	0.00293294
217336_at	In multiple Geneids		0.00293933
222608_s_at	anillin, actin binding protein	ANLN	0.00294985
208427_s_at	ELAV like neuron-specific RNA binding protein 2	ELAVL2	0.0029525
209516_at	SMYD family member 5	SMYD5	0.00296649
209858_x_at	metallophosphoesterase 1	MPPE1	0.00297437
210336_x_at	myeloid zinc finger 1	MZF1	0.00297463
218968_s_at	ZFP64 zinc finger protein	ZFP64	0.00297837
63825_at	abhydrolase domain containing 2	ABHD2	0.00297934
46323_at	calcium activated nucleotidase 1	CANT1	0.00298451
224392_s_at	opsin 3	OPN3	0.0029877
230226_s_at	lysine (K)-specific demethylase 5A	KDM5A	0.00299076
228155_at	family with sequence similarity 213, member A	FAM213A	0.00299356
219957_at	RUN and FYVE domain containing 2	RUFY2	0.00300443
224467_s_at	programmed cell death 2-like	PDCD2L	0.0030179
201910_at	FERM, RhoGEF (ARHGEF) and pleckstrin domain protein 1 (chondrocyte-derived)	FARP1	0.00301816
221041_s_at	solute carrier family 17 (acidic sugar transporter), member 5	SLC17A5	0.00301869
1561360_at	Data not found		0.00302896
206857_s_at	FK506 binding protein 1B, 12.6 kDa	FKBP1B	0.00303312
224730_at	DDB1 and CUL4 associated factor 7	DCAF7	0.00303644
208912_s_at	2',3'-cyclic nucleotide 3' phosphodiesterase	CNP	0.00304062
238996_x_at	aldolase A, fructose-bisphosphate	ALDOA	0.00304093
202495_at	tubulin folding cofactor C	TBCC	0.00304102
234609_at	Data not found		0.00304352
212972_x_at	amyloid beta (A4) precursor protein-binding, family B, member 2	APBB2	0.00305012
224838_at	forkhead box P1	FOXP1	0.00305032
217925_s_at	chromosome 6 open reading frame 106	C6orf106	0.00305822
228173_at	Data not found		0.00306398
227450_at	endoplasmic reticulum protein 27	ERP27	0.00306445
205031_at	ephrin-B3	EFNB3	0.00306669
213046_at	poly(A) binding protein, nuclear 1	PABPN1	0.00308037
237465_at	ubiquitin specific peptidase 53	USP53	0.00308264
204474_at	zinc finger protein 142	ZNF142	0.00308385
231370_at	protein phosphatase, Mg2+/Mn2+ dependent, 1A	PPM1A	0.00308943
216093_at	Data not found		0.00309146
222446_s_at	beta-site APP-cleaving enzyme 2	BACE2	0.0030983
219062_s_at	zinc finger, CCHC domain containing 2	ZCCHC2	0.00310325
213097_s_at	DnaJ (Hsp40) homolog, subfamily C, member 2	DNAJC2	0.00310366
1556690_s_at	Data not found		0.00310734
228261_at	mindbomb E3 ubiquitin protein ligase 2	MIB2	0.00310895
200845_s_at	peroxiredoxin 6	PRDX6	0.00312625
240941_at	intersectin 2	ITSN2	0.00312804
202160_at	CREB binding protein	CREBBP	0.00312997
336_at	thromboxane A2 receptor	TBXA2R	0.00313432
200696_s_at	gelsolin	GSN	0.00314712
227802_at	RUN and FYVE domain containing 3	RUFY3	0.00315071
218242_s_at	suppressor of variegation 4-20 homolog 1 (Drosophila)	SUV420H1	0.00315176
1557545_s_at	ring finger protein 165	RNF165	0.00315527
202102_s_at	bromodomain containing 4	BRD4	0.00315783
223382_s_at	zinc and ring finger 1, E3 ubiquitin protein ligase	ZNRF1	0.00315877
206267_s_at	megakaryocyte-associated tyrosine kinase	MATK	0.00316124
219386_s_at	SLAM family member 8	SLAMF8	0.00316784
1556497_a_at	Data not found		0.00316806
239303_at	piwi-like RNA-mediated gene silencing 2	PIWIL2	0.00316943
219595_at	In multiple Geneids		0.0031729
235526_at	SRY (sex determining region Y)-box 6	SOX6	0.00317954
224995_at	spire-type actin nucleation factor 1	SPIRE1	0.00318616
207084_at	POU class 3 homeobox 2	POU3F2	0.00319037
1556796_at	Data not found		0.00320442
202024_at	arsA arsenite transporter, ATP-binding, homolog 1 (bacterial)	ASNA1	0.00321388
227959_at	Data not found		0.00321935
233039_at	Data not found		0.00322875
244550_at	Data not found		0.00322932
226223_at	Data not found		0.0032314
216456_at	Data not found		0.0032496
215828_at	Data not found		0.00325359
212923_s_at	PX domain containing 1	PXDC1	0.00325515
229391_s_at	family with sequence similarity 26, member F	FAM26F	0.00325692
212284_x_at	tumor protein, translationally-controlled 1	TPT1	0.00326125
1555865_at	TOLLIP antisense RNA 1 (head to head)	TOLLIP-AS1	0.00326541
1555967_at	Data not found		0.00326977
236368_at	KIAA0368	KIAA0368	0.0032734
201745_at	twinfilin actin binding protein 1	TWF1	0.00327512
225743_at	RNA pseudouridylate synthase domain containing 3	RPUSD3	0.00328641
211964_at	collagen, type IV, alpha 2	COL4A2	0.00328802
200612_s_at	adaptor-related protein complex 2, beta 1 subunit	AP2B1	0.00329919
243552_at	mbt domain containing 1	MBTD1	0.00330135
214246_x_at	misshapen-like kinase 1	MINK1	0.00330726
238602_at	DIS3 like 3'-5' exoribonuclease 2	DIS3L2	0.003309
240458_at	Data not found		0.00330931
229889_at	leucine rich repeat containing 75A	LRRC75A	0.0033117
236934_at	Data not found		0.00331379
1558792_x_at	adaptor-related protein complex 2, alpha 1 subunit	AP2A1	0.00332833
1558579_at	uncharacterized LOC642691	FLJ37786	0.00333201
1566984_at	Data not found		0.00333309
201876_at	paraoxonase 2	PON2	0.00333665
236697_at	Data not found		0.00333883
204966_at	adhesion G protein-coupled receptor B2	ADGRB2	0.00334304
203031_s_at	uroporphyrinogen III synthase	UROS	0.00334665
200765_x_at	catenin (cadherin-associated protein), alpha 1, 102kDa	CTNNA1	0.00335522
214071_at	guanine nucleotide binding protein (G protein), alpha activating activity polypeptide, olfactory type	GNAL	0.00336004
221245_s_at	frizzled class receptor 5	FZD5	0.00336041
212482_at	required for meiotic nuclear division 5 homolog A (S. cerevisiae)	RMND5A	0.00336729
203619_s_at	Fas apoptotic inhibitory molecule 2	FAIM2	0.00336857
1560065_at	poly(A) binding protein interacting protein 2	PAIP2	0.00337453
220584_at	proline rich 36	PRR36	0.0033776
238220_at	lysine (K)-specific demethylase 6A	KDM6A	0.00339234
235350_at	chromosome 4 open reading frame 19	C4orf19	0.00339236
213644_at	centrosomal protein 112kDa	CEP112	0.00339542
211155_s_at	thrombopoietin	THPO	0.00339665
217377_x_at	neurotrophic tyrosine kinase, receptor, type 3	NTRK3	0.00339731
1552867_at	Data not found		0.00340087
209295_at	tumor necrosis factor receptor superfamily, member 10b	TNFRSF10B	0.00340236
225445_at	ubinuclein 2	UBN2	0.00340686
235612_at	Data not found		0.00340715
203106_s_at	vacuolar protein sorting 41 homolog (S. cerevisiae)	VPS41	0.00342091
208147_s_at	cytochrome P450, family 2, subfamily C, polypeptide 8	CYP2C8	0.00343272
232326_at	hypothetical protein LOC100131102	LOC100131102	0.00343332
200003_s_at	ribosomal protein L28	RPL28	0.00343357
224628_at	endoplasmic reticulum lectin 1	ERLEC1	0.00343575
237262_at	Data not found		0.00343649
214842_s_at	Data not found		0.00344224
212383_at	ATPase, H+ transporting, lysosomal V0 subunit a1	ATP6V0A1	0.00344518
224824_at	COX20 cytochrome c oxidase assembly factor	COX20	0.00344676
215091_s_at	general transcription factor IIIA	GTF3A	0.00345761
231271_x_at	NmrA-like family domain containing 1	NMRAL1	0.00346773
1554415_at	TAF5-like RNA polymerase II, p300/CBP-associated factor (PCAF)-associated factor, 65kDa	TAF5L	0.00346886
228398_at	SUMO/sentrin specific peptidase family member 8	SENP8	0.0034698
240594_at	Data not found		0.00347494
215792_s_at	DnaJ (Hsp40) homolog, subfamily C, member 11	DNAJC11	0.00347766
231410_at	Data not found		0.00348127
224618_at	polypyrimidine tract binding protein 3	PTBP3	0.00348404
206950_at	sodium channel, voltage gated, type IX alpha subunit	SCN9A	0.00348406
218363_at	exonuclease 3'-5' domain containing 2	EXD2	0.00348424
206853_s_at	mitogen-activated protein kinase kinase kinase 7	MAP3K7	0.00348548
204048_s_at	phosphatase and actin regulator 2	PHACTR2	0.00349786
220040_x_at	zinc finger, C4H2 domain containing	ZC4H2	0.003502
205486_at	testis-specific kinase 2	TESK2	0.00350389
221486_at	endosulfine alpha	ENSA	0.00351021
241727_x_at	dihydrofolate reductase-like 1	DHFRL1	0.00352263
239134_at	Data not found		0.00353852
229800_at	doublecortin-like kinase 1	DCLK1	0.00354401
201306_s_at	acidic (leucine-rich) nuclear phosphoprotein 32 family, member B	ANP32B	0.00354782
207986_x_at	cytochrome b561	CYB561	0.00354945
214436_at	F-box and leucine-rich repeat protein 2	FBXL2	0.00355482
209015_s_at	DnaJ (Hsp40) homolog, subfamily B, member 6	DNAJB6	0.00355572
1559515_at	Data not found		0.00355786
242944_at	family with sequence similarity 83, member A	FAM83A	0.00356634
211262_at	proprotein convertase subtilisin/kexin type 6	PCSK6	0.00356901
213629_x_at	metallothionein 1F	MT1F	0.00357467
219582_at	opioid growth factor receptor-like 1	OGFRL1	0.00357613
1562664_at	uncharacterized LOC286009	LOC286009	0.0035874
203857_s_at	protein disulfide isomerase family A, member 5	PDIA5	0.00358891
201613_s_at	adaptor-related protein complex 1, gamma 2 subunit	AP1G2	0.00359295
205098_at	chemokine (C-C motif) receptor 1	CCR1	0.00359428
225951_s_at	chromodomain helicase DNA binding protein 2	CHD2	0.00359936
227620_at	solute carrier family 44 (choline transporter), member 1	SLC44A1	0.00360401
217726_at	coatomer protein complex, subunit zeta 1	COPZ1	0.00360517
227884_at	TAF15 RNA polymerase II, TATA box binding protein (TBP)-associated factor, 68kDa	TAF15	0.00360744
200611_s_at	WD repeat domain 1	WDR1	0.00362147
232211_at	In multiple Geneids		0.00362434
222208_s_at	polymerase (RNA) II (DNA directed) polypeptide J4, pseudogene	POLR2J4	0.00362577
200039_s_at	proteasome (prosome, macropain) subunit, beta type, 2	PSMB2	0.0036296
201569_s_at	SAMM50 sorting and assembly machinery component	SAMM50	0.00362996
211136_s_at	cleft lip and palate associated transmembrane protein 1	CLPTM1	0.00363706
226712_at	signal sequence receptor, alpha	SSR1	0.00364065
209789_at	coronin, actin binding protein, 2B	CORO2B	0.0036453
231465_at	Data not found		0.00364837
218857_s_at	asparaginase like 1	ASRGL1	0.00366556
208611_s_at	spectrin, alpha, non-erythrocytic 1	SPTAN1	0.00366775
1554249_a_at	zinc finger protein 638	ZNF638	0.00367094
214967_at	Data not found		0.00367445
239238_at	Data not found		0.00367771
238555_at	Data not found		0.00367858
243435_at	KCNQ1 opposite strand/antisense transcript 1 (non-protein coding)	KCNQ1OT1	0.00369935
239313_at	uncharacterized LOC401320	LOC401320	0.00371191
239916_at	cilia and flagella associated protein 52	CFAP52	0.00371382
206140_at	LIM homeobox 2	LHX2	0.00372511
206453_s_at	NDRG family member 2	NDRG2	0.00372845
201290_at	SEC11 homolog A (S. cerevisiae)	SEC11A	0.00374982
209497_s_at	RNA binding motif protein 4B	RBM4B	0.00375116
201459_at	RuvB-like AAA ATPase 2	RUVBL2	0.00375453
226109_at	chromosome 21 open reading frame 91	C21orf91	0.00375666
235625_at	vacuolar protein sorting 41 homolog (S. cerevisiae)	VPS41	0.00377225
242673_at	Data not found		0.00377357
200098_s_at	anaphase promoting complex subunit 5	ANAPC5	0.00378029
218661_at	N(alpha)-acetyltransferase 60, NatF catalytic subunit	NAA60	0.00379119
202934_at	hexokinase 2	HK2	0.00380453
218302_at	presenilin enhancer gamma secretase subunit	PSENEN	0.00381213
231364_at	Data not found		0.00382401
239585_at	K(lysine) acetyltransferase 2B	KAT2B	0.00382519
224194_at	Fc receptor-like 2	FCRL2	0.00382626
200849_s_at	adenosylhomocysteinase-like 1	AHCYL1	0.00382665
224582_s_at	nuclear casein kinase and cyclin-dependent kinase substrate 1	NUCKS1	0.00382797
204680_s_at	Rap guanine nucleotide exchange factor (GEF) 5	RAPGEF5	0.00383916
201260_s_at	synaptophysin-like 1	SYPL1	0.00384135
227579_at	fer (fps/fes related) tyrosine kinase	FER	0.00384908
222750_s_at	steroid 5 alpha-reductase 3	SRD5A3	0.0038571
201127_s_at	ATP citrate lyase	ACLY	0.00385833
213332_at	pappalysin 2	PAPPA2	0.00386026
244181_at	Data not found		0.00386318
225785_at	receptor accessory protein 3	REEP3	0.0038634
208701_at	amyloid beta (A4) precursor-like protein 2	APLP2	0.00386528
223457_at	coatomer protein complex, subunit gamma 2	COPG2	0.00386921
201639_s_at	cleavage and polyadenylation specific factor 1, 160kDa	CPSF1	0.00386988
36553_at	acetylserotonin O-methyltransferase-like	ASMTL	0.00387031
239297_at	KIAA1456	KIAA1456	0.00387336
1558747_at	structural maintenance of chromosomes flexible hinge domain containing 1	SMCHD1	0.00387401
218522_s_at	microtubule-associated protein 1S	MAP1S	0.00388029
228130_at	zinc finger and SCAN domain containing 30	ZSCAN30	0.00390095
1566851_at	tripartite motif containing 42	TRIM42	0.00390173
203228_at	platelet-activating factor acetylhydrolase 1b, catalytic subunit 3 (29kDa)	PAFAH1B3	0.00390194
203846_at	tripartite motif containing 32	TRIM32	0.00391502
1553693_s_at	carbonyl reductase 4	CBR4	0.0039165
211525_s_at	glycoprotein V (platelet)	GP5	0.00391794
230235_at	malignant T cell amplified sequence 1	MCTS1	0.00392573
229241_at	lactate dehydrogenase D	LDHD	0.00393834
237600_at	Data not found		0.00394249
200966_x_at	aldolase A, fructose-bisphosphate	ALDOA	0.00394807
212898_at	TELO2 interacting protein 1	TTI1	0.003949
226780_s_at	chromosome 7 open reading frame 55	C7orf55	0.00395293
201152_s_at	muscleblind-like splicing regulator 1	MBNL1	0.00395302
218684_at	leucine rich repeat containing 8 family, member D	LRRC8D	0.00396558
202587_s_at	adenylate kinase 1	AK1	0.00396606
1555123_at	ST6 beta-galactosamide alpha-2,6-sialyltranferase 2	ST6GAL2	0.00397625
206384_at	calcium channel, voltage-dependent, gamma subunit 3	CACNG3	0.00397667
1568616_a_at	Data not found		0.00397738
207028_at	MYCN opposite strand	MYCNOS	0.00398171
1555737_a_at	kallikrein-related peptidase 4	KLK4	0.00398574
211950_at	ubiquitin protein ligase E3 component n-recognin 4	UBR4	0.00399102
212341_at	Yip1 domain family, member 6	YIPF6	0.00399185
226208_at	zinc finger, SWIM-type containing 6	ZSWIM6	0.00399285
203308_x_at	Hermansky-Pudlak syndrome 1	HPS1	0.00399657
203894_at	tubulin, gamma 2	TUBG2	0.00399724
207939_x_at	RNA binding protein S1, serine-rich domain	RNPS1	0.00400394
213201_s_at	troponin T type 1 (skeletal, slow)	TNNT1	0.00400581
242155_x_at	ring finger and FYVE-like domain containing E3 ubiquitin protein ligase	RFFL	0.00400711
241421_at	Data not found		0.00401562
49452_at	acetyl-CoA carboxylase beta	ACACB	0.00402315
205613_at	synaptotagmin XVII	SYT17	0.00405754
218069_at	dCTP pyrophosphatase 1	DCTPP1	0.00406738
241954_at	farnesyl-diphosphate farnesyltransferase 1	FDFT1	0.00408515
209875_s_at	secreted phosphoprotein 1	SPP1	0.00409359
218703_at	SEC22 vesicle trafficking protein homolog A (S. cerevisiae)	SEC22A	0.00409968
214822_at	bone morphogenetic protein/retinoic acid inducible neural-specific 2	BRINP2	0.00411526
208843_s_at	golgi reassembly stacking protein 2, 55kDa	GORASP2	0.00411536
223166_x_at	RAB, member RAS oncogene family-like 6	RABL6	0.00412251
212432_at	GrpE-like 1, mitochondrial (E. coli)	GRPEL1	0.00412731
222448_s_at	cytidine monophosphate (UMP-CMP) kinase 1, cytosolic	CMPK1	0.00413104
213481_at	S100 calcium binding protein A13	S100A13	0.00413659
218149_s_at	zinc finger protein 395	ZNF395	0.00415782
204857_at	MAD1 mitotic arrest deficient-like 1 (yeast)	MAD1L1	0.00416039
221942_s_at	guanylate cyclase 1, soluble, alpha 3	GUCY1A3	0.00416563
236231_at	zinc finger protein 271, pseudogene	ZNF271P	0.00416739
200771_at	laminin, gamma 1 (formerly LAMB2)	LAMC1	0.00417073
213465_s_at	protein phosphatase 1, regulatory subunit 7	PPP1R7	0.0041749
221269_s_at	SH3 domain binding glutamate-rich protein like 3	SH3BGRL3	0.00417608
225244_at	synaptosomal-associated protein, 47kDa	SNAP47	0.00418041
1553422_s_at	RNA binding protein, fox-1 homolog (C. elegans) 1	RBFOX1	0.00419093
210247_at	synapsin II	SYN2	0.00419887
228535_at	RAD1 checkpoint DNA exonuclease	RAD1	0.00420039
202506_at	sperm specific antigen 2	SSFA2	0.00421005
1570507_at	SR-related CTD-associated factor 11	SCAF11	0.00421512
229692_at	Data not found		0.00421701
222162_s_at	ADAM metallopeptidase with thrombospondin type 1 motif, 1	ADAMTS1	0.00422424
243178_at	Data not found		0.00422542
238470_at	Sys1 golgi trafficking protein	SYS1	0.00422797
237341_at	Data not found		0.00423124
229371_at	Data not found		0.00423334
226545_at	CD109 molecule	CD109	0.004235
227186_s_at	mitochondrial ribosomal protein L41	MRPL41	0.00423813
1569098_s_at	tumor protein p53 binding protein 1	TP53BP1	0.00424422
226103_at	nexilin (F actin binding protein)	NEXN	0.00426004
204321_at	neogenin 1	NEO1	0.00426761
202037_s_at	secreted frizzled-related protein 1	SFRP1	0.00427834
208191_x_at	pregnancy specific beta-1-glycoprotein 4	PSG4	0.0042787
208906_at	Berardinelli-Seip congenital lipodystrophy 2 (seipin)	BSCL2	0.00427931
204745_x_at	metallothionein 1G	MT1G	0.00428006
201950_x_at	capping protein (actin filament) muscle Z-line, beta	CAPZB	0.00428083
215504_x_at	Data not found		0.00428129
237802_at	XK, Kell blood group complex subunit-related family, member 4	XKR4	0.00428364
212996_s_at	URB1 ribosome biogenesis 1 homolog (S. cerevisiae)	URB1	0.0042865
235725_at	SMAD family member 4	SMAD4	0.00428798
236116_at	Data not found		0.00429538
212144_at	Sad1 and UNC84 domain containing 2	SUN2	0.00430093
1554126_at	methionine sulfoxide reductase B3	MSRB3	0.00430363
1565825_at	Data not found		0.00430814
204326_x_at	metallothionein 1X	MT1X	0.00431003
208784_s_at	kelch domain containing 3	KLHDC3	0.00431049
235931_at	methyltransferase like 21A	METTL21A	0.00433652
236656_s_at	uncharacterized LOC100288911	LOC100288911	0.00434353
1569607_s_at	In multiple Geneids		0.00435439
211986_at	AHNAK nucleoprotein	AHNAK	0.00435969
211899_s_at	TNF receptor-associated factor 4	TRAF4	0.00436385
209820_s_at	transducin (beta)-like 3	TBL3	0.00436573
208694_at	protein kinase, DNA-activated, catalytic polypeptide	PRKDC	0.00436631
238888_at	Data not found		0.00438339
208621_s_at	ezrin	EZR	0.0043861
211303_x_at	folate hydrolase 1B	FOLH1B	0.00440013
226994_at	DnaJ (Hsp40) homolog, subfamily A, member 2	DNAJA2	0.00440328
233876_at	Data not found		0.00440484
213869_x_at	Thy-1 cell surface antigen	THY1	0.00440713
1558906_a_at	Data not found		0.00440793
207625_s_at	core-binding factor, runt domain, alpha subunit 2; translocated to, 2	CBFA2T2	0.00441917
214375_at	In multiple Geneids		0.0044213
212921_at	SET and MYND domain containing 2	SMYD2	0.00442531
220413_at	solute carrier family 39 (zinc transporter), member 2	SLC39A2	0.00442797
224414_s_at	caspase recruitment domain family, member 6	CARD6	0.00442802
218313_s_at	polypeptide N-acetylgalactosaminyltransferase 7	GALNT7	0.00442977
209166_s_at	mannosidase, alpha, class 2B, member 1	MAN2B1	0.00443008
222417_s_at	sorting nexin 5	SNX5	0.00443345
228567_at	Data not found		0.00443691
225003_at	transmembrane protein 205	TMEM205	0.00444444
214405_at	Data not found		0.00445674
227649_s_at	SLIT-ROBO Rho GTPase activating protein 2	SRGAP2	0.00446156
235463_s_at	ceramide synthase 6	CERS6	0.00446437
204779_s_at	homeobox B7	HOXB7	0.00447277
228334_x_at	centrosomal protein 44kDa	CEP44	0.00447425
223212_at	zinc finger, DHHC-type containing 16	ZDHHC16	0.00447428
200618_at	LIM and SH3 protein 1	LASP1	0.00447446
1559292_s_at	long intergenic non-protein coding RNA 32	LINC00032	0.00447606
225239_at	Data not found		0.00449577
204091_at	phosphodiesterase 6D, cGMP-specific, rod, delta	PDE6D	0.00449845
224936_at	eukaryotic translation initiation factor 2, subunit 3 gamma, 52kDa	EIF2S3	0.00450245
204506_at	protein phosphatase 3, regulatory subunit B, alpha	PPP3R1	0.00450526
201844_s_at	RING1 and YY1 binding protein	RYBP	0.00451684
202309_at	methylenetetrahydrofolate dehydrogenase (NADP+ dependent) 1, methenyltetrahydrofolate cyclohydrolase, formyltetrahydrofolate synthetase	MTHFD1	0.00452163
209715_at	chromobox homolog 5	CBX5	0.0045218
39966_at	chondroitin sulfate proteoglycan 5 (neuroglycan C)	CSPG5	0.00453155
224145_s_at	spectrin, beta, non-erythrocytic 4	SPTBN4	0.00453206
224814_at	dipeptidyl-peptidase 7	DPP7	0.00453688
219852_s_at	MORN repeat containing 1	MORN1	0.00453754
212576_at	mahogunin ring finger 1, E3 ubiquitin protein ligase	MGRN1	0.00454785
218139_s_at	adaptor-related protein complex 5, mu 1 subunit	AP5M1	0.00455264
201214_s_at	protein phosphatase 1, regulatory subunit 7	PPP1R7	0.00455708
212510_at	glycerol-3-phosphate dehydrogenase 1-like	GPD1L	0.00455724
202660_at	inositol 1,4,5-trisphosphate receptor, type 2	ITPR2	0.0045576
1563138_at	Data not found		0.00455887
1554628_at	zinc finger protein 57	ZNF57	0.0045727
200694_s_at	DEAD (Asp-Glu-Ala-Asp) box helicase 24	DDX24	0.00457508
226268_at	RAB21, member RAS oncogene family	RAB21	0.00457903
231901_at	chromosome 19 open reading frame 52	C19orf52	0.00458975
238736_at	REV3-like, polymerase (DNA directed), zeta, catalytic subunit	REV3L	0.00459326
203190_at	NADH dehydrogenase (ubiquinone) Fe-S protein 8, 23kDa (NADH-coenzyme Q reductase)	NDUFS8	0.00459618
241198_s_at	chromosome 11 open reading frame 70	C11orf70	0.00460074
201106_at	glutathione peroxidase 4	GPX4	0.00460928
212220_at	proteasome (prosome, macropain) activator subunit 4	PSME4	0.00461794
229869_at	Data not found		0.00461991
201057_s_at	golgin B1	GOLGB1	0.00462407
231716_at	ring finger and CCCH-type domains 2	RC3H2	0.00462442
214274_s_at	acetyl-CoA acyltransferase 1	ACAA1	0.00463952
216355_at	protocadherin beta 17 pseudogene	PCDHB17P	0.00466325
215287_at	hypothetical LOC100288939	LOC100288939	0.00466879
217761_at	acireductone dioxygenase 1	ADI1	0.0046714
215014_at	potassium channel, voltage gated Shal related subfamily D, member 3	KCND3	0.00467353
212701_at	talin 2	TLN2	0.00467865
202030_at	branched chain ketoacid dehydrogenase kinase	BCKDK	0.00468525
232527_at	Data not found		0.0046861
201454_s_at	aminopeptidase puromycin sensitive	NPEPPS	0.0046885
205105_at	mannosidase, alpha, class 2A, member 1	MAN2A1	0.00469841
222206_s_at	nicalin	NCLN	0.00469871
229836_s_at	Data not found		0.00469898
222809_x_at	coiled-coil domain containing 85C	CCDC85C	0.00469971
201365_at	ornithine decarboxylase antizyme 2	OAZ2	0.00470256
1562651_at	zinc finger and SCAN domain containing 1	ZSCAN1	0.00470259
204249_s_at	LIM domain only 2 (rhombotin-like 1)	LMO2	0.00470928
203082_at	BMS1 ribosome biogenesis factor	BMS1	0.00472069
229549_at	Data not found		0.00472946
208525_s_at	In multiple Geneids		0.00473293
207136_at	arrestin 3, retinal (X-arrestin)	ARR3	0.00474011
230176_at	Data not found		0.00475894
232769_at	Data not found		0.00476323
224512_s_at	N(alpha)-acetyltransferase 38, NatC auxiliary subunit	NAA38	0.00477317
203367_at	dual specificity phosphatase 14	DUSP14	0.00477705
231420_at	gametogenetin	GGN	0.00477869
219470_x_at	cyclin J	CCNJ	0.00478142
1563524_a_at	ITPK1 antisense RNA 1	ITPK1-AS1	0.00478824
202072_at	heterogeneous nuclear ribonucleoprotein L	HNRNPL	0.00479449
1568612_at	gamma-aminobutyric acid (GABA) A receptor, gamma 2	GABRG2	0.00479751
1558920_at	SLC8A1 antisense RNA 1	SLC8A1-AS1	0.00479962
223888_s_at	leucyl-tRNA synthetase	LARS	0.00479976
228223_at	zinc finger, SWIM-type containing 3	ZSWIM3	0.00480637
222128_at	NOP2/Sun domain family, member 6	NSUN6	0.00480992
1554298_a_at	WD repeat domain 49	WDR49	0.00481693
201793_x_at	SMG7 nonsense mediated mRNA decay factor	SMG7	0.00481818
209914_s_at	neurexin 1	NRXN1	0.00482577
203606_at	NADH dehydrogenase (ubiquinone) Fe-S protein 6, 13kDa (NADH-coenzyme Q reductase)	NDUFS6	0.0048312
213670_x_at	NOP2/Sun domain family, member 5 pseudogene 1	NSUN5P1	0.00483502
225816_at	jade family PHD finger 1	JADE1	0.00483635
225044_at	5'-nucleotidase, cytosolic IIIB	NT5C3B	0.00484286
201726_at	ELAV like RNA binding protein 1	ELAVL1	0.00484329
212479_s_at	required for meiotic nuclear division 5 homolog A (S. cerevisiae)	RMND5A	0.00484332
229715_at	Data not found		0.00484666
200068_s_at	calnexin	CANX	0.00485114
202829_s_at	vesicle-associated membrane protein 7	VAMP7	0.00485486
223024_at	adaptor-related protein complex 1, mu 1 subunit	AP1M1	0.00485693
229153_at	solute carrier family 7, member 6 opposite strand	SLC7A6OS	0.00486055
218926_at	myoneurin	MYNN	0.0048722
228624_at	transmembrane protein 144	TMEM144	0.00487859
224500_s_at	MON1 secretory trafficking family member A	MON1A	0.00490166
1555752_at	saitohin	STH	0.00492201
207087_x_at	ankyrin 1, erythrocytic	ANK1	0.00492368
243089_at	Data not found		0.00492373
1556423_at	vasohibin 1	VASH1	0.00493196
231300_at	chromosome 16 open reading frame 93	C16orf93	0.00493841
204073_s_at	myelin regulatory factor	MYRF	0.00493889
222152_at	programmed cell death 6	PDCD6	0.00493994
1554701_a_at	TBC1 domain family, member 16	TBC1D16	0.00494142
204023_at	replication factor C (activator 1) 4, 37kDa	RFC4	0.00494149
215543_s_at	like-glycosyltransferase	LARGE	0.00494487
207160_at	interleukin 12A	IL12A	0.00495093
1569023_a_at	Data not found		0.00496343
238108_at	Data not found		0.00496915
211801_x_at	mitofusin 1	MFN1	0.00497883
200708_at	glutamic-oxaloacetic transaminase 2, mitochondrial	GOT2	0.00498023
1556279_at	Data not found		0.00498086
201527_at	ATPase, H+ transporting, lysosomal 14kDa, V1 subunit F	ATP6V1F	0.00501382
226943_at	chromosome 12 open reading frame 73	C12orf73	0.00501474
232311_at	beta-2-microglobulin	B2M	0.00501724
205914_s_at	glutamate receptor, ionotropic, N-methyl D-aspartate 1	GRIN1	0.0050178
1559190_s_at	retinol dehydrogenase 13 (all-trans/9-cis)	RDH13	0.00502412
217913_at	vacuolar protein sorting 4 homolog A (S. cerevisiae)	VPS4A	0.00503376
212967_x_at	nucleosome assembly protein 1-like 1	NAP1L1	0.00503473
240537_s_at	CDIPT antisense RNA 1 (head to head)	CDIPT-AS1	0.00503912
232053_x_at	rhomboid domain containing 2	RHBDD2	0.00504089
203368_at	cysteine-rich with EGF-like domains 1	CRELD1	0.00505738
229872_s_at	uncharacterized LOC100132999	LOC100132999	0.00507688
227277_at	metadherin	MTDH	0.00508864
218917_s_at	AT rich interactive domain 1A (SWI-like)	ARID1A	0.00509376
226644_at	mindbomb E3 ubiquitin protein ligase 2	MIB2	0.005114
235469_at	family with sequence similarity 133, member B	FAM133B	0.00511693
224911_s_at	discoidin, CUB and LCCL domain containing 2	DCBLD2	0.00512143
233012_at	Data not found		0.00512217
214357_at	chromosome 1 open reading frame 105	C1orf105	0.00515525
203232_s_at	ataxin 1	ATXN1	0.00515679
239567_at	Data not found		0.00516226
201136_at	proteolipid protein 2 (colonic epithelium-enriched)	PLP2	0.00516241
226154_at	dynamin 1-like	DNM1L	0.00517119
221011_s_at	limb bud and heart development	LBH	0.00517153
1552509_a_at	CD300 molecule-like family member g	CD300LG	0.00517531
221983_at	family with sequence similarity 134, member A	FAM134A	0.00517676
224331_s_at	mitochondrial ribosomal protein L36	MRPL36	0.00517825
208024_s_at	In multiple Geneids		0.00518445
236361_at	polypeptide N-acetylgalactosaminyltransferase 15	GALNT15	0.0051945
243933_at	Data not found		0.00520316
230886_at	Data not found		0.00520344
226044_at	tyrosyl-DNA phosphodiesterase 1	TDP1	0.0052064
205257_s_at	amphiphysin	AMPH	0.00521886
44654_at	glucose 6 phosphatase, catalytic, 3	G6PC3	0.00522977
210441_at	cell division cycle 14A	CDC14A	0.00523107
204923_at	SAM and SH3 domain containing 3	SASH3	0.00523149
223828_s_at	lectin, galactoside-binding, soluble, 12	LGALS12	0.00524621
231898_x_at	SOX2 overlapping transcript	SOX2-OT	0.00524729
212254_s_at	dystonin	DST	0.00526004
208336_s_at	trans-2,3-enoyl-CoA reductase	TECR	0.00526499
208728_s_at	cell division cycle 42	CDC42	0.00527086
202317_s_at	ubiquitination factor E4B	UBE4B	0.00527176
48808_at	dihydrofolate reductase	DHFR	0.00527588
224811_at	LIM domain containing preferred translocation partner in lipoma	LPP	0.00527778
229735_s_at	Data not found		0.00529607
224568_x_at	metastasis associated lung adenocarcinoma transcript 1 (non-protein coding)	MALAT1	0.00530173
201182_s_at	chromodomain helicase DNA binding protein 4	CHD4	0.00532006
231208_at	Data not found		0.00533369
204230_s_at	solute carrier family 17 (vesicular glutamate transporter), member 7	SLC17A7	0.00534925
205146_x_at	amyloid beta (A4) precursor protein-binding, family A, member 3	APBA3	0.00535941
235194_at	two pore segment channel 2	TPCN2	0.00535957
209108_at	tetraspanin 6	TSPAN6	0.00535973
1566194_at	Data not found		0.00536125
214501_s_at	H2A histone family, member Y	H2AFY	0.00537806
206014_at	actin-like 6B	ACTL6B	0.00538365
209577_at	phosphate cytidylyltransferase 2, ethanolamine	PCYT2	0.00538431
212046_x_at	mitogen-activated protein kinase 3	MAPK3	0.00538787
235789_at	lysine (K)-specific demethylase 4B	KDM4B	0.00538975
1554841_at	methylenetetrahydrofolate dehydrogenase (NADP+ dependent) 2-like	MTHFD2L	0.00539044
207090_x_at	ZFP30 zinc finger protein	ZFP30	0.00540096
209586_s_at	prune exopolyphosphatase	PRUNE	0.00540375
227174_at	WD repeat domain 72	WDR72	0.00540915
1557812_a_at	Data not found		0.00541714
229890_at	proline-rich transmembrane protein 1	PRRT1	0.00542413
224581_s_at	nuclear casein kinase and cyclin-dependent kinase substrate 1	NUCKS1	0.00542716
231919_at	dihydrolipoamide branched chain transacylase E2	DBT	0.00542852
1564443_at	deleted in lymphocytic leukemia 2 (non-protein coding)	DLEU2	0.00544785
209668_x_at	carboxylesterase 2	CES2	0.00545435
239504_at	Data not found		0.00546108
213599_at	Opa interacting protein 5	OIP5	0.00547468
212202_s_at	transmembrane protein 87A	TMEM87A	0.00547504
235190_at	Data not found		0.00548538
1555617_x_at	Data not found		0.00549123
227111_at	zinc finger and BTB domain containing 34	ZBTB34	0.00549588
1557452_at	Data not found		0.00549848
233724_at	aryl hydrocarbon receptor nuclear translocator	ARNT	0.00550206
225535_s_at	In multiple Geneids		0.00551463
220342_x_at	ER degradation enhancer, mannosidase alpha-like 3	EDEM3	0.00551758
1552735_at	protocadherin gamma subfamily A, 4	PCDHGA4	0.0055178
213675_at	Data not found		0.00553986
212470_at	sperm associated antigen 9	SPAG9	0.00554205
223808_s_at	protein tyrosine phosphatase, mitochondrial 1	PTPMT1	0.00554363
208012_x_at	SP110 nuclear body protein	SP110	0.00555305
207467_x_at	calpastatin	CAST	0.00555333
202349_at	torsin family 1, member A (torsin A)	TOR1A	0.00555979
200091_s_at	ribosomal protein S25	RPS25	0.00556783
236493_at	NFKB activating protein pseudogene 1	NKAPP1	0.00558007
213841_at	Data not found		0.00558161
213491_x_at	ribophorin II	RPN2	0.00559129
229327_s_at	Data not found		0.00560122
243284_at	alpha- and gamma-adaptin binding protein	AAGAB	0.00560491
236442_at	D4, zinc and double PHD fingers, family 3	DPF3	0.00560766
1570026_at	carboxypeptidase X (M14 family), member 2	CPXM2	0.0056202
226335_at	ribosomal protein S6 kinase, 90kDa, polypeptide 3	RPS6KA3	0.00564005
223500_at	complexin 1	CPLX1	0.00564828
216037_x_at	transcription factor 7-like 2 (T-cell specific, HMG-box)	TCF7L2	0.00564902
224972_at	reactive oxygen species modulator 1	ROMO1	0.00566475
213041_s_at	ATP synthase, H+ transporting, mitochondrial F1 complex, delta subunit	ATP5D	0.00566583
213619_at	heterogeneous nuclear ribonucleoprotein H1 (H)	HNRNPH1	0.00567138
242979_at	insulin receptor substrate 1	IRS1	0.0056807
213399_x_at	ribophorin II	RPN2	0.00568491
1561531_at	Data not found		0.00568548
206028_s_at	MER proto-oncogene, tyrosine kinase	MERTK	0.00568646
221864_at	ORAI calcium release-activated calcium modulator 3	ORAI3	0.00568907
238504_at	succinate dehydrogenase complex assembly factor 4	SDHAF4	0.00569491
225589_at	SH3 domain containing ring finger 1	SH3RF1	0.0056988
235670_at	syntaxin 11	STX11	0.00571589
221563_at	dual specificity phosphatase 10	DUSP10	0.00572793
210835_s_at	C-terminal binding protein 2	CTBP2	0.00573005
200854_at	nuclear receptor corepressor 1	NCOR1	0.00573101
204202_at	IQ motif containing E	IQCE	0.0057329
232198_at	Data not found		0.00573427
231555_at	Data not found		0.00573688
209169_at	glycoprotein M6B	GPM6B	0.00574323
200734_s_at	ADP-ribosylation factor 3	ARF3	0.00574693
240142_at	Data not found		0.00575117
1553099_at	tigger transposable element derived 1	TIGD1	0.0057673
228483_s_at	TAF9B RNA polymerase II, TATA box binding protein (TBP)-associated factor, 31kDa	TAF9B	0.00577588
232595_at	Data not found		0.00579587
205433_at	butyrylcholinesterase	BCHE	0.00580057
222880_at	v-akt murine thymoma viral oncogene homolog 3	AKT3	0.00582485
237862_at	Data not found		0.00582855
200851_s_at	increased sodium tolerance 1 homolog (yeast)	IST1	0.00583092
218953_s_at	prenylcysteine oxidase 1 like	PCYOX1L	0.00583381
215541_s_at	diaphanous-related formin 1	DIAPH1	0.00584194
211033_s_at	peroxisomal biogenesis factor 7	PEX7	0.00584355
216804_s_at	PDZ and LIM domain 5	PDLIM5	0.00585175
1566597_at	Data not found		0.005853
1569515_a_at	Data not found		0.0058595
228120_at	Data not found		0.00586127
225463_x_at	G protein-coupled receptor 89A	GPR89A	0.00586188
217820_s_at	enabled homolog (Drosophila)	ENAH	0.00586764
202201_at	biliverdin reductase B	BLVRB	0.00587281
228603_at	ARP3 actin-related protein 3 homolog (yeast)	ACTR3	0.00588537
227005_at	ribonuclease P/MRP 14kDa subunit	RPP14	0.00588773
208982_at	platelet/endothelial cell adhesion molecule 1	PECAM1	0.00590587
234098_at	sine oculis binding protein homolog (Drosophila)	SOBP	0.00592716
213744_at	attractin-like 1	ATRNL1	0.00593659
222920_s_at	thymocyte expressed, positive selection associated 1	TESPA1	0.00594012
235697_at	Data not found		0.00594251
230637_at	sideroflexin 4	SFXN4	0.00594549
239085_at	Jun dimerization protein 2	JDP2	0.00594597
222027_at	nuclear casein kinase and cyclin-dependent kinase substrate 1	NUCKS1	0.00594684
230201_at	Data not found		0.00595018
206159_at	growth differentiation factor 10	GDF10	0.00597068
205935_at	forkhead box F1	FOXF1	0.00597831
204669_s_at	ring finger protein 24	RNF24	0.00599189
228222_at	protein phosphatase 1, catalytic subunit, beta isozyme	PPP1CB	0.0059944
223715_at	BR serine/threonine kinase 2	BRSK2	0.00600239
243318_at	DDB1 and CUL4 associated factor 8	DCAF8	0.00600821
204538_x_at	nuclear pore complex interacting protein family, member A1	NPIPA1	0.00601097
228291_s_at	kizuna centrosomal protein	KIZ	0.00601551
242273_at	Data not found		0.00601687
244610_x_at	Data not found		0.00601769
236949_at	Data not found		0.00602598
215574_at	Data not found		0.00602848
228700_at	chromosome X open reading frame 38	CXorf38	0.00603023
222428_s_at	leucyl-tRNA synthetase	LARS	0.00603031
201065_s_at	In multiple Geneids		0.00604578
203881_s_at	dystrophin	DMD	0.00605406
205238_at	tRNA methyltransferase 2 homolog B (S. cerevisiae)	TRMT2B	0.00606178
51158_at	family with sequence similarity 174, member B	FAM174B	0.0060706
1555662_s_at	D-amino acid oxidase activator	DAOA	0.00607504
224686_x_at	leucine rich repeat containing 37, member A2	LRRC37A2	0.00608316
215755_at	Data not found		0.00608649
235379_at	Data not found		0.00608929
222316_at	Data not found		0.0060939
226764_at	zinc finger protein 827	ZNF827	0.00609957
237939_at	EPH receptor A5	EPHA5	0.00610281
223092_at	ANKH inorganic pyrophosphate transport regulator	ANKH	0.00610643
214757_at	postmeiotic segregation increased 2 pseudogene 2	PMS2P2	0.00613058
224827_at	ubiquitin domain containing 2	UBTD2	0.00613872
224375_at	Data not found		0.00614139
209581_at	phospholipase A2, group XVI	PLA2G16	0.00616454
218421_at	ceramide kinase	CERK	0.00617016
235068_at	zinc finger, DHHC-type containing 21	ZDHHC21	0.00618341
1562743_at	zinc finger protein 33B	ZNF33B	0.00619532
228954_at	LysM, putative peptidoglycan-binding, domain containing 4	LYSMD4	0.00621392
208639_x_at	protein disulfide isomerase family A, member 6	PDIA6	0.00621437
202839_s_at	NADH dehydrogenase (ubiquinone) 1 beta subcomplex, 7, 18kDa	NDUFB7	0.0062189
227698_s_at	RAB40C, member RAS oncogene family	RAB40C	0.00622209
223191_at	COX16 cytochrome c oxidase assembly homolog (S. cerevisiae)	COX16	0.00622415
234184_at	Data not found		0.00622475
35150_at	CD40 molecule, TNF receptor superfamily member 5	CD40	0.00625157
1559496_at	pyrophosphatase (inorganic) 2	PPA2	0.00625622
229355_at	Data not found		0.00625936
241906_at	Data not found		0.00630596
227663_at	Data not found		0.00630943
200782_at	annexin A5	ANXA5	0.00631003
1552619_a_at	anillin, actin binding protein	ANLN	0.00632447
228175_at	Data not found		0.00632527
201406_at	ribosomal protein L36a	RPL36A	0.00632759
214907_at	carcinoembryonic antigen-related cell adhesion molecule 21	CEACAM21	0.00633896
214916_x_at	In multiple Geneids		0.00634238
213376_at	zinc finger and BTB domain containing 1	ZBTB1	0.00636984
201704_at	ectonucleoside triphosphate diphosphohydrolase 6 (putative)	ENTPD6	0.00637231
207389_at	glycoprotein Ib (platelet), alpha polypeptide	GP1BA	0.00637512
222502_s_at	ubiquitin-fold modifier 1	UFM1	0.00637815
238805_at	chromosome 11 open reading frame 52	C11orf52	0.00638567
56256_at	SID1 transmembrane family, member 2	SIDT2	0.00638911
201851_at	SH3-domain GRB2-like 1	SH3GL1	0.00640108
238346_s_at	trimethylguanosine synthase 1	TGS1	0.00641103
215005_at	N-terminal EF-hand calcium binding protein 2	NECAB2	0.00641848
241036_at	Data not found		0.00641879
1560944_at	solute carrier family 25 (mitochondrial carrier; phosphate carrier), member 3 pseudogene 1	SLC25A3P1	0.00642684
1562495_at	ankyrin repeat and FYVE domain containing 1	ANKFY1	0.00643812
212581_x_at	glyceraldehyde-3-phosphate dehydrogenase	GAPDH	0.00645097
214687_x_at	aldolase A, fructose-bisphosphate	ALDOA	0.0064543
224578_at	regulator of chromosome condensation 2	RCC2	0.00646939
210720_s_at	N-terminal EF-hand calcium binding protein 3	NECAB3	0.00647647
224872_at	DIP2 disco-interacting protein 2 homolog B (Drosophila)	DIP2B	0.00647807
1558678_s_at	metastasis associated lung adenocarcinoma transcript 1 (non-protein coding)	MALAT1	0.00649784
210986_s_at	tropomyosin 1 (alpha)	TPM1	0.00650443
238114_at	protein-L-isoaspartate (D-aspartate) O-methyltransferase domain containing 1	PCMTD1	0.00651216
218458_at	germ cell-less, spermatogenesis associated 1	GMCL1	0.00652992
213195_at	LYR motif containing 9	LYRM9	0.00654324
209381_x_at	splicing factor 3a, subunit 2, 66kDa	SF3A2	0.00654641
207152_at	neurotrophic tyrosine kinase, receptor, type 2	NTRK2	0.00655223
201597_at	cytochrome c oxidase subunit VIIa polypeptide 2 (liver)	COX7A2	0.00655758
235537_at	OCIA domain containing 1	OCIAD1	0.00656035
229873_at	potassium channel tetramerization domain containing 21	KCTD21	0.00656093
218105_s_at	mitochondrial ribosomal protein L4	MRPL4	0.00656125
227506_at	solute carrier family 16, member 9	SLC16A9	0.00657058
205751_at	SH3-domain GRB2-like 2	SH3GL2	0.00659417
200852_x_at	guanine nucleotide binding protein (G protein), beta polypeptide 2	GNB2	0.00662179
227646_at	early B-cell factor 1	EBF1	0.00662485
219930_at	Kruppel-like factor 8	KLF8	0.00662613
212850_s_at	low density lipoprotein receptor-related protein 4	LRP4	0.00663197
221886_at	DENN/MADD domain containing 2A	DENND2A	0.00663418
226086_at	synaptotagmin XIII	SYT13	0.00663651
217087_at	chromosome 1 open reading frame 68	C1orf68	0.00663973
236636_at	Data not found		0.00664126
212664_at	tubulin, beta 4A class IVa	TUBB4A	0.00666314
225998_at	GRB2-associated binding protein 1	GAB1	0.00667425
238775_at	Data not found		0.00667642
227354_at	phosphoprotein membrane anchor with glycosphingolipid microdomains 1	PAG1	0.00667858
219734_at	SID1 transmembrane family, member 1	SIDT1	0.00667897
204447_at	leucine zipper, putative tumor suppressor family member 3	LZTS3	0.00668176
229067_at	SLIT-ROBO Rho GTPase activating protein 2C	SRGAP2C	0.00669021
204517_at	peptidylprolyl isomerase C (cyclophilin C)	PPIC	0.00669929
209258_s_at	structural maintenance of chromosomes 3	SMC3	0.00670686
222526_at	GATA zinc finger domain containing 2A	GATAD2A	0.00672367
207705_s_at	ninein-like	NINL	0.00672513
230972_at	ankyrin repeat domain 9	ANKRD9	0.00673369
201778_s_at	EF-hand calcium binding domain 14	EFCAB14	0.00673992
241434_at	Data not found		0.00674282
210948_s_at	lymphoid enhancer-binding factor 1	LEF1	0.00674792
230359_at	kinase non-catalytic C-lobe domain (KIND) containing 1	KNDC1	0.00674896
225665_at	sterile alpha motif and leucine zipper containing kinase AZK	ZAK	0.00677872
209022_at	stromal antigen 2	STAG2	0.00678016
226165_at	chromosome 8 open reading frame 59	C8orf59	0.00678311
205454_at	hippocalcin	HPCA	0.00678652
225130_at	zinc finger, RAN-binding domain containing 1	ZRANB1	0.00679722
224766_at	ribosomal protein L37	RPL37	0.00680562
217950_at	nitric oxide synthase interacting protein	NOSIP	0.00680917
212822_at	heart development protein with EGF-like domains 1	HEG1	0.00681665
204029_at	cadherin, EGF LAG seven-pass G-type receptor 2	CELSR2	0.0068316
202679_at	Niemann-Pick disease, type C1	NPC1	0.00683422
223743_s_at	mitochondrial ribosomal protein L4	MRPL4	0.00684783
231530_s_at	chromosome 11 open reading frame 1	C11orf1	0.00684997
229117_s_at	Data not found		0.00685405
228329_at	Dab, reelin signal transducer, homolog 1 (Drosophila)	DAB1	0.00687529
209701_at	endoplasmic reticulum aminopeptidase 1	ERAP1	0.0068785
220629_at	KCNQ1 downstream neighbor (non-protein coding)	KCNQ1DN	0.00688027
201371_s_at	cullin 3	CUL3	0.00688747
222095_s_at	family with sequence similarity 163, member A	FAM163A	0.00688789
213988_s_at	spermidine/spermine N1-acetyltransferase 1	SAT1	0.00688846
224472_x_at	stromal cell derived factor 4	SDF4	0.00689212
227904_at	5-azacytidine induced 2	AZI2	0.00689695
223324_s_at	transient receptor potential cation channel, subfamily M, member 7	TRPM7	0.00690069
1562275_at	Data not found		0.00692271
225799_at	In multiple Geneids		0.00692275
222133_s_at	PHD finger protein 20-like 1	PHF20L1	0.0069378
212501_at	CCAAT/enhancer binding protein (C/EBP), beta	CEBPB	0.00693812
236274_at	eukaryotic translation initiation factor 3, subunit B	EIF3B	0.00694558
1570629_at	Data not found		0.00694764
211566_x_at	brain and reproductive organ-expressed (TNFRSF1A modulator)	BRE	0.00696382
220064_at	tetratricopeptide repeat domain 21B	TTC21B	0.00696435
202397_at	nuclear transport factor 2	NUTF2	0.00698583
229474_at	microtubule associated monooxygenase, calponin and LIM domain containing 3	MICAL3	0.00699496
222026_at	RNA binding motif (RNP1, RRM) protein 3	RBM3	0.0070025
239274_at	Data not found		0.0070089
213413_at	stonin 1	STON1	0.00700892
227189_at	copine V	CPNE5	0.00703387
227999_at	PWWP domain containing 2B	PWWP2B	0.00703389
203775_at	solute carrier family 25 (aspartate/glutamate carrier), member 13	SLC25A13	0.00703556
35776_at	intersectin 1 (SH3 domain protein)	ITSN1	0.0070413
226087_at	leucine zipper and CTNNBIP1 domain containing	LZIC	0.00704255
212626_x_at	heterogeneous nuclear ribonucleoprotein C (C1/C2)	HNRNPC	0.0070448
225240_s_at	musashi RNA-binding protein 2	MSI2	0.00705022
1561896_at	Data not found		0.00706412
214618_at	CASP8 and FADD-like apoptosis regulator	CFLAR	0.00706579
202853_s_at	receptor-like tyrosine kinase	RYK	0.00707151
225281_at	chromosome 3 open reading frame 17	C3orf17	0.00708592
218233_s_at	In multiple Geneids		0.00709005
201160_s_at	Y box binding protein 3	YBX3	0.00709875
35160_at	LIM domain binding 1	LDB1	0.0071103
230448_at	solute carrier family 38, member 10	SLC38A10	0.00711316
202399_s_at	adaptor-related protein complex 3, sigma 2 subunit	AP3S2	0.00712636
1568603_at	Ca++-dependent secretion activator	CADPS	0.00715946
209790_s_at	caspase 6, apoptosis-related cysteine peptidase	CASP6	0.00716752
239775_at	hypothetical LOC100131512	LOC100131512	0.00717902
227891_s_at	TAF15 RNA polymerase II, TATA box binding protein (TBP)-associated factor, 68kDa	TAF15	0.00719903
205763_s_at	DEAD (Asp-Glu-Ala-Asp) box polypeptide 18	DDX18	0.00720638
1556583_a_at	solute carrier family 8 (sodium/calcium exchanger), member 1	SLC8A1	0.0072133
239831_at	transmembrane protein 106C	TMEM106C	0.00727031
200907_s_at	palladin, cytoskeletal associated protein	PALLD	0.00731045
211652_s_at	lipopolysaccharide binding protein	LBP	0.00731064
202323_s_at	acyl-CoA binding domain containing 3	ACBD3	0.0073157
225688_s_at	pleckstrin homology-like domain, family B, member 2	PHLDB2	0.00732056
205062_x_at	AT rich interactive domain 4A (RBP1-like)	ARID4A	0.00736399
1559067_a_at	Data not found		0.00736661
235468_at	RNA binding protein, fox-1 homolog (C. elegans) 3	RBFOX3	0.00737428
201570_at	SAMM50 sorting and assembly machinery component	SAMM50	0.00738298
207630_s_at	cAMP responsive element modulator	CREM	0.00738329
219192_at	ubiquitin associated protein 2	UBAP2	0.00738915
45828_at	ATP5S-like	ATP5SL	0.00740714
240547_at	Data not found		0.00740932
226918_at	junctophilin 4	JPH4	0.00741066
210125_s_at	barrier to autointegration factor 1	BANF1	0.00741475
227378_x_at	chromosome 16 open reading frame 13	C16orf13	0.00741728
206089_at	NEL-like 1 (chicken)	NELL1	0.007448
1557966_x_at	mitochondrial transcription termination factor 4	MTERF4	0.00745474
201251_at	pyruvate kinase, muscle	PKM	0.00746506
220448_at	potassium channel, two pore domain subfamily K, member 12	KCNK12	0.007467
244797_at	Data not found		0.00746814
218608_at	ATPase type 13A2	ATP13A2	0.00748559
240502_at	Data not found		0.00750637
221501_x_at	hypothetical protein LOC339047	LOC339047	0.00750659
1552359_at	minichromosome maintenance domain containing 2	MCMDC2	0.00750775
204099_at	SWI/SNF related, matrix associated, actin dependent regulator of chromatin, subfamily d, member 3	SMARCD3	0.00753666
211089_s_at	NIMA-related kinase 3	NEK3	0.00753866
230332_at	zinc finger, CCHC domain containing 7	ZCCHC7	0.00754064
204335_at	coiled-coil domain containing 94	CCDC94	0.00754556
204308_s_at	tectonin beta-propeller repeat containing 2	TECPR2	0.00756108
1557141_at	family with sequence similarity 188, member B	FAM188B	0.00756308
239548_at	neuronal growth regulator 1	NEGR1	0.00756421
224326_s_at	polycomb group ring finger 6	PCGF6	0.00757053
216869_at	phosphodiesterase 1C, calmodulin-dependent 70kDa	PDE1C	0.00757724
1569482_at	Data not found		0.00758446
236802_at	Data not found		0.00758792
200639_s_at	tyrosine 3-monooxygenase/tryptophan 5-monooxygenase activation protein, zeta	YWHAZ	0.00759923
224932_at	coiled-coil-helix-coiled-coil-helix domain containing 10	CHCHD10	0.0076065
237026_at	Data not found		0.00761927
225779_at	solute carrier family 27 (fatty acid transporter), member 4	SLC27A4	0.0076232
204720_s_at	DnaJ (Hsp40) homolog, subfamily C, member 6	DNAJC6	0.00762405
243264_s_at	In multiple Geneids		0.00763946
205087_at	RWD domain containing 3	RWDD3	0.00764691
203238_s_at	notch 3	NOTCH3	0.00767778
206765_at	potassium channel, inwardly rectifying subfamily J, member 2	KCNJ2	0.00768024
216583_x_at	Data not found		0.00768263
227634_at	serine/threonine kinase 32C	STK32C	0.00772455
1558279_a_at	3-ketodihydrosphingosine reductase	KDSR	0.0077246
212287_at	SUZ12 polycomb repressive complex 2 subunit	SUZ12	0.00772485
227108_at	StAR-related lipid transfer (START) domain containing 9	STARD9	0.00773311
230821_at	zinc finger protein 148	ZNF148	0.00773473
222014_x_at	mitochondrial tRNA translation optimization 1	MTO1	0.00774792
45714_at	host cell factor C1 regulator 1 (XPO1 dependent)	HCFC1R1	0.00774981
225839_at	RNA binding motif protein 33	RBM33	0.00774985
201224_s_at	serine/arginine repetitive matrix 1	SRRM1	0.00775462
222469_s_at	toll interacting protein	TOLLIP	0.00776006
1564783_x_at	orofacial cleft 1 candidate 1	OFCC1	0.00776024
213060_s_at	chitinase 3-like 2	CHI3L2	0.00776864
205850_s_at	gamma-aminobutyric acid (GABA) A receptor, beta 3	GABRB3	0.00777492
226870_at	catechol-O-methyltransferase domain containing 1	COMTD1	0.00777837
222735_at	transmembrane protein 38B	TMEM38B	0.00778206
212228_s_at	coenzyme Q9	COQ9	0.00779002
223250_at	kelch-like family member 7	KLHL7	0.00779221
212567_s_at	microtubule-associated protein 4	MAP4	0.00779668
209563_x_at	calmodulin 1 (phosphorylase kinase, delta)	CALM1	0.00779708
200954_at	ATPase, H+ transporting, lysosomal 16kDa, V0 subunit c	ATP6V0C	0.00781483
219139_s_at	ciliary rootlet coiled-coil, rootletin pseudogene 3	CROCCP3	0.00781488
1564446_at	uncharacterized LOC284930	LOC284930	0.00782071
212955_s_at	polymerase (RNA) II (DNA directed) polypeptide I, 14.5kDa	POLR2I	0.00783865
217951_s_at	PHD finger protein 3	PHF3	0.00784317
209992_at	6-phosphofructo-2-kinase/fructose-2,6-biphosphatase 2	PFKFB2	0.0078455
1562935_at	Data not found		0.00785391
201534_s_at	ubiquitin-like 3	UBL3	0.0078568
215115_x_at	neurotrophic tyrosine kinase, receptor, type 3	NTRK3	0.00787451
201186_at	low density lipoprotein receptor-related protein associated protein 1	LRPAP1	0.00788317
234086_at	Data not found		0.00789286
234317_s_at	storkhead box 2	STOX2	0.00789479
218987_at	activating transcription factor 7 interacting protein	ATF7IP	0.00790545
218309_at	calcium/calmodulin-dependent protein kinase II inhibitor 1	CAMK2N1	0.00790935
225682_s_at	polymerase (RNA) III (DNA directed) polypeptide H (22.9kD)	POLR3H	0.0079153
236561_at	Data not found		0.00792572
219762_s_at	ribosomal protein L36	RPL36	0.00795492
1566461_at	Data not found		0.00797765
201794_s_at	SMG7 nonsense mediated mRNA decay factor	SMG7	0.00798158
219492_at	cysteine-rich hydrophobic domain 2	CHIC2	0.00798501
214850_at	glucuronidase, beta pseudogene	LOC100170939	0.00799734
213352_at	transmembrane and coiled-coil domain family 1	TMCC1	0.00799759
205171_at	protein tyrosine phosphatase, non-receptor type 4 (megakaryocyte)	PTPN4	0.00799981
226560_at	Data not found		0.00800215
227554_at	Data not found		0.00801665
218865_at	mitochondrial amidoxime reducing component 1	MARCH1	0.00802247
[truncated: 2,559 more rows]

## Sheet: HIP
Probe	Name	Symbol	BF-Value
1559391_s_at	Data not found		6.13436e-09
220617_s_at	zinc finger protein 532	ZNF532	1.58082e-07
232264_at	Data not found		2.0764e-07
227712_at	LYR motif containing 2	LYRM2	2.74298e-07
228768_at	folliculin interacting protein 1	FNIP1	4.0306e-07
202920_at	ankyrin 2, neuronal	ANK2	4.12766e-07
217860_at	In multiple Geneids		4.57924e-07
209411_s_at	golgi-associated, gamma adaptin ear containing, ARF binding protein 3	GGA3	5.15656e-07
243630_at	NADH dehydrogenase (ubiquinone) 1 beta subcomplex, 1, 7kDa	NDUFB1	6.36e-07
236268_at	SEC22 vesicle trafficking protein homolog C (S. cerevisiae)	SEC22C	7.17032e-07
37170_at	BMP2 inducible kinase	BMP2K	7.20114e-07
201629_s_at	acid phosphatase 1, soluble	ACP1	9.38459e-07
218859_s_at	ESF1, nucleolar pre-rRNA processing protein, homolog (S. cerevisiae)	ESF1	1.03325e-06
226675_s_at	metastasis associated lung adenocarcinoma transcript 1 (non-protein coding)	MALAT1	1.18919e-06
243826_at	Data not found		1.20906e-06
200745_s_at	guanine nucleotide binding protein (G protein), beta polypeptide 1	GNB1	1.23744e-06
204372_s_at	KH-type splicing regulatory protein	KHSRP	1.34845e-06
212033_at	RNA binding motif protein 25	RBM25	1.40796e-06
207966_s_at	golgi glycoprotein 1	GLG1	1.48543e-06
217815_at	suppressor of Ty 16 homolog (S. cerevisiae)	SUPT16H	1.60026e-06
238940_at	Kruppel-like factor 12	KLF12	1.69084e-06
230779_at	trinucleotide repeat containing 6B	TNRC6B	1.74314e-06
225197_at	Data not found		1.79247e-06
1561763_at	Data not found		1.80672e-06
234505_at	Data not found		1.82692e-06
234587_at	Data not found		1.84524e-06
226143_at	retinoic acid induced 1	RAI1	1.93842e-06
218138_at	McKusick-Kaufman syndrome	MKKS	1.99222e-06
201846_s_at	RING1 and YY1 binding protein	RYBP	2.02575e-06
212227_x_at	eukaryotic translation initiation factor 1	EIF1	2.11571e-06
221986_s_at	kelch-like family member 24	KLHL24	2.11611e-06
201083_s_at	BCL2-associated transcription factor 1	BCLAF1	2.15586e-06
224597_at	long intergenic non-protein coding RNA 657	LINC00657	2.18603e-06
222522_x_at	mitochondrial ribosomal protein S10	MRPS10	2.48321e-06
200980_s_at	pyruvate dehydrogenase (lipoamide) alpha 1	PDHA1	2.49788e-06
200774_at	family with sequence similarity 120A	FAM120A	2.59432e-06
228556_at	YTH domain containing 1	YTHDC1	2.69249e-06
231234_at	cathepsin C	CTSC	2.82816e-06
228453_at	ectopic P-granules autophagy protein 5 homolog (C. elegans)	EPG5	2.94754e-06
1555900_at	Data not found		3.02887e-06
235419_at	Data not found		3.04418e-06
1558733_at	zinc finger and BTB domain containing 38	ZBTB38	3.21851e-06
244300_at	Data not found		3.25983e-06
201918_at	solute carrier family 25 (pyrimidine nucleotide carrier), member 36	SLC25A36	3.33888e-06
209290_s_at	nuclear factor I/B	NFIB	3.46828e-06
201347_x_at	glyoxylate reductase/hydroxypyruvate reductase	GRHPR	3.48897e-06
205273_s_at	pitrilysin metallopeptidase 1	PITRM1	3.71564e-06
200914_x_at	kinectin 1 (kinesin receptor)	KTN1	3.73591e-06
208003_s_at	nuclear factor of activated T-cells 5, tonicity-responsive	NFAT5	3.83195e-06
216843_x_at	postmeiotic segregation increased 2 pseudogene 1	PMS2P1	3.91027e-06
209088_s_at	ubinuclein 1	UBN1	4.58106e-06
229520_s_at	G patch domain containing 2-like	GPATCH2L	4.7491e-06
1556787_s_at	phosphodiesterase 5A, cGMP-specific	PDE5A	4.7673e-06
201732_s_at	chloride channel, voltage-sensitive 3	CLCN3	4.7971e-06
217964_at	tetratricopeptide repeat domain 19	TTC19	4.88437e-06
212791_at	chromosome 1 open reading frame 216	C1orf216	4.89003e-06
214659_x_at	YLP motif containing 1	YLPM1	4.98402e-06
226874_at	kelch-like family member 8	KLHL8	5.13374e-06
239095_at	Data not found		5.15474e-06
1555945_s_at	family with sequence similarity 120A	FAM120A	5.18303e-06
202773_s_at	splicing factor, suppressor of white-apricot family	SFSWAP	5.22461e-06
224212_s_at	In multiple Geneids		5.23544e-06
201728_s_at	KIAA0100	KIAA0100	5.30075e-06
225234_at	Cbl proto-oncogene, E3 ubiquitin protein ligase	CBL	5.31384e-06
225098_at	abl-interactor 2	ABI2	5.58918e-06
202342_s_at	tripartite motif containing 2	TRIM2	5.63701e-06
228007_at	centrosomal protein 85kDa-like	CEP85L	5.65923e-06
218330_s_at	neuron navigator 2	NAV2	5.66824e-06
219549_s_at	reticulon 3	RTN3	5.68054e-06
213926_s_at	ArfGAP with FG repeats 1	AGFG1	5.74336e-06
205353_s_at	phosphatidylethanolamine binding protein 1	PEBP1	5.95128e-06
217482_at	Data not found		6.12112e-06
223214_s_at	zinc fingers and homeoboxes 1	ZHX1	6.17855e-06
201011_at	ribophorin I	RPN1	6.18426e-06
225483_at	vacuolar protein sorting 26 homolog B (S. pombe)	VPS26B	6.19779e-06
217538_at	small G protein signaling modulator 2	SGSM2	6.59556e-06
200691_s_at	heat shock 70kDa protein 9 (mortalin)	HSPA9	6.73208e-06
224726_at	mindbomb E3 ubiquitin protein ligase 1	MIB1	6.76367e-06
200801_x_at	actin, beta	ACTB	6.78877e-06
220945_x_at	MANSC domain containing 1	MANSC1	6.98487e-06
202623_at	E2F-associated phosphoprotein	EAPP	7.12498e-06
227931_at	INO80 complex subunit D	INO80D	7.42167e-06
225431_x_at	peptidase M20 domain containing 2	PM20D2	7.45276e-06
238602_at	DIS3 like 3'-5' exoribonuclease 2	DIS3L2	7.48171e-06
212462_at	K(lysine) acetyltransferase 6B	KAT6B	7.52682e-06
210758_at	PC4 and SFRS1 interacting protein 1	PSIP1	7.58729e-06
201065_s_at	In multiple Geneids		7.69278e-06
235918_x_at	centrosomal protein 97kDa	CEP97	7.71539e-06
226201_at	DOT1-like histone H3K79 methyltransferase	DOT1L	7.75865e-06
243158_at	Data not found		7.78624e-06
202594_at	leptin receptor overlapping transcript-like 1	LEPROTL1	7.91143e-06
221741_s_at	YTH N(6)-methyladenosine RNA binding protein 1	YTHDF1	8.07209e-06
200899_s_at	meningioma expressed antigen 5 (hyaluronidase)	MGEA5	8.20128e-06
206491_s_at	N-ethylmaleimide-sensitive factor attachment protein, alpha	NAPA	8.28073e-06
224771_at	neuron navigator 1	NAV1	8.2845e-06
243664_at	thioredoxin-like 1	TXNL1	8.3646e-06
218521_s_at	ubiquitin-conjugating enzyme E2W (putative)	UBE2W	8.69569e-06
201648_at	Janus kinase 1	JAK1	8.73029e-06
235225_at	sodium channel, voltage gated, type II beta subunit	SCN2B	8.77388e-06
244868_at	Data not found		8.83104e-06
229752_at	IKAROS family zinc finger 4 (Eos)	IKZF4	8.93034e-06
228156_at	Data not found		8.95593e-06
201658_at	ADP-ribosylation factor-like 1	ARL1	9.02354e-06
202397_at	nuclear transport factor 2	NUTF2	9.34868e-06
212177_at	PNN-interacting serine/arginine-rich protein	PNISR	9.52673e-06
222495_at	transmembrane protein 167B	TMEM167B	9.58821e-06
204644_at	ecto-NOX disulfide-thiol exchanger 2	ENOX2	9.60495e-06
200995_at	importin 7	IPO7	9.83996e-06
203796_s_at	B-cell CLL/lymphoma 7A	BCL7A	1.00642e-05
212079_s_at	lysine (K)-specific methyltransferase 2A	KMT2A	1.00891e-05
240180_at	Data not found		1.06583e-05
213407_at	PH domain and leucine rich repeat protein phosphatase 2	PHLPP2	1.09363e-05
241060_x_at	Data not found		1.09896e-05
238651_at	Data not found		1.10089e-05
209159_s_at	NDRG family member 4	NDRG4	1.12874e-05
1555881_s_at	leucine zipper, putative tumor suppressor 2	LZTS2	1.15901e-05
224737_x_at	cell division cycle and apoptosis regulator 1	CCAR1	1.17546e-05
209163_at	cytochrome b561	CYB561	1.20548e-05
214552_s_at	rabaptin, RAB GTPase binding effector protein 1	RABEP1	1.21482e-05
212863_x_at	C-terminal binding protein 1	CTBP1	1.24023e-05
235435_at	aminoadipate-semialdehyde dehydrogenase	AASDH	1.24305e-05
224878_at	ubiquitin family domain containing 1	UBFD1	1.24451e-05
235977_at	LON peptidase N-terminal domain and ring finger 2	LONRF2	1.25434e-05
232135_at	SAP30-like	SAP30L	1.26546e-05
214726_x_at	adducin 1 (alpha)	ADD1	1.27141e-05
201698_s_at	serine/arginine-rich splicing factor 9	SRSF9	1.27859e-05
217749_at	coatomer protein complex, subunit gamma 1	COPG1	1.33549e-05
244099_at	Data not found		1.34577e-05
227508_at	Data not found		1.36274e-05
227612_at	ELAV like neuron-specific RNA binding protein 3	ELAVL3	1.3773e-05
224651_at	cyclin Y	CCNY	1.41603e-05
201526_at	ADP-ribosylation factor 5	ARF5	1.43174e-05
226575_at	zinc finger protein 462	ZNF462	1.45318e-05
202844_s_at	ralA binding protein 1	RALBP1	1.46575e-05
210825_s_at	phosphatidylethanolamine binding protein 1	PEBP1	1.46585e-05
213186_at	DAZ interacting zinc finger protein 3	DZIP3	1.46685e-05
213507_s_at	karyopherin (importin) beta 1	KPNB1	1.47184e-05
223144_s_at	akirin 2	AKIRIN2	1.47726e-05
230427_s_at	BCL2-associated athanogene 5	BAG5	1.49092e-05
214501_s_at	H2A histone family, member Y	H2AFY	1.50266e-05
218381_s_at	U2 small nuclear RNA auxiliary factor 2	U2AF2	1.5177e-05
223205_s_at	l(3)mbt-like 2 (Drosophila)	L3MBTL2	1.52528e-05
225476_at	G patch domain and ankyrin repeats 1	GPANK1	1.53968e-05
231875_at	kinesin family member 21A	KIF21A	1.56277e-05
229551_x_at	zinc finger protein 367	ZNF367	1.58631e-05
211072_x_at	tubulin, alpha 1b	TUBA1B	1.59907e-05
239832_at	Data not found		1.60074e-05
226108_at	zinc finger CCCH-type containing 18	ZC3H18	1.60862e-05
220155_s_at	bromodomain containing 9	BRD9	1.62925e-05
238736_at	REV3-like, polymerase (DNA directed), zeta, catalytic subunit	REV3L	1.6334e-05
212178_s_at	In multiple Geneids		1.63452e-05
206257_at	coiled-coil domain containing 9	CCDC9	1.64355e-05
209484_s_at	NSL1, MIS12 kinetochore complex component	NSL1	1.65758e-05
241741_at	cardiolipin synthase 1	CRLS1	1.66013e-05
202568_s_at	MAP/microtubule affinity-regulating kinase 3	MARK3	1.66667e-05
221743_at	CUGBP, Elav-like family member 1	CELF1	1.68673e-05
235999_at	Data not found		1.72415e-05
218580_x_at	aurora kinase A interacting protein 1	AURKAIP1	1.74795e-05
228913_at	TPT1 antisense RNA 1	TPT1-AS1	1.75649e-05
1560339_s_at	nucleosome assembly protein 1-like 4	NAP1L4	1.77453e-05
213065_at	zinc finger, C3H1-type containing	ZFC3H1	1.78807e-05
225285_at	branched chain amino-acid transaminase 1, cytosolic	BCAT1	1.79392e-05
241824_at	Data not found		1.80696e-05
36612_at	family with sequence similarity 168, member A	FAM168A	1.81398e-05
218273_s_at	pyruvate dehyrogenase phosphatase catalytic subunit 1	PDP1	1.83098e-05
225404_at	small integral membrane protein 12	SMIM12	1.85482e-05
242498_x_at	Data not found		1.86868e-05
1563947_a_at	ELKS/RAB6-interacting/CAST family member 1	ERC1	1.94949e-05
207010_at	gamma-aminobutyric acid (GABA) A receptor, beta 1	GABRB1	1.9606e-05
214314_s_at	eukaryotic translation initiation factor 5B	EIF5B	1.97276e-05
239533_at	G protein-coupled receptor 155	GPR155	1.97698e-05
211995_x_at	actin gamma 1	ACTG1	1.98628e-05
216993_s_at	collagen, type XI, alpha 2	COL11A2	1.99082e-05
235221_at	cerebellin 3 precursor	CBLN3	1.99928e-05
211058_x_at	tubulin, alpha 1b	TUBA1B	2.00054e-05
203132_at	retinoblastoma 1	RB1	2.00676e-05
222313_at	Data not found		2.01345e-05
208704_x_at	amyloid beta (A4) precursor-like protein 2	APLP2	2.03355e-05
222633_at	transducin (beta)-like 1 X-linked receptor 1	TBL1XR1	2.0495e-05
241348_at	zinc finger protein 654	ZNF654	2.05257e-05
213145_at	F-box and leucine-rich repeat protein 14	FBXL14	2.05341e-05
200947_s_at	glutamate dehydrogenase 1	GLUD1	2.06039e-05
202301_s_at	arginine/serine-rich coiled-coil 2	RSRC2	2.06558e-05
208720_s_at	RNA binding motif protein 39	RBM39	2.10068e-05
207002_s_at	pleiomorphic adenoma gene-like 1	PLAGL1	2.10758e-05
229776_at	solute carrier organic anion transporter family, member 3A1	SLCO3A1	2.13807e-05
203264_s_at	Cdc42 guanine nucleotide exchange factor (GEF) 9	ARHGEF9	2.19811e-05
222628_s_at	REV1, polymerase (DNA directed)	REV1	2.2026e-05
230411_at	Data not found		2.23388e-05
242343_x_at	Data not found		2.31923e-05
232940_s_at	lysine (K)-specific methyltransferase 2C	KMT2C	2.32139e-05
212348_s_at	lysine (K)-specific demethylase 1A	KDM1A	2.33007e-05
227152_at	KIAA1551	KIAA1551	2.41888e-05
203173_s_at	chromosome 16 open reading frame 62	C16orf62	2.44181e-05
228628_at	SLIT-ROBO Rho GTPase activating protein 2C	SRGAP2C	2.46712e-05
206374_at	dual specificity phosphatase 8	DUSP8	2.47237e-05
203597_s_at	WW domain binding protein 4	WBP4	2.47255e-05
1559244_at	formin 2	FMN2	2.47772e-05
225172_at	Crm, cramped-like (Drosophila)	CRAMP1L	2.47784e-05
38398_at	MAP-kinase activating death domain	MADD	2.48456e-05
224666_at	non-SMC element 1 homolog (S. cerevisiae)	NSMCE1	2.53732e-05
202041_s_at	fibroblast growth factor (acidic) intracellular binding protein	FIBP	2.58712e-05
212762_s_at	transcription factor 7-like 2 (T-cell specific, HMG-box)	TCF7L2	2.59298e-05
202000_at	NADH dehydrogenase (ubiquinone) 1 alpha subcomplex, 6, 14kDa	NDUFA6	2.64779e-05
237216_at	Data not found		2.66844e-05
1561615_s_at	solute carrier family 8 (sodium/calcium exchanger), member 1	SLC8A1	2.71037e-05
202160_at	CREB binding protein	CREBBP	2.71718e-05
201552_at	lysosomal-associated membrane protein 1	LAMP1	2.78008e-05
235384_at	nudix (nucleoside diphosphate linked moiety X)-type motif 19	NUDT19	2.79651e-05
206860_s_at	missing oocyte, meiosis regulator, homolog (Drosophila)	MIOS	2.8153e-05
213798_s_at	CAP, adenylate cyclase-associated protein 1 (yeast)	CAP1	2.83247e-05
205871_at	In multiple Geneids		2.85538e-05
1557180_at	chromosome 11 open reading frame 87	C11orf87	2.9053e-05
226999_at	RNA-binding region (RNP1, RRM) containing 3	RNPC3	2.9166e-05
235200_at	zinc finger protein 561	ZNF561	2.97149e-05
212151_at	pre-B-cell leukemia homeobox 1	PBX1	3.00581e-05
235484_at	protein prenyltransferase alpha subunit repeat containing 1	PTAR1	3.06889e-05
224594_x_at	actin, beta	ACTB	3.07394e-05
225959_s_at	zinc and ring finger 1, E3 ubiquitin protein ligase	ZNRF1	3.09192e-05
223028_s_at	sorting nexin 9	SNX9	3.10415e-05
203122_at	trafficking protein particle complex 12	TRAPPC12	3.12074e-05
211993_at	WNK lysine deficient protein kinase 1	WNK1	3.1227e-05
202158_s_at	CUGBP, Elav-like family member 2	CELF2	3.12518e-05
227322_s_at	BRCA2 and CDKN1A interacting protein	BCCIP	3.14073e-05
224875_at	chromosome 5 open reading frame 24	C5orf24	3.14608e-05
228795_at	protein kinase C, beta	PRKCB	3.15433e-05
201463_s_at	transaldolase 1	TALDO1	3.17758e-05
225703_at	fibrosin-like 1	FBRSL1	3.18144e-05
222820_at	trinucleotide repeat containing 6C	TNRC6C	3.19613e-05
220898_at	Data not found		3.2646e-05
213867_x_at	actin, beta	ACTB	3.29358e-05
224857_s_at	polymerase (RNA) I polypeptide D, 16kDa	POLR1D	3.31978e-05
242748_at	sterol regulatory element binding transcription factor 2	SREBF2	3.33083e-05
213154_s_at	bicaudal D homolog 2 (Drosophila)	BICD2	3.33983e-05
224581_s_at	nuclear casein kinase and cyclin-dependent kinase substrate 1	NUCKS1	3.36668e-05
1559780_at	Data not found		3.36903e-05
239035_at	methylenetetrahydrofolate reductase (NAD(P)H)	MTHFR	3.40181e-05
202915_s_at	family with sequence similarity 20, member B	FAM20B	3.40951e-05
203898_at	CGRP receptor component	CRCP	3.41148e-05
204524_at	3-phosphoinositide dependent protein kinase 1	PDPK1	3.43327e-05
208942_s_at	SEC62 homolog (S. cerevisiae)	SEC62	3.43776e-05
214806_at	bicaudal D homolog 1 (Drosophila)	BICD1	3.48135e-05
243904_at	Data not found		3.5364e-05
1556323_at	CUGBP, Elav-like family member 2	CELF2	3.54238e-05
202072_at	heterogeneous nuclear ribonucleoprotein L	HNRNPL	3.55899e-05
242239_at	Data not found		3.57779e-05
209902_at	ATR serine/threonine kinase	ATR	3.58256e-05
235009_at	biorientation of chromosomes in cell division 1-like 1	BOD1L1	3.58614e-05
242303_at	Data not found		3.60901e-05
203392_s_at	C-terminal binding protein 1	CTBP1	3.6201e-05
213555_at	RWD domain containing 2A	RWDD2A	3.63579e-05
1557194_a_at	Data not found		3.63652e-05
205596_s_at	SMAD specific E3 ubiquitin protein ligase 2	SMURF2	3.63711e-05
1557065_at	YLP motif containing 1	YLPM1	3.67032e-05
242645_at	Data not found		3.67201e-05
208860_s_at	alpha thalassemia/mental retardation syndrome X-linked	ATRX	3.67239e-05
243498_at	Data not found		3.68644e-05
230058_at	serologically defined colon cancer antigen 3	SDCCAG3	3.73395e-05
208859_s_at	alpha thalassemia/mental retardation syndrome X-linked	ATRX	3.74441e-05
229353_s_at	nuclear casein kinase and cyclin-dependent kinase substrate 1	NUCKS1	3.76933e-05
204031_s_at	poly(rC) binding protein 2	PCBP2	3.79628e-05
225821_s_at	biorientation of chromosomes in cell division 1-like 1	BOD1L1	3.83495e-05
202941_at	NADH dehydrogenase (ubiquinone) flavoprotein 2, 24kDa	NDUFV2	3.83866e-05
230651_at	Data not found		3.85526e-05
209204_at	LIM domain only 4	LMO4	3.88947e-05
212382_at	transcription factor 4	TCF4	3.91589e-05
234480_at	uncharacterized protein DKFZp761C1711	DKFZP761C1711	3.92153e-05
222427_s_at	leucyl-tRNA synthetase	LARS	3.9642e-05
233985_x_at	protein phosphatase 1, regulatory subunit 9A	PPP1R9A	3.98086e-05
32069_at	NEDD4 binding protein 1	N4BP1	4.00141e-05
1558226_a_at	Data not found		4.01988e-05
1556432_at	Data not found		4.02746e-05
203147_s_at	tripartite motif containing 14	TRIM14	4.0791e-05
1569129_s_at	chromosome 3 open reading frame 38	C3orf38	4.0809e-05
200702_s_at	DEAD (Asp-Glu-Ala-Asp) box helicase 24	DDX24	4.09919e-05
239971_at	Data not found		4.13569e-05
33778_at	TBC1 domain family, member 22A	TBC1D22A	4.14954e-05
238812_at	Data not found		4.1634e-05
243473_at	Data not found		4.18085e-05
242066_at	Data not found		4.18447e-05
201434_at	tetratricopeptide repeat domain 1	TTC1	4.19241e-05
218467_at	proteasome (prosome, macropain) assembly chaperone 2	PSMG2	4.1955e-05
208819_at	RAB8A, member RAS oncogene family	RAB8A	4.19583e-05
229383_at	membrane-associated ring finger (C3HC4) 1, E3 ubiquitin protein ligase	2001-03-01	4.19849e-05
224689_at	mannosidase, beta A, lysosomal-like	MANBAL	4.21545e-05
229958_at	ceroid-lipofuscinosis, neuronal 8 (epilepsy, progressive with mental retardation)	CLN8	4.24202e-05
216212_s_at	dyskeratosis congenita 1, dyskerin	DKC1	4.25337e-05
209137_s_at	ubiquitin specific peptidase 10	USP10	4.2802e-05
226466_s_at	family with sequence similarity 58, member A	FAM58A	4.34448e-05
230179_at	uncharacterized LOC285812	LOC285812	4.48195e-05
230791_at	Data not found		4.48275e-05
221842_s_at	zinc finger protein 131	ZNF131	4.56181e-05
221765_at	UDP-glucose ceramide glucosyltransferase	UGCG	4.58059e-05
234588_at	Data not found		4.59339e-05
232687_at	Data not found		4.61807e-05
1564378_a_at	Data not found		4.63638e-05
213850_s_at	SR-related CTD-associated factor 11	SCAF11	4.73549e-05
205092_x_at	zinc finger and BTB domain containing 1	ZBTB1	4.75539e-05
220948_s_at	ATPase, Na+/K+ transporting, alpha 1 polypeptide	ATP1A1	4.76098e-05
226975_at	RNA-binding region (RNP1, RRM) containing 3	RNPC3	4.81083e-05
213517_at	poly(rC) binding protein 2	PCBP2	4.81719e-05
235672_at	microtubule-associated protein 6	MAP6	4.8463e-05
213954_at	family with sequence similarity 169, member A	FAM169A	4.88893e-05
207081_s_at	phosphatidylinositol 4-kinase, catalytic, alpha	PI4KA	4.89432e-05
202309_at	methylenetetrahydrofolate dehydrogenase (NADP+ dependent) 1, methenyltetrahydrofolate cyclohydrolase, formyltetrahydrofolate synthetase	MTHFD1	4.90362e-05
242558_at	Data not found		4.92023e-05
217703_x_at	Data not found		4.9451e-05
213333_at	malate dehydrogenase 2, NAD (mitochondrial)	MDH2	4.95316e-05
221139_s_at	cysteine sulfinic acid decarboxylase	CSAD	4.95407e-05
222737_s_at	bromodomain containing 7	BRD7	5.06792e-05
207788_s_at	sorbin and SH3 domain containing 3	SORBS3	5.12043e-05
217081_at	olfactory receptor, family 2, subfamily H, member 2	OR2H2	5.13831e-05
206383_s_at	GTPase activating protein (SH3 domain) binding protein 2	G3BP2	5.14227e-05
221905_at	cylindromatosis (turban tumor syndrome)	CYLD	5.143e-05
207132_x_at	prefoldin subunit 5	PFDN5	5.17193e-05
230018_at	dipeptidyl-peptidase 9	DPP9	5.20761e-05
208694_at	protein kinase, DNA-activated, catalytic polypeptide	PRKDC	5.20948e-05
1555058_a_at	lysophosphatidylglycerol acyltransferase 1	LPGAT1	5.21593e-05
209289_at	nuclear factor I/B	NFIB	5.22166e-05
226169_at	SET binding factor 2	SBF2	5.25703e-05
225863_s_at	chromosome 19 open reading frame 12	C19orf12	5.26291e-05
217883_at	methylmalonic aciduria (cobalamin deficiency) cblD type, with homocystinuria	MMADHC	5.26796e-05
230885_at	spastic paraplegia 7 (pure and complicated autosomal recessive)	SPG7	5.28973e-05
1555920_at	chromobox homolog 3	CBX3	5.29332e-05
210908_s_at	prefoldin subunit 5	PFDN5	5.31363e-05
221088_s_at	protein phosphatase 1, regulatory subunit 9A	PPP1R9A	5.32636e-05
216300_x_at	retinoic acid receptor, alpha	RARA	5.3459e-05
209023_s_at	stromal antigen 2	STAG2	5.49383e-05
201072_s_at	SWI/SNF related, matrix associated, actin dependent regulator of chromatin, subfamily c, member 1	SMARCC1	5.51506e-05
223105_s_at	In multiple Geneids		5.59677e-05
228115_at	GRB2 associated, regulator of MAPK1	GAREM	5.65417e-05
232511_at	Data not found		5.65431e-05
236277_at	Data not found		5.69399e-05
204716_at	coiled-coil domain containing 6	CCDC6	5.71408e-05
240399_at	Data not found		5.7363e-05
203202_at	KRR1, small subunit (SSU) processome component, homolog (yeast)	KRR1	5.74574e-05
212926_at	structural maintenance of chromosomes 5	SMC5	5.78006e-05
232095_at	Data not found		5.79757e-05
205594_at	zinc finger protein 652	ZNF652	5.82753e-05
217627_at	zinc finger protein 573	ZNF573	5.96505e-05
240607_at	myocardial infarction associated transcript (non-protein coding)	MIAT	5.97864e-05
222540_s_at	remodeling and spacing factor 1	RSF1	6.03715e-05
219342_at	CAS1 domain containing 1	CASD1	6.12566e-05
233365_at	Data not found		6.13947e-05
209321_s_at	adenylate cyclase 3	ADCY3	6.14411e-05
237018_at	Data not found		6.17112e-05
214782_at	cortactin	CTTN	6.1898e-05
1569737_a_at	CASK interacting protein 1	CASKIN1	6.19483e-05
243295_at	RNA binding motif protein 27	RBM27	6.21353e-05
227762_at	Data not found		6.28826e-05
1557450_s_at	WAS protein homolog associated with actin, golgi membranes and microtubules pseudogene 2	WHAMMP2	6.31411e-05
222586_s_at	oxysterol binding protein-like 11	OSBPL11	6.33729e-05
210425_x_at	golgin A8 family, member B	GOLGA8B	6.43427e-05
243993_at	Data not found		6.46052e-05
209997_x_at	pericentriolar material 1	PCM1	6.4862e-05
214864_s_at	glyoxylate reductase/hydroxypyruvate reductase	GRHPR	6.4869e-05
209982_s_at	neurexin 2	NRXN2	6.49685e-05
200090_at	farnesyltransferase, CAAX box, alpha	FNTA	6.51406e-05
224913_s_at	translocase of inner mitochondrial membrane 50 homolog (S. cerevisiae)	TIMM50	6.51948e-05
200699_at	KDEL (Lys-Asp-Glu-Leu) endoplasmic reticulum protein retention receptor 2	KDELR2	6.52741e-05
209059_s_at	endothelial differentiation-related factor 1	EDF1	6.57445e-05
204513_s_at	engulfment and cell motility 1	ELMO1	6.58399e-05
208113_x_at	poly(A) binding protein, cytoplasmic 3	PABPC3	6.58573e-05
239758_at	Data not found		6.59981e-05
222728_s_at	TATA box binding protein (TBP)-associated factor, RNA polymerase I, D, 41kDa	TAF1D	6.61738e-05
213922_at	tau tubulin kinase 2	TTBK2	6.67519e-05
229065_at	solute carrier family 35, member F3	SLC35F3	6.69348e-05
202176_at	excision repair cross-complementation group 3	ERCC3	6.69958e-05
218681_s_at	stromal cell-derived factor 2-like 1	SDF2L1	6.72066e-05
229120_s_at	CDC42 small effector 1	CDC42SE1	6.73703e-05
1555125_at	PAX3 and PAX7 binding protein 1	PAXBP1	6.7971e-05
235374_at	malate dehydrogenase 1, NAD (soluble)	MDH1	6.82848e-05
214799_at	neurofascin	NFASC	6.83506e-05
218354_at	trafficking protein particle complex 2-like	TRAPPC2L	6.84596e-05
218336_at	prefoldin subunit 2	PFDN2	6.86126e-05
203482_at	family with sequence similarity 178, member A	FAM178A	6.89453e-05
213574_s_at	Data not found		6.97084e-05
222160_at	A kinase (PRKA) anchor protein 8-like	AKAP8L	7.00148e-05
229264_at	Data not found		7.06252e-05
226618_at	ubiquitin-conjugating enzyme E2Q family-like 1	UBE2QL1	7.06429e-05
206924_at	interleukin 11	IL11	7.12993e-05
238558_at	Data not found		7.17518e-05
212153_at	pogo transposable element with ZNF domain	POGZ	7.18377e-05
202070_s_at	isocitrate dehydrogenase 3 (NAD+) alpha	IDH3A	7.20198e-05
214595_at	potassium channel, voltage gated modifier subfamily G, member 1	KCNG1	7.25922e-05
232909_s_at	bromodomain PHD finger transcription factor	BPTF	7.27357e-05
200754_x_at	serine/arginine-rich splicing factor 2	SRSF2	7.28772e-05
244233_at	tubulin polyglutamylase complex subunit 2	TPGS2	7.38256e-05
200759_x_at	nuclear factor, erythroid 2-like 1	NFE2L1	7.38554e-05
203491_s_at	centrosomal protein 57kDa	CEP57	7.38905e-05
237768_x_at	Data not found		7.39152e-05
231199_at	Data not found		7.39426e-05
217936_at	Rho GTPase activating protein 5	ARHGAP5	7.39639e-05
212099_at	ras homolog family member B	RHOB	7.48904e-05
212911_at	DnaJ (Hsp40) homolog, subfamily C, member 16	DNAJC16	7.51329e-05
227453_at	unc-13 homolog A (C. elegans)	UNC13A	7.51439e-05
203318_s_at	zinc finger protein 148	ZNF148	7.57179e-05
213646_x_at	tubulin, alpha 1b	TUBA1B	7.59437e-05
227973_at	chromosome 2 open reading frame 69	C2orf69	7.63246e-05
222790_s_at	round spermatid basic protein 1	RSBN1	7.63918e-05
222445_at	solute carrier family 39, member 9	SLC39A9	7.66788e-05
235954_at	Data not found		7.74554e-05
200941_at	heat shock factor binding protein 1	HSBP1	7.81938e-05
223134_at	bobby sox homolog (Drosophila)	BBX	7.83555e-05
205497_at	zinc finger protein 175	ZNF175	7.84634e-05
212287_at	SUZ12 polycomb repressive complex 2 subunit	SUZ12	7.85192e-05
221753_at	slingshot protein phosphatase 1	SSH1	7.85645e-05
219945_at	DEAD (Asp-Glu-Ala-Asp) box helicase 25	DDX25	7.86464e-05
205260_s_at	acylphosphatase 1, erythrocyte (common) type	ACYP1	7.90386e-05
226533_at	histidine triad nucleotide binding protein 3	HINT3	7.94293e-05
208248_x_at	amyloid beta (A4) precursor-like protein 2	APLP2	7.95286e-05
1553909_x_at	family with sequence similarity 178, member A	FAM178A	7.99312e-05
217520_x_at	similar to hCG2006901	LOC100288671	8.10159e-05
224877_s_at	mitochondrial ribosomal protein S5	MRPS5	8.14389e-05
221007_s_at	factor interacting with PAPOLA and CPSF1	FIP1L1	8.19173e-05
244185_at	Data not found		8.21387e-05
203366_at	polymerase (DNA directed), gamma	POLG	8.21994e-05
200882_s_at	proteasome (prosome, macropain) 26S subunit, non-ATPase, 4	PSMD4	8.2405e-05
223450_s_at	component of oligomeric golgi complex 3	COG3	8.25351e-05
200901_s_at	mannose-6-phosphate receptor (cation dependent)	M6PR	8.27193e-05
218456_at	caprin family member 2	CAPRIN2	8.27892e-05
1553581_s_at	SREK1-interacting protein 1	SREK1IP1	8.33755e-05
239497_at	Data not found		8.39154e-05
235179_at	zinc finger protein 641	ZNF641	8.44168e-05
242829_x_at	F-box and leucine-rich repeat protein 3	FBXL3	8.45667e-05
243184_at	Data not found		8.46909e-05
213229_at	dicer 1, ribonuclease type III	DICER1	8.47593e-05
243189_at	Data not found		8.49435e-05
200068_s_at	calnexin	CANX	8.50575e-05
238890_at	bromodomain and WD repeat domain containing 1	BRWD1	8.57736e-05
214728_x_at	SWI/SNF related, matrix associated, actin dependent regulator of chromatin, subfamily a, member 4	SMARCA4	8.61141e-05
200732_s_at	protein tyrosine phosphatase type IVA, member 1	PTP4A1	8.62509e-05
212765_at	calmodulin regulated spectrin-associated protein family, member 2	CAMSAP2	8.70614e-05
239250_at	zinc finger protein 542, pseudogene	ZNF542P	8.77172e-05
38892_at	GLTSCR1-like	GLTSCR1L	8.79476e-05
1569482_at	Data not found		8.84109e-05
1553677_a_at	TOR signaling pathway regulator	TIPRL	8.88709e-05
234788_x_at	Data not found		8.92113e-05
201019_s_at	In multiple Geneids		8.96499e-05
203956_at	MORC family CW-type zinc finger 2	MORC2	8.99214e-05
207152_at	neurotrophic tyrosine kinase, receptor, type 2	NTRK2	9.03275e-05
202683_s_at	RNA (guanine-7-) methyltransferase	RNMT	9.03445e-05
203833_s_at	trans-golgi network protein 2	TGOLN2	9.0493e-05
201002_s_at	In multiple Geneids		9.08434e-05
242080_at	Data not found		9.10358e-05
1557707_at	Data not found		9.10447e-05
209659_s_at	cell division cycle 16	CDC16	9.23257e-05
208477_at	potassium channel, voltage gated Shaw related subfamily C, member 1	KCNC1	9.25506e-05
209860_s_at	annexin A7	ANXA7	9.25869e-05
204106_at	testis-specific kinase 1	TESK1	9.28828e-05
218157_x_at	CDC42 small effector 1	CDC42SE1	9.29111e-05
1559496_at	pyrophosphatase (inorganic) 2	PPA2	9.35351e-05
236254_at	vacuolar protein sorting 13 homolog B (yeast)	VPS13B	9.37872e-05
219550_at	roundabout, axon guidance receptor, homolog 3 (Drosophila)	ROBO3	9.38703e-05
1565483_at	epidermal growth factor receptor	EGFR	9.40974e-05
1553288_a_at	neuronal tyrosine-phosphorylated phosphoinositide-3-kinase adaptor 1	NYAP1	9.41669e-05
235149_at	phosphoglucomutase 2-like 1	PGM2L1	9.46158e-05
242818_x_at	Data not found		9.52148e-05
200006_at	parkinson protein 7	PARK7	9.58176e-05
201550_x_at	actin gamma 1	ACTG1	9.58422e-05
204706_at	inositol polyphosphate-5-phosphatase, 72 kDa	INPP5E	9.6059e-05
241843_at	small nucleolar RNA, H/ACA box 28	SNORA28	9.64739e-05
1569200_at	Data not found		9.72019e-05
211503_s_at	RAB14, member RAS oncogene family	RAB14	9.75764e-05
226876_at	family with sequence similarity 101, member B	FAM101B	9.84794e-05
242216_at	Data not found		9.85297e-05
1557278_s_at	transportin 1	TNPO1	9.8767e-05
224591_at	heterochromatin protein 1, binding protein 3	HP1BP3	9.88305e-05
218166_s_at	remodeling and spacing factor 1	RSF1	9.88538e-05
208073_x_at	tetratricopeptide repeat domain 3	TTC3	9.92668e-05
239937_at	zinc finger protein 207	ZNF207	9.94508e-05
212208_at	mediator complex subunit 13-like	MED13L	9.96686e-05
223200_s_at	large 60S subunit nuclear export GTPase 1	LSG1	9.97737e-05
221474_at	myosin, light chain 12B, regulatory	MYL12B	9.98459e-05
240383_at	ubiquitin-conjugating enzyme E2D 3	UBE2D3	0.000100011
239049_at	Data not found		0.000101117
229274_at	GNAS complex locus	GNAS	0.00010127
200627_at	prostaglandin E synthase 3 (cytosolic)	PTGES3	0.000101764
240099_at	Data not found		0.000101799
211493_x_at	dystrobrevin, alpha	DTNA	0.000104143
236327_at	Data not found		0.00010467
212007_at	UBX domain protein 4	UBXN4	0.000105141
220591_s_at	EF-hand domain (C-terminal) containing 2	EFHC2	0.000105659
200695_at	protein phosphatase 2, regulatory subunit A, alpha	PPP2R1A	0.000105889
212417_at	secretory carrier membrane protein 1	SCAMP1	0.000106505
223011_s_at	OCIA domain containing 1	OCIAD1	0.000107279
230296_at	chromosome 16 open reading frame 52	C16orf52	0.000107972
225356_at	Data not found		0.000108015
211386_at	uncharacterized protein MGC12488	MGC12488	0.000108276
243934_at	Data not found		0.00010859
234969_s_at	enhancer of polycomb homolog 1 (Drosophila)	EPC1	0.000109122
1566509_s_at	F-box protein 9	FBXO9	0.000109538
203105_s_at	dynamin 1-like	DNM1L	0.000110314
207141_s_at	potassium channel, inwardly rectifying subfamily J, member 3	KCNJ3	0.000111074
229811_at	Data not found		0.000111599
208426_x_at	In multiple Geneids		0.000111723
1555882_at	spindlin family, member 3	SPIN3	0.000112106
232993_at	Data not found		0.000112245
240239_at	zinc finger protein 566	ZNF566	0.00011274
202464_s_at	6-phosphofructo-2-kinase/fructose-2,6-biphosphatase 3	PFKFB3	0.000113372
204184_s_at	adrenergic, beta, receptor kinase 2	ADRBK2	0.000113969
228839_s_at	uncharacterized LOC642361	LOC642361	0.000113973
232753_at	zinc finger protein 346	ZNF346	0.000114066
1566959_at	Data not found		0.000114662
209896_s_at	protein tyrosine phosphatase, non-receptor type 11	PTPN11	0.00011481
226480_at	Data not found		0.00011484
232063_x_at	phenylalanyl-tRNA synthetase, beta subunit	FARSB	0.000115308
210597_x_at	proline-rich protein BstNI subfamily 1	PRB1	0.000116329
227195_at	zinc finger protein 503	ZNF503	0.000116508
235066_at	microtubule-associated protein 4	MAP4	0.000116563
209132_s_at	COMM domain containing 4	COMMD4	0.000116811
208803_s_at	signal recognition particle 72kDa	SRP72	0.000116812
209251_x_at	tubulin, alpha 1c	TUBA1C	0.000116878
228541_x_at	Data not found		0.000117
218389_s_at	APH1A gamma secretase subunit	APH1A	0.000117069
219287_at	potassium channel subfamily M regulatory beta subunit 4	KCNMB4	0.000117079
203343_at	UDP-glucose 6-dehydrogenase	UGDH	0.000117616
237094_at	family with sequence similarity 19 (chemokine (C-C motif)-like), member A5	FAM19A5	0.000118328
1559529_at	protein tyrosine kinase 2	PTK2	0.000118763
202221_s_at	E1A binding protein p300	EP300	0.000118818
200989_at	hypoxia inducible factor 1, alpha subunit (basic helix-loop-helix transcription factor)	HIF1A	0.000119611
241216_at	Data not found		0.000119756
212620_at	zinc finger protein 609	ZNF609	0.000119896
234423_x_at	Data not found		0.000120017
240478_at	Data not found		0.000120061
216550_x_at	ankyrin repeat domain 12	ANKRD12	0.000120274
200955_at	inner membrane protein, mitochondrial	IMMT	0.000120376
200598_s_at	heat shock protein 90kDa beta (Grp94), member 1	HSP90B1	0.000120569
243696_at	centrosomal protein 104kDa	CEP104	0.000120762
214771_x_at	myosin phosphatase Rho interacting protein	MPRIP	0.000121533
200616_s_at	malectin	MLEC	0.000121777
200960_x_at	clathrin, light chain A	CLTA	0.000121944
219375_at	choline/ethanolamine phosphotransferase 1	CEPT1	0.000122229
240339_at	Data not found		0.000122512
225003_at	transmembrane protein 205	TMEM205	0.000122703
200634_at	profilin 1	PFN1	0.000123802
1568619_s_at	inositol 1,4,5-trisphosphate receptor interacting protein-like 2	ITPRIPL2	0.00012425
214179_s_at	nuclear factor, erythroid 2-like 1	NFE2L1	0.000124317
222582_at	protein kinase, AMP-activated, gamma 2 non-catalytic subunit	PRKAG2	0.000124559
212384_at	DEAD (Asp-Glu-Ala-Asp) box polypeptide 39B	DDX39B	0.000124689
203496_s_at	mediator complex subunit 1	MED1	0.00012476
201174_s_at	telomeric repeat binding factor 2, interacting protein	TERF2IP	0.00012536
213373_s_at	caspase 8, apoptosis-related cysteine peptidase	CASP8	0.000126452
1555772_a_at	cell division cycle 25A	CDC25A	0.000126697
1561130_at	Data not found		0.000127991
230407_at	strawberry notch homolog 1 (Drosophila)	SBNO1	0.00012812
223429_x_at	ISY1 splicing factor homolog (S. cerevisiae)	ISY1	0.000128645
1568877_a_at	acyl-CoA binding domain containing 5	ACBD5	0.000129409
209258_s_at	structural maintenance of chromosomes 3	SMC3	0.000129677
242712_x_at	In multiple Geneids		0.000130224
221745_at	DDB1 and CUL4 associated factor 7	DCAF7	0.000131373
1316_at	thyroid hormone receptor, alpha	THRA	0.000131404
240593_x_at	Data not found		0.000132254
203928_x_at	microtubule-associated protein tau	MAPT	0.00013262
202940_at	WNK lysine deficient protein kinase 1	WNK1	0.000132841
214961_at	microtubule associated tumor suppressor candidate 2	MTUS2	0.000132857
205197_s_at	ATPase, Cu++ transporting, alpha polypeptide	ATP7A	0.000133418
211750_x_at	tubulin, alpha 1c	TUBA1C	0.000133712
214843_s_at	ubiquitin specific peptidase 33	USP33	0.000133771
226484_at	zinc finger and BTB domain containing 47	ZBTB47	0.000134175
243329_at	Data not found		0.000134886
222909_s_at	BCL2-associated athanogene 4	BAG4	0.000134929
201375_s_at	protein phosphatase 2, catalytic subunit, beta isozyme	PPP2CB	0.000135026
217097_s_at	putative homeodomain transcription factor 2	PHTF2	0.00013504
225167_at	FERM domain containing 4A	FRMD4A	0.000135522
237139_at	phosphodiesterase 9A	PDE9A	0.000136074
236696_at	U2 snRNP-associated SURP domain containing	U2SURP	0.000136508
201600_at	prohibitin 2	PHB2	0.000136568
244062_at	dishevelled associated activator of morphogenesis 1	DAAM1	0.000136747
208975_s_at	karyopherin (importin) beta 1	KPNB1	0.000136772
222029_x_at	prefoldin subunit 6	PFDN6	0.000137081
218930_s_at	transmembrane protein 106B	TMEM106B	0.00013749
1556352_at	Data not found		0.000137856
1564190_x_at	zinc finger protein 519	ZNF519	0.000138217
203604_at	zinc finger protein 516	ZNF516	0.000138684
206349_at	leucine-rich, glioma inactivated 1	LGI1	0.000139999
1558739_at	Data not found		0.000140671
226158_at	kelch-like family member 24	KLHL24	0.000141478
236739_at	long intergenic non-protein coding RNA 1105	LINC01105	0.000141511
33148_at	zinc finger RNA binding protein	ZFR	0.00014211
1553107_s_at	chromosome 5 open reading frame 24	C5orf24	0.000142302
205917_at	zinc finger protein 264	ZNF264	0.00014238
222380_s_at	programmed cell death 6	PDCD6	0.000143879
200967_at	peptidylprolyl isomerase B (cyclophilin B)	PPIB	0.000144583
221405_at	Data not found		0.000144659
210407_at	protein phosphatase, Mg2+/Mn2+ dependent, 1A	PPM1A	0.000144883
207614_s_at	cullin 1	CUL1	0.000145421
221471_at	serine incorporator 3	SERINC3	0.000145658
243713_at	Data not found		0.00014688
1552482_at	Ras association (RalGDS/AF-6) and pleckstrin homology domains 1	RAPH1	0.000147188
228763_at	magnesium-dependent phosphatase 1	MDP1	0.000147742
235660_at	Data not found		0.000148182
202416_at	DnaJ (Hsp40) homolog, subfamily C, member 7	DNAJC7	0.000148744
217446_x_at	Data not found		0.00014893
228613_at	RAB11 family interacting protein 3 (class II)	RAB11FIP3	0.000149283
1558299_at	Data not found		0.000149345
227160_s_at	NADH dehydrogenase (ubiquinone) complex I, assembly factor 5	NDUFAF5	0.000149491
229467_at	poly(rC) binding protein 2	PCBP2	0.000149556
202292_x_at	lysophospholipase II	LYPLA2	0.000150007
223183_at	1-acylglycerol-3-phosphate O-acyltransferase 3	AGPAT3	0.0001502
212028_at	RNA binding motif protein 25	RBM25	0.000151347
226062_x_at	family with sequence similarity 63, member A	FAM63A	0.000151446
216371_at	Data not found		0.00015158
201118_at	phosphogluconate dehydrogenase	PGD	0.000152148
233204_at	FAM133B pseudogene	LOC728153	0.000152894
205187_at	SMAD family member 5	SMAD5	0.000153167
223281_s_at	cytochrome c oxidase assembly homolog 15 (yeast)	COX15	0.000153967
201090_x_at	tubulin, alpha 1b	TUBA1B	0.000154268
200065_s_at	ADP-ribosylation factor 1	ARF1	0.000155231
212643_at	mitogen-activated protein kinase 1 interacting protein 1-like	MAPK1IP1L	0.000155401
218167_at	archaelysin family metallopeptidase 2	AMZ2	0.000155425
214805_at	eukaryotic translation initiation factor 4A1	EIF4A1	0.000155993
243617_at	zinc finger protein 827	ZNF827	0.00015716
1558275_at	Data not found		0.000157347
236659_x_at	Data not found		0.000157747
239695_at	Janus kinase 1	JAK1	0.000157749
213564_x_at	lactate dehydrogenase B	LDHB	0.00015835
213696_s_at	mediator complex subunit 8	MED8	0.000158718
203166_at	craniofacial development protein 1	CFDP1	0.000159715
243992_at	Data not found		0.000160063
200932_s_at	dynactin 2 (p50)	DCTN2	0.000160117
208610_s_at	serine/arginine repetitive matrix 2	SRRM2	0.000160455
205466_s_at	heparan sulfate (glucosamine) 3-O-sulfotransferase 1	HS3ST1	0.000161171
217867_x_at	beta-site APP-cleaving enzyme 2	BACE2	0.000161568
201057_s_at	golgin B1	GOLGB1	0.000162095
228686_at	long intergenic non-protein coding RNA 1184	LINC01184	0.000163386
201224_s_at	serine/arginine repetitive matrix 1	SRRM1	0.000163696
201751_at	Josephin domain containing 1	JOSD1	0.000163799
201927_s_at	plakophilin 4	PKP4	0.000164363
208993_s_at	peptidylprolyl isomerase G (cyclophilin G)	PPIG	0.000164436
241065_x_at	cytidine monophosphate N-acetylneuraminic acid synthetase	CMAS	0.000165141
227030_at	Data not found		0.00016519
201208_s_at	tumor necrosis factor, alpha-induced protein 1 (endothelial)	TNFAIP1	0.000165687
214464_at	CDC42 binding protein kinase alpha (DMPK-like)	CDC42BPA	0.000165807
200896_x_at	hepatoma-derived growth factor	HDGF	0.000165944
224661_at	phosphatidylinositol glycan anchor biosynthesis, class Y	PIGY	0.000166232
242292_at	family with sequence similarity 226, member B (non-protein coding)	FAM226B	0.000166556
244128_x_at	GLIS family zinc finger 1	GLIS1	0.000167201
216006_at	Data not found		0.000167312
240696_at	Data not found		0.000167666
242225_at	Data not found		0.000167834
39313_at	WNK lysine deficient protein kinase 1	WNK1	0.00016848
222905_s_at	transmembrane protein 143	TMEM143	0.000168542
227227_at	Data not found		0.000169528
229036_at	trinucleotide repeat containing 6B	TNRC6B	0.000169577
236153_at	Data not found		0.000170281
211609_x_at	proteasome (prosome, macropain) 26S subunit, non-ATPase, 4	PSMD4	0.000170342
200994_at	importin 7	IPO7	0.00017052
238346_s_at	trimethylguanosine synthase 1	TGS1	0.000172321
233229_at	sec1 family domain containing 1	SCFD1	0.000172375
1568815_a_at	DEAD (Asp-Glu-Ala-Asp) box polypeptide 50	DDX50	0.000172921
235154_at	TAF3 RNA polymerase II, TATA box binding protein (TBP)-associated factor, 140kDa	TAF3	0.000173212
218079_s_at	gametogenetin binding protein 2	GGNBP2	0.000174061
204355_at	DEAH (Asp-Glu-Ala-His) box helicase 30	DHX30	0.000174218
221495_s_at	transcription factor 25 (basic helix-loop-helix)	TCF25	0.000174412
203176_s_at	transcription factor A, mitochondrial	TFAM	0.000174812
215416_s_at	stomatin (EPB72)-like 2	STOML2	0.000175179
223614_at	matrix metallopeptidase 16 (membrane-inserted)	MMP16	0.000175298
225781_at	mitogen-activated protein kinase 9	MAPK9	0.000176297
239096_at	Data not found		0.000176851
240606_at	Data not found		0.000177132
209212_s_at	Kruppel-like factor 5 (intestinal)	KLF5	0.000177216
1553313_s_at	solute carrier family 5 (sodium/myo-inositol cotransporter), member 3	SLC5A3	0.000177914
213726_x_at	tubulin, beta 4B class IVb	TUBB4B	0.000179258
1555267_at	glutamate receptor, ionotropic, delta 1	GRID1	0.00017936
238170_at	Data not found		0.000179411
242223_at	Data not found		0.000179466
1553599_a_at	synaptonemal complex protein 3	SYCP3	0.0001796
228055_at	napsin B aspartic peptidase, pseudogene	NAPSB	0.00017986
236620_at	replication timing regulatory factor 1	RIF1	0.000179998
215310_at	adenomatous polyposis coli	APC	0.000180251
213026_at	autophagy related 12	ATG12	0.000180971
201901_s_at	YY1 transcription factor	YY1	0.000181008
204995_at	cyclin-dependent kinase 5, regulatory subunit 1 (p35)	CDK5R1	0.000181723
243995_at	protein prenyltransferase alpha subunit repeat containing 1	PTAR1	0.000181999
213457_at	malignant fibrous histiocytoma amplified sequence 1	MFHAS1	0.000183341
229966_at	EWS RNA-binding protein 1	EWSR1	0.0001834
1554825_at	Data not found		0.00018396
235537_at	OCIA domain containing 1	OCIAD1	0.000184352
228652_at	zinc finger protein 776	ZNF776	0.00018515
232257_s_at	Data not found		0.000185182
227741_at	3-hydroxyacyl-CoA dehydratase 2	HACD2	0.000185724
211568_at	adhesion G protein-coupled receptor B3	ADGRB3	0.000186268
223217_s_at	nuclear factor of kappa light polypeptide gene enhancer in B-cells inhibitor, zeta	NFKBIZ	0.000186287
223319_at	gephyrin	GPHN	0.000186655
1554178_a_at	family with sequence similarity 126, member B	FAM126B	0.000186776
1555575_a_at	KDEL (Lys-Asp-Glu-Leu) endoplasmic reticulum protein retention receptor 1	KDELR1	0.000187235
202967_at	glutathione S-transferase alpha 4	GSTA4	0.000187435
230479_at	Data not found		0.000187533
229483_at	Data not found		0.000188165
218932_at	zinc finger, HIT-type containing 6	ZNHIT6	0.000188918
202230_s_at	calcium homeostasis endoplasmic reticulum protein	CHERP	0.000189525
57532_at	dishevelled segment polarity protein 2	DVL2	0.00018999
206015_s_at	forkhead box J3	FOXJ3	0.000190586
224829_at	cytoplasmic polyadenylation element binding protein 4	CPEB4	0.000190678
225660_at	sema domain, transmembrane domain (TM), and cytoplasmic domain, (semaphorin) 6A	SEMA6A	0.000192188
222310_at	SR-related CTD-associated factor 4	SCAF4	0.000192199
235507_at	protein-L-isoaspartate (D-aspartate) O-methyltransferase domain containing 1	PCMTD1	0.000192885
59433_at	hypothetical protein LOC286434	LOC286434	0.000193014
229078_s_at	GPALPP motifs containing 1	GPALPP1	0.000193085
244766_at	In multiple Geneids		0.000193125
212301_at	Rtf1, Paf1/RNA polymerase II complex component, homolog (S. cerevisiae)	RTF1	0.000193192
213766_x_at	guanine nucleotide binding protein (G protein), alpha 11 (Gq class)	GNA11	0.000193991
201703_s_at	protein phosphatase 1, regulatory subunit 10	PPP1R10	0.000194222
241775_at	Data not found		0.000194227
240121_x_at	Data not found		0.000194382
212877_at	kinesin light chain 1	KLC1	0.000194392
222395_s_at	ubiquitin-conjugating enzyme E2Z	UBE2Z	0.000194408
204270_at	SKI proto-oncogene	SKI	0.000194421
222125_s_at	prolyl 4-hydroxylase, transmembrane (endoplasmic reticulum)	P4HTM	0.000195332
201178_at	F-box protein 7	FBXO7	0.000196027
207012_at	matrix metallopeptidase 16 (membrane-inserted)	MMP16	0.000196499
219678_x_at	DNA cross-link repair 1C	DCLRE1C	0.000196667
200789_at	enoyl CoA hydratase 1, peroxisomal	ECH1	0.000199064
1558102_at	Data not found		0.000199296
218190_s_at	ubiquinol-cytochrome c reductase, complex III subunit X	UQCR10	0.000199834
202517_at	collapsin response mediator protein 1	CRMP1	0.000200462
223351_at	chromosome 17 open reading frame 80	C17orf80	0.000200657
200679_x_at	high mobility group box 1	HMGB1	0.000200696
224567_x_at	metastasis associated lung adenocarcinoma transcript 1 (non-protein coding)	MALAT1	0.000201946
209143_s_at	chloride channel, nucleotide-sensitive, 1A	CLNS1A	0.000203793
1554627_a_at	activating signal cointegrator 1 complex subunit 1	ASCC1	0.000203883
212744_at	Bardet-Biedl syndrome 4	BBS4	0.000204688
208994_s_at	peptidylprolyl isomerase G (cyclophilin G)	PPIG	0.000204842
222659_at	importin 11	IPO11	0.00020492
212918_at	RecQ helicase-like	RECQL	0.000205597
237110_at	Data not found		0.000207016
221839_s_at	ubiquitin associated protein 2	UBAP2	0.000207252
217618_x_at	HUS1 checkpoint homolog (S. pombe)	HUS1	0.000207508
202742_s_at	protein kinase, cAMP-dependent, catalytic, beta	PRKACB	0.000207717
222408_s_at	yippee-like 5 (Drosophila)	YPEL5	0.000207744
201971_s_at	ATPase, H+ transporting, lysosomal 70kDa, V1 subunit A	ATP6V1A	0.000208767
226031_at	coiled-coil domain containing 132	CCDC132	0.000209084
240544_at	Data not found		0.000209491
208965_s_at	interferon, gamma-inducible protein 16	IFI16	0.000209534
202021_x_at	eukaryotic translation initiation factor 1	EIF1	0.000210201
243552_at	mbt domain containing 1	MBTD1	0.000210588
208900_s_at	topoisomerase (DNA) I	TOP1	0.000211061
208977_x_at	tubulin, beta 4B class IVb	TUBB4B	0.000211311
219149_x_at	debranching RNA lariats 1	DBR1	0.000211824
205738_s_at	fatty acid binding protein 3, muscle and heart	FABP3	0.000212733
241836_x_at	centrosomal protein 97kDa	CEP97	0.000213967
223654_s_at	CUGBP, Elav-like family member 4	CELF4	0.000214054
219193_at	WD repeat domain 70	WDR70	0.000214822
1555894_s_at	metastasis suppressor 1-like	MTSS1L	0.000214914
203146_s_at	gamma-aminobutyric acid (GABA) B receptor, 1	GABBR1	0.000215075
229285_at	ribonuclease L (2',5'-oligoisoadenylate synthetase-dependent)	RNASEL	0.000215511
243442_x_at	Data not found		0.000215651
221006_s_at	sorting nexin family member 27	SNX27	0.00021589
235560_at	Data not found		0.000216177
243216_x_at	Data not found		0.000218119
1558950_at	Data not found		0.000218926
206188_at	zinc finger protein 623	ZNF623	0.000218951
230970_at	Data not found		0.000219671
232807_at	family with sequence similarity 131, member A	FAM131A	0.000220353
228315_at	zinc finger, matrin-type 3	ZMAT3	0.0002207
227749_at	Data not found		0.000221191
1557553_at	protein phosphatase 1, regulatory subunit 12B	PPP1R12B	0.000221321
244197_x_at	Data not found		0.000222152
230064_at	Data not found		0.000222412
217884_at	N-acetyltransferase 10 (GCN5-related)	NAT10	0.000223702
215698_at	lysine (K)-specific demethylase 5A	KDM5A	0.000224017
231969_at	storkhead box 2	STOX2	0.000224641
223107_s_at	zinc finger, CCHC domain containing 17	ZCCHC17	0.000225653
211066_x_at	In multiple Geneids		0.000226101
210976_s_at	phosphofructokinase, muscle	PFKM	0.000226178
201920_at	solute carrier family 20 (phosphate transporter), member 1	SLC20A1	0.000226516
212702_s_at	bicaudal D homolog 2 (Drosophila)	BICD2	0.000226821
223261_at	polymerase (DNA directed) kappa	POLK	0.000227189
213242_x_at	centrosomal protein 170B	CEP170B	0.000228574
213109_at	TRAF2 and NCK interacting kinase	TNIK	0.000231462
227405_s_at	frizzled class receptor 8	FZD8	0.000232424
47550_at	leucine zipper, putative tumor suppressor 1	LZTS1	0.000232724
217951_s_at	PHD finger protein 3	PHF3	0.000233713
205463_s_at	platelet-derived growth factor alpha polypeptide	PDGFA	0.000234067
244669_at	In multiple Geneids		0.000235145
221428_s_at	transducin (beta)-like 1 X-linked receptor 1	TBL1XR1	0.000236063
200043_at	enhancer of rudimentary homolog (Drosophila)	ERH	0.000236314
201242_s_at	ATPase, Na+/K+ transporting, beta 1 polypeptide	ATP1B1	0.000237043
242352_at	Nipped-B homolog (Drosophila)	NIPBL	0.000238081
217114_at	u5 small nuclear ribonucleoprotein 200 kDa helicase-like	LOC652147	0.000238214
31874_at	growth arrest-specific 2 like 1	GAS2L1	0.000238978
240829_at	Data not found		0.000239632
236532_at	chromosome 11 open reading frame 87	C11orf87	0.000239758
213371_at	LIM domain binding 3	LDB3	0.000240265
230537_at	Data not found		0.000240804
1564841_at	Data not found		0.000241098
238958_at	ubiquitin-conjugating enzyme E2E 1	UBE2E1	0.000241342
52005_at	widely interspaced zinc finger motifs	WIZ	0.000241644
240292_x_at	ankyrin repeat and sterile alpha motif domain containing 1B	ANKS1B	0.00024214
233983_at	transglutaminase 6	TGM6	0.000242395
222239_s_at	integrator complex subunit 6	INTS6	0.000242979
223138_s_at	DEAH (Asp-Glu-Ala-His) box polypeptide 36	DHX36	0.000243584
203197_s_at	chromosome 1 open reading frame 123	C1orf123	0.000244094
233450_at	Data not found		0.000244185
203753_at	transcription factor 4	TCF4	0.000244218
227478_at	SET binding protein 1	SETBP1	0.000245045
1557176_a_at	chromosome 14 open reading frame 37	C14orf37	0.00024561
208703_s_at	amyloid beta (A4) precursor-like protein 2	APLP2	0.000245716
203368_at	cysteine-rich with EGF-like domains 1	CRELD1	0.000245944
1558327_at	zinc finger, DHHC-type containing 18	ZDHHC18	0.000245952
243768_at	Data not found		0.000246757
212265_at	QKI, KH domain containing, RNA binding	QKI	0.00024739
231951_at	guanine nucleotide binding protein (G protein), alpha activating activity polypeptide O	GNAO1	0.000247649
204732_s_at	tripartite motif containing 23	TRIM23	0.000248816
227551_at	abhydrolase domain containing 17B	ABHD17B	0.000249174
236000_s_at	Data not found		0.000250158
216315_x_at	In multiple Geneids		0.000250162
213747_at	Data not found		0.000250562
229265_at	SKI proto-oncogene	SKI	0.000250796
222394_at	programmed cell death 6 interacting protein	PDCD6IP	0.000251458
235216_at	establishment of sister chromatid cohesion N-acetyltransferase 1	ESCO1	0.000251975
224187_x_at	heat shock 70kDa protein 8	HSPA8	0.000252194
209609_s_at	mitochondrial ribosomal protein L9	MRPL9	0.000252419
243916_x_at	ubiquitin-like domain containing CTD phosphatase 1	UBLCP1	0.000252513
228825_at	prostaglandin reductase 1	PTGR1	0.000252738
243031_at	Data not found		0.000253084
1555931_at	Data not found		0.000253427
238119_at	Data not found		0.000253586
209503_s_at	proteasome (prosome, macropain) 26S subunit, ATPase, 5	PSMC5	0.000253944
242695_at	Data not found		0.000255039
213486_at	COPG2 imprinted transcript 1 (non-protein coding)	COPG2IT1	0.000255728
236752_at	Data not found		0.000256667
219156_at	synaptojanin 2 binding protein	SYNJ2BP	0.000256823
1554067_at	chromosome 12 open reading frame 66	C12orf66	0.000257418
226622_at	mucin 20, cell surface associated	MUC20	0.000257885
222652_s_at	glyoxylate reductase 1 homolog (Arabidopsis)	GLYR1	0.000259679
224770_s_at	neuron navigator 1	NAV1	0.000260503
212988_x_at	actin gamma 1	ACTG1	0.000260678
218941_at	F-box and WD repeat domain containing 2	FBXW2	0.0002613
228218_at	limbic system-associated membrane protein	LSAMP	0.000261419
240016_at	Data not found		0.000262499
209174_s_at	glutamine-rich 1	QRICH1	0.000262893
201085_s_at	SON DNA binding protein	SON	0.000263361
212535_at	myocyte enhancer factor 2A	MEF2A	0.000264075
220966_x_at	actin related protein 2/3 complex, subunit 5-like	ARPC5L	0.000264668
204786_s_at	interferon (alpha, beta and omega) receptor 2	IFNAR2	0.000264696
204552_at	inositol polyphosphate-4-phosphatase, type I, 107kDa	INPP4A	0.000265124
222020_s_at	neurotrimin	NTM	0.000265211
243878_at	Data not found		0.000265241
205760_s_at	8-oxoguanine DNA glycosylase	OGG1	0.000265314
240451_at	Data not found		0.000265494
238845_at	solute carrier family 30 (zinc transporter), member 4	SLC30A4	0.0002659
238913_at	Data not found		0.00026694
215497_s_at	WD and tetratricopeptide repeats 1	WDTC1	0.000266968
222745_s_at	katanin p80 subunit B-like 1	KATNBL1	0.000267576
225379_at	microtubule-associated protein tau	MAPT	0.000268546
222657_s_at	ubiquitin-conjugating enzyme E2W (putative)	UBE2W	0.000270044
223915_at	BCL6 corepressor	BCOR	0.000270367
201725_at	cell division cycle 123	CDC123	0.000270719
231495_at	Data not found		0.000270723
211464_x_at	caspase 6, apoptosis-related cysteine peptidase	CASP6	0.000271971
1554565_x_at	signal peptide peptidase like 3	SPPL3	0.000273438
213531_s_at	RAB3 GTPase activating protein subunit 1 (catalytic)	RAB3GAP1	0.00027388
212114_at	ataxin 7-like 3B	ATXN7L3B	0.000274091
201635_s_at	fragile X mental retardation, autosomal homolog 1	FXR1	0.000274222
230180_at	Data not found		0.00027438
210282_at	zinc finger, MYM-type 2	ZMYM2	0.00027499
220964_s_at	RAB1B, member RAS oncogene family	RAB1B	0.000275111
212451_at	SECIS binding protein 2-like	SECISBP2L	0.00027562
235811_at	Data not found		0.000275763
202420_s_at	DEAH (Asp-Glu-Ala-His) box helicase 9	DHX9	0.000275798
209092_s_at	glyoxalase domain containing 4	GLOD4	0.00027781
228147_at	Data not found		0.000277887
202191_s_at	growth arrest-specific 7	GAS7	0.000278925
203909_at	solute carrier family 9, subfamily A (NHE6, cation proton antiporter 6), member 6	SLC9A6	0.000279227
232356_at	Data not found		0.000279565
201400_at	proteasome (prosome, macropain) subunit, beta type, 3	PSMB3	0.000280117
1562144_at	Data not found		0.000280563
201341_at	ectodermal-neural cortex 1 (with BTB domain)	ENC1	0.000281717
235559_at	family with sequence similarity 188, member B	FAM188B	0.000282146
233501_at	Data not found		0.000282896
209890_at	tetraspanin 5	TSPAN5	0.000284917
200802_at	seryl-tRNA synthetase	SARS	0.000286004
218053_at	PRP40 pre-mRNA processing factor 40 homolog A (S. cerevisiae)	PRPF40A	0.000286152
223182_s_at	1-acylglycerol-3-phosphate O-acyltransferase 3	AGPAT3	0.000286609
218422_s_at	RNA binding motif protein 26	RBM26	0.000286807
223189_x_at	lysine (K)-specific methyltransferase 2E	KMT2E	0.000287117
225641_at	myocyte enhancer factor 2D	MEF2D	0.000287984
236494_x_at	Data not found		0.000288165
235527_at	In multiple Geneids		0.000288765
203259_s_at	HD domain containing 2	HDDC2	0.000290556
229076_s_at	Data not found		0.000290659
220590_at	integrin alpha FG-GAP repeat containing 2	ITFG2	0.000291265
219206_x_at	transmembrane BAX inhibitor motif containing 4	TMBIM4	0.000291524
239866_at	Data not found		0.000292475
1558237_x_at	Data not found		0.00029384
225517_at	zinc finger protein 770	ZNF770	0.000294005
1561362_at	Data not found		0.000294668
225697_at	cyclin-dependent kinase 12	CDK12	0.00029557
232221_x_at	round spermatid basic protein 1-like	RSBN1L	0.000295755
227558_at	chromobox homolog 4	CBX4	0.00029614
243256_at	MAP kinase interacting serine/threonine kinase 1	MKNK1	0.000298352
239902_at	Data not found		0.000298908
223155_at	haloacid dehalogenase-like hydrolase domain containing 2	HDHD2	0.000298968
231815_at	PHD finger protein 12	PHF12	0.000299508
208664_s_at	tetratricopeptide repeat domain 3	TTC3	0.00030015
223938_at	testis expressed 35	TEX35	0.000300518
225900_at	exocyst complex component 6B	EXOC6B	0.000300647
230730_at	sarcoglycan, delta (35kDa dystrophin-associated glycoprotein)	SGCD	0.000300721
225537_at	trafficking protein particle complex 6B	TRAPPC6B	0.000300935
207088_s_at	solute carrier family 25 (mitochondrial carrier; oxoglutarate carrier), member 11	SLC25A11	0.000301092
1554769_at	zinc finger protein 785	ZNF785	0.000301643
238841_at	protein tyrosine phosphatase domain containing 1	PTPDC1	0.000301677
222428_s_at	leucyl-tRNA synthetase	LARS	0.000302716
228711_at	zinc finger protein 37A	ZNF37A	0.000302962
207702_s_at	membrane associated guanylate kinase, WW and PDZ domain containing 2	MAGI2	0.000303288
237322_at	myocardial infarction associated transcript (non-protein coding)	MIAT	0.000304274
237262_at	Data not found		0.000304533
242428_at	DCN1, defective in cullin neddylation 1, domain containing 1	DCUN1D1	0.000305716
208661_s_at	tetratricopeptide repeat domain 3	TTC3	0.000305928
225870_s_at	trafficking protein particle complex 5	TRAPPC5	0.00030668
210878_s_at	lysine (K)-specific demethylase 3B	KDM3B	0.00030681
237937_x_at	Data not found		0.000307096
240810_at	Data not found		0.000307126
202022_at	aldolase C, fructose-bisphosphate	ALDOC	0.000307143
209225_x_at	transportin 1	TNPO1	0.000307566
221933_at	neuroligin 4, X-linked	NLGN4X	0.000307849
209459_s_at	4-aminobutyrate aminotransferase	ABAT	0.000308187
212363_x_at	actin gamma 1	ACTG1	0.000308996
226583_at	chromosome 12 open reading frame 76	C12orf76	0.000309398
243594_x_at	spire-type actin nucleation factor 2	SPIRE2	0.000309779
1556306_at	Data not found		0.000310051
212969_x_at	echinoderm microtubule associated protein like 3	EML3	0.000310139
202960_s_at	methylmalonyl CoA mutase	MUT	0.000311564
1558407_at	pleckstrin homology domain containing, family G (with RhoGef domain) member 2	PLEKHG2	0.0003117
230256_at	RUSC1 antisense RNA 1	RUSC1-AS1	0.000313957
209186_at	ATPase, Ca++ transporting, cardiac muscle, slow twitch 2	ATP2A2	0.000314012
238605_at	nucleolar protein 4	NOL4	0.0003145
230528_s_at	CENPB DNA-binding domains containing 1 pseudogene 1	CENPBD1P1	0.000315038
237995_at	RIMS binding protein 2	RIMBP2	0.000315368
209250_at	delta(4)-desaturase, sphingolipid 1	DEGS1	0.000316207
201683_x_at	TOX high mobility group box family member 4	TOX4	0.000317768
219574_at	membrane-associated ring finger (C3HC4) 1, E3 ubiquitin protein ligase	2001-03-01	0.000317998
216640_s_at	protein disulfide isomerase family A, member 6	PDIA6	0.000318662
205787_x_at	zinc finger CCCH-type containing 11A	ZC3H11A	0.000319938
201696_at	serine/arginine-rich splicing factor 4	SRSF4	0.000320884
209780_at	putative homeodomain transcription factor 2	PHTF2	0.000321648
235070_at	RNA binding protein, fox-1 homolog (C. elegans) 1	RBFOX1	0.000321731
39705_at	SIN3 transcription regulator family member B	SIN3B	0.000321792
200945_s_at	SEC31 homolog A (S. cerevisiae)	SEC31A	0.000323301
209318_x_at	pleiomorphic adenoma gene-like 1	PLAGL1	0.000325298
231967_at	PHD finger protein 20-like 1	PHF20L1	0.000325349
217100_s_at	UBX domain protein 7	UBXN7	0.000325491
236160_at	thyroid hormone receptor interactor 11	TRIP11	0.000325532
210846_x_at	tripartite motif containing 14	TRIM14	0.00032555
215789_s_at	adherens junctions associated protein 1	AJAP1	0.000326654
216484_x_at	hepatoma-derived growth factor	HDGF	0.000327359
212514_x_at	DEAD (Asp-Glu-Ala-Asp) box helicase 3, X-linked	DDX3X	0.000328539
242403_at	Data not found		0.000328607
242970_at	DIP2 disco-interacting protein 2 homolog B (Drosophila)	DIP2B	0.000328715
203404_at	armadillo repeat containing, X-linked 2	ARMCX2	0.000329355
232030_at	ectopic P-granules autophagy protein 5 homolog (C. elegans)	EPG5	0.000329564
209475_at	ubiquitin specific peptidase 15	USP15	0.00032964
236265_at	Sp4 transcription factor	SP4	0.000329763
236210_at	Data not found		0.000330948
239742_at	tubby like protein 4	TULP4	0.000331347
218048_at	COMM domain containing 3	COMMD3	0.000331747
242920_at	Data not found		0.000332955
1562827_at	Data not found		0.00033332
228858_at	Data not found		0.000333322
209169_at	glycoprotein M6B	GPM6B	0.000333813
223460_at	calcium/calmodulin-dependent protein kinase kinase 1, alpha	CAMKK1	0.000334245
1554770_x_at	zinc finger protein 785	ZNF785	0.000334463
200655_s_at	calmodulin 1 (phosphorylase kinase, delta)	CALM1	0.000335056
231808_at	OIP5 antisense RNA 1	OIP5-AS1	0.000336084
203230_at	dishevelled segment polarity protein 1	DVL1	0.000336146
202631_s_at	amyloid beta precursor protein (cytoplasmic tail) binding protein 2	APPBP2	0.000337129
240038_at	Data not found		0.000337381
213482_at	dedicator of cytokinesis 3	DOCK3	0.000337569
201997_s_at	spen family transcriptional repressor	SPEN	0.000337864
227593_at	uncharacterized LOC729614	FLJ37453	0.000338715
225452_at	mediator complex subunit 1	MED1	0.000339927
218917_s_at	AT rich interactive domain 1A (SWI-like)	ARID1A	0.000339977
244523_at	monocyte to macrophage differentiation-associated	MMD	0.00034001
211714_x_at	tubulin, beta class I	TUBB	0.000340566
204228_at	peptidylprolyl isomerase H (cyclophilin H)	PPIH	0.00034067
221695_s_at	mitogen-activated protein kinase kinase kinase 2	MAP3K2	0.000340688
214736_s_at	adducin 1 (alpha)	ADD1	0.000340759
232229_at	senataxin	SETX	0.000341588
1558474_at	Data not found		0.000343911
212068_s_at	proline-rich coiled-coil 2B	PRRC2B	0.000344949
243305_at	Data not found		0.000345268
201371_s_at	cullin 3	CUL3	0.000346063
201475_x_at	methionyl-tRNA synthetase	MARS	0.000346201
213485_s_at	ATP-binding cassette, sub-family C (CFTR/MRP), member 10	ABCC10	0.000346675
242907_at	Data not found		0.000347425
212570_at	endonuclease domain containing 1	ENDOD1	0.000347727
219437_s_at	ankyrin repeat domain 11	ANKRD11	0.000349162
217077_s_at	gamma-aminobutyric acid (GABA) B receptor, 2	GABBR2	0.000349527
203466_at	MpV17 mitochondrial inner membrane protein	MPV17	0.000349679
241797_at	Data not found		0.000351192
223101_s_at	actin related protein 2/3 complex, subunit 5-like	ARPC5L	0.000351198
243539_at	KIAA1841	KIAA1841	0.000351862
210273_at	protocadherin 7	PCDH7	0.000352505
208109_s_at	long intergenic non-protein coding RNA 597	LINC00597	0.000353324
1553681_a_at	perforin 1 (pore forming protein)	PRF1	0.000355451
225143_at	sideroflexin 4	SFXN4	0.000356248
204957_at	origin recognition complex, subunit 5	ORC5	0.000356488
205794_s_at	neuro-oncological ventral antigen 1	NOVA1	0.000356736
224896_s_at	tubulin tyrosine ligase	TTL	0.000357458
218043_s_at	5-azacytidine induced 2	AZI2	0.000357601
201515_s_at	translin	TSN	0.000358377
228854_at	Data not found		0.000359281
213593_s_at	transformer 2 alpha homolog (Drosophila)	TRA2A	0.000360123
201024_x_at	eukaryotic translation initiation factor 5B	EIF5B	0.000361042
216060_s_at	dishevelled associated activator of morphogenesis 1	DAAM1	0.000361669
222182_s_at	CCR4-NOT transcription complex, subunit 2	CNOT2	0.000362461
233360_at	ubiquitin-conjugating enzyme E2I	UBE2I	0.000363103
223193_x_at	family with sequence similarity 162, member A	FAM162A	0.000363106
1557385_at	family with sequence similarity 161, member A	FAM161A	0.000363318
205263_at	B-cell CLL/lymphoma 10	BCL10	0.000364028
243951_at	ATP-binding cassette, sub-family B (MDR/TAP), member 1	ABCB1	0.000364115
226249_at	sorting nexin family member 30	SNX30	0.000365918
242092_at	Data not found		0.000367129
224330_s_at	mitochondrial ribosomal protein L27	MRPL27	0.000367368
212836_at	polymerase (DNA-directed), delta 3, accessory subunit	POLD3	0.000367425
222593_s_at	spermatogenesis associated, serine-rich 2	SPATS2	0.000367858
202593_s_at	glycerophosphodiester phosphodiesterase 1	GDE1	0.000367927
212071_s_at	spectrin, beta, non-erythrocytic 1	SPTBN1	0.000368495
203053_at	breast carcinoma amplified sequence 2	BCAS2	0.000369525
204795_at	proline rich 3	PRR3	0.000369625
208668_x_at	high mobility group nucleosomal binding domain 2	HMGN2	0.00036971
201614_s_at	RuvB-like AAA ATPase 1	RUVBL1	0.000369786
218906_x_at	kinesin light chain 2	KLC2	0.000370496
243835_at	zinc finger, DHHC-type containing 21	ZDHHC21	0.000370864
236045_x_at	Data not found		0.000372667
238350_at	ubinuclein 2	UBN2	0.000373791
226554_at	zinc finger and BTB domain containing 7A	ZBTB7A	0.000373833
241585_at	leucine rich repeat containing 4C	LRRC4C	0.000374467
219237_s_at	DnaJ (Hsp40) homolog, subfamily B, member 14	DNAJB14	0.000375958
218143_s_at	secretory carrier membrane protein 2	SCAMP2	0.000376515
202307_s_at	transporter 1, ATP-binding cassette, sub-family B (MDR/TAP)	TAP1	0.000377543
238593_at	chromosome 11 open reading frame 80	C11orf80	0.00037787
218993_at	RNA methyltransferase like 1	RNMTL1	0.000379157
201091_s_at	chromobox homolog 3	CBX3	0.000379368
223868_s_at	WW domain containing oxidoreductase	WWOX	0.000379813
209206_at	SEC22 vesicle trafficking protein homolog B (S. cerevisiae) (gene/pseudogene)	SEC22B	0.000380885
208682_s_at	melanoma antigen family D2	MAGED2	0.000382275
241242_at	Data not found		0.000384582
218302_at	presenilin enhancer gamma secretase subunit	PSENEN	0.000384591
1568625_at	Data not found		0.000385054
212249_at	phosphoinositide-3-kinase, regulatory subunit 1 (alpha)	PIK3R1	0.000385273
218651_s_at	La ribonucleoprotein domain family, member 6	LARP6	0.000385654
226033_at	ubiquitin specific peptidase 31	USP31	0.000385969
211615_s_at	leucine-rich pentatricopeptide repeat containing	LRPPRC	0.000385987
203518_at	lysosomal trafficking regulator	LYST	0.000386526
202897_at	signal-regulatory protein alpha	SIRPA	0.000387156
210672_s_at	nitrogen permease regulator-like 3 (S. cerevisiae)	NPRL3	0.000388698
208933_s_at	lectin, galactoside-binding, soluble, 8	LGALS8	0.000389123
213852_at	RNA binding motif protein 8A	RBM8A	0.000389423
221548_s_at	integrin-linked kinase-associated serine/threonine phosphatase	ILKAP	0.000390602
1552712_a_at	nicotinamide nucleotide adenylyltransferase 2	NMNAT2	0.000391285
203991_s_at	lysine (K)-specific demethylase 6A	KDM6A	0.000391315
229949_at	Data not found		0.000393374
209566_at	insulin induced gene 2	INSIG2	0.000393997
238042_at	Data not found		0.000394159
206140_at	LIM homeobox 2	LHX2	0.000394467
1555272_at	radial spoke head 10 homolog B2 (Chlamydomonas)	RSPH10B2	0.000395755
238642_at	ankyrin repeat domain 13 family, member D	ANKRD13D	0.000395922
232008_s_at	bobby sox homolog (Drosophila)	BBX	0.000396151
202381_at	ADAM metallopeptidase domain 9	ADAM9	0.000397588
213937_s_at	FtsJ RNA methyltransferase homolog 1 (E. coli)	FTSJ1	0.000399059
240050_s_at	Data not found		0.000399436
227321_at	GATS, stromal antigen 3 opposite strand	GATS	0.000399487
227014_at	aspartate beta-hydroxylase domain containing 2	ASPHD2	0.000402127
207040_s_at	suppression of tumorigenicity 13 (colon carcinoma) (Hsp70 interacting protein)	ST13	0.0004024
236329_at	uncharacterized protein FLJ33996	FLJ33996	0.00040291
207210_at	gamma-aminobutyric acid (GABA) A receptor, alpha 3	GABRA3	0.000403489
239851_at	Data not found		0.000404001
243057_at	Data not found		0.000404699
224828_at	cytoplasmic polyadenylation element binding protein 4	CPEB4	0.000406357
200819_s_at	ribosomal protein S15	RPS15	0.000407483
212794_s_at	KIAA1033	KIAA1033	0.000408437
212104_s_at	RNA binding protein, fox-1 homolog (C. elegans) 2	RBFOX2	0.000408874
229116_at	connector enhancer of kinase suppressor of Ras 2	CNKSR2	0.000409535
1555153_s_at	FCH domain only 2	FCHO2	0.000409955
215075_s_at	growth factor receptor-bound protein 2	GRB2	0.000410056
240432_x_at	Kruppel-like factor 7 (ubiquitous)	KLF7	0.00041124
226548_at	SH3 domain binding kinase 1	SBK1	0.000412238
209683_at	family with sequence similarity 49, member A	FAM49A	0.000412456
210414_at	fibronectin leucine rich transmembrane protein 1	FLRT1	0.000413619
230332_at	zinc finger, CCHC domain containing 7	ZCCHC7	0.000416297
208865_at	casein kinase 1, alpha 1	CSNK1A1	0.000416723
203479_s_at	OTU deubiquitinase 4	OTUD4	0.000416739
237198_at	Data not found		0.000417461
230270_at	pre-mRNA processing factor 38B	PRPF38B	0.000418231
227923_at	SH3 and multiple ankyrin repeat domains 3	SHANK3	0.000418432
200019_s_at	Finkel-Biskis-Reilly murine sarcoma virus (FBR-MuSV) ubiquitously expressed	FAU	0.000419953
230392_at	Data not found		0.000421126
242014_at	Data not found		0.000421681
217738_at	nicotinamide phosphoribosyltransferase	NAMPT	0.000421729
240851_at	Data not found		0.00042203
233819_s_at	listerin E3 ubiquitin protein ligase 1	LTN1	0.000422364
237388_at	Data not found		0.000423342
227944_at	protein tyrosine phosphatase, non-receptor type 3	PTPN3	0.000423655
200950_at	actin related protein 2/3 complex, subunit 1A, 41kDa	ARPC1A	0.000425347
1565811_at	Data not found		0.000425643
241557_x_at	Data not found		0.00042596
243176_at	Data not found		0.000426104
217813_s_at	spindlin 1	SPIN1	0.000427535
1556351_at	hyperpolarization activated cyclic nucleotide gated potassium channel 1	HCN1	0.00042801
222148_s_at	ras homolog family member T1	RHOT1	0.000429557
211928_at	dynein, cytoplasmic 1, heavy chain 1	DYNC1H1	0.00043023
222768_s_at	tRNA methyltransferase 6	TRMT6	0.000431416
216702_x_at	Data not found		0.000431598
234211_at	Data not found		0.000433104
224656_s_at	In multiple Geneids		0.000433605
222024_s_at	A kinase (PRKA) anchor protein 13	AKAP13	0.000433703
206879_s_at	neuregulin 2	NRG2	0.000434379
238908_at	calumenin	CALU	0.000434795
242959_at	Data not found		0.000435059
1554084_a_at	nucleolar protein 9	NOL9	0.000436889
225082_at	cleavage and polyadenylation specific factor 3, 73kDa	CPSF3	0.00043756
205122_at	transmembrane protein with EGF-like and two follistatin-like domains 1	TMEFF1	0.000437617
201977_s_at	KIAA0141	KIAA0141	0.000438093
243719_at	In multiple Geneids		0.000438135
201936_s_at	eukaryotic translation initiation factor 4 gamma, 3	EIF4G3	0.000440033
1557545_s_at	ring finger protein 165	RNF165	0.000442369
212782_x_at	polymerase (RNA) II (DNA directed) polypeptide J, 13.3kDa	POLR2J	0.000443239
226502_at	ELMO/CED-12 domain containing 2	ELMOD2	0.000443561
236725_at	WW and C2 domain containing 1	WWC1	0.000445027
222775_s_at	mitochondrial ribosomal protein L35	MRPL35	0.00044526
1555318_at	hypoxia inducible factor 3, alpha subunit	HIF3A	0.000445792
214352_s_at	Kirsten rat sarcoma viral oncogene homolog	KRAS	0.000445879
207707_s_at	SEC13 homolog (S. cerevisiae)	SEC13	0.00044594
238277_at	Data not found		0.000447755
229908_s_at	unkempt family zinc finger-like	UNKL	0.000448169
213956_at	centrosomal protein 350kDa	CEP350	0.000449133
244047_at	Data not found		0.000451864
1562550_at	Data not found		0.0004526
212819_at	ankyrin repeat and SOCS box containing 1	ASB1	0.000453152
203656_at	FIG4 phosphoinositide 5-phosphatase	FIG4	0.000453602
202809_s_at	integrator complex subunit 3	INTS3	0.000453736
224362_at	connexin	LOC100128922	0.000455271
238510_at	zinc finger protein 720	ZNF720	0.000455526
201392_s_at	insulin-like growth factor 2 receptor	IGF2R	0.000455894
240141_at	Data not found		0.000455948
209953_s_at	cell division cycle 37	CDC37	0.000457304
233319_x_at	Data not found		0.000457914
220462_at	cysteine-serine-rich nuclear protein 3	CSRNP3	0.000458277
1558964_at	FAT atypical cadherin 3	FAT3	0.000458605
1558426_x_at	ORAI calcium release-activated calcium modulator 2	ORAI2	0.00046153
212553_at	regulation of nuclear pre-mRNA domain containing 2	RPRD2	0.000462076
202858_at	U2 small nuclear RNA auxiliary factor 1	U2AF1	0.000462229
225583_at	UDP-glucuronate decarboxylase 1	UXS1	0.00046236
232553_at	phosphate cytidylyltransferase 1, choline, beta	PCYT1B	0.000463147
201960_s_at	MYC binding protein 2, E3 ubiquitin protein ligase	MYCBP2	0.000463565
232288_at	In multiple Geneids		0.00046472
210371_s_at	retinoblastoma binding protein 4	RBBP4	0.000464901
221540_x_at	In multiple Geneids		0.000465046
230494_at	Data not found		0.000467849
203324_s_at	caveolin 2	CAV2	0.000468963
240539_at	Data not found		0.000471365
214246_x_at	misshapen-like kinase 1	MINK1	0.000471709
222418_s_at	transmembrane protein 43	TMEM43	0.000472067
204028_s_at	RAB GTPase activating protein 1	RABGAP1	0.000472813
1555948_s_at	family with sequence similarity 120A	FAM120A	0.000473212
225337_at	abhydrolase domain containing 2	ABHD2	0.000475764
205559_s_at	proprotein convertase subtilisin/kexin type 5	PCSK5	0.000476261
222873_s_at	euchromatic histone-lysine N-methyltransferase 1	EHMT1	0.00047806
1562230_at	Data not found		0.000478186
215428_at	Data not found		0.000478395
242975_s_at	Data not found		0.000479968
228582_x_at	metastasis associated lung adenocarcinoma transcript 1 (non-protein coding)	MALAT1	0.0004812
208758_at	5-aminoimidazole-4-carboxamide ribonucleotide formyltransferase/IMP cyclohydrolase	ATIC	0.000481779
224569_s_at	interferon regulatory factor 2 binding protein 2	IRF2BP2	0.000482062
217574_at	cadherin 8, type 2	CDH8	0.000482795
238738_at	proteasome (prosome, macropain) 26S subunit, non-ATPase, 7	PSMD7	0.000483889
227065_at	ring finger protein 216	RNF216	0.000484229
212917_x_at	RecQ helicase-like	RECQL	0.000484422
217826_s_at	ubiquitin-conjugating enzyme E2, J1	UBE2J1	0.000484821
238304_at	Data not found		0.000485162
239724_at	Data not found		0.000486856
213927_at	mitogen-activated protein kinase kinase kinase 9	MAP3K9	0.000488862
212159_x_at	adaptor-related protein complex 2, alpha 2 subunit	AP2A2	0.000489682
240971_x_at	Data not found		0.000489823
208308_s_at	glucose-6-phosphate isomerase	GPI	0.000490118
227439_at	ankyrin repeat and sterile alpha motif domain containing 1B	ANKS1B	0.000490874
233952_s_at	zinc finger and BTB domain containing 21	ZBTB21	0.000492819
212188_at	potassium channel tetramerization domain containing 12	KCTD12	0.000492864
239397_at	Rho guanine nucleotide exchange factor (GEF) 7	ARHGEF7	0.000493427
204584_at	L1 cell adhesion molecule	L1CAM	0.0004935
201702_s_at	protein phosphatase 1, regulatory subunit 10	PPP1R10	0.000493959
212492_s_at	lysine (K)-specific demethylase 4B	KDM4B	0.000494176
1557366_at	coiled-coil domain containing 144B (pseudogene)	CCDC144B	0.000494286
239889_at	stress-associated endoplasmic reticulum protein family member 2	SERP2	0.000494989
235122_at	human immunodeficiency virus type I enhancer binding protein 3	HIVEP3	0.000495377
219451_at	methionine sulfoxide reductase B2	MSRB2	0.000496356
215716_s_at	ATPase, Ca++ transporting, plasma membrane 1	ATP2B1	0.000498958
201996_s_at	spen family transcriptional repressor	SPEN	0.000499394
212499_s_at	In multiple Geneids		0.000499996
217554_at	Data not found		0.000500399
218380_at	In multiple Geneids		0.000500897
212197_x_at	myosin phosphatase Rho interacting protein	MPRIP	0.000501116
212880_at	WD repeat domain 7	WDR7	0.000502399
241905_at	phosphatidylinositol-4-phosphate 3-kinase, catalytic subunit type 2 alpha	PIK3C2A	0.00050281
239980_at	RNA 2',3'-cyclic phosphate and 5'-OH ligase	RTCB	0.000504656
236338_at	Data not found		0.000504848
200746_s_at	guanine nucleotide binding protein (G protein), beta polypeptide 1	GNB1	0.000504903
1564886_at	Data not found		0.000505242
35160_at	LIM domain binding 1	LDB1	0.000508022
240637_at	WD repeat domain 41	WDR41	0.000510197
239926_at	Data not found		0.000511016
205709_s_at	CDP-diacylglycerol synthase (phosphatidate cytidylyltransferase) 1	CDS1	0.000512256
213219_at	adenylate cyclase 2 (brain)	ADCY2	0.00051255
243121_x_at	Data not found		0.000513475
224618_at	polypyrimidine tract binding protein 3	PTBP3	0.000513808
232551_at	solute carrier family 26 (anion exchanger), member 6	SLC26A6	0.000514859
222619_at	zinc finger protein 281	ZNF281	0.000515031
202347_s_at	ubiquitin-conjugating enzyme E2K	UBE2K	0.00051521
50376_at	zinc finger protein 444	ZNF444	0.000516076
202156_s_at	CUGBP, Elav-like family member 2	CELF2	0.000516787
202893_at	unc-13 homolog B (C. elegans)	UNC13B	0.000519067
239147_at	arylsulfatase family, member K	ARSK	0.000521659
236869_at	Data not found		0.000523243
211465_x_at	fucosyltransferase 6 (alpha (1,3) fucosyltransferase)	FUT6	0.000523511
1560348_at	Rho guanine nucleotide exchange factor (GEF) 28	ARHGEF28	0.000523625
1556629_a_at	synaptosomal-associated protein, 25kDa	SNAP25	0.000524288
202653_s_at	membrane-associated ring finger (C3HC4) 7, E3 ubiquitin protein ligase	2007-03-01	0.000524604
207170_s_at	LETM1 domain containing 1	LETMD1	0.00052486
1553013_at	contactin associated protein-like 5	CNTNAP5	0.00052591
236241_at	mediator complex subunit 31	MED31	0.000526012
222620_s_at	DnaJ (Hsp40) homolog, subfamily C, member 1	DNAJC1	0.000528739
201071_x_at	splicing factor 3b, subunit 1, 155kDa	SF3B1	0.000529511
218527_at	aprataxin	APTX	0.000529573
225552_x_at	aurora kinase A interacting protein 1	AURKAIP1	0.000529867
224163_s_at	DNA methyltransferase 1 associated protein 1	DMAP1	0.000530007
215823_x_at	In multiple Geneids		0.00053015
202035_s_at	secreted frizzled-related protein 1	SFRP1	0.000530514
33768_at	dystrophia myotonica, WD repeat containing	DMWD	0.000531819
244224_x_at	Ly6/neurotoxin 1	LYNX1	0.000532218
236291_at	retinol dehydrogenase 5 (11-cis/9-cis)	RDH5	0.000533325
202363_at	sparc/osteonectin, cwcv and kazal-like domains proteoglycan (testican) 1	SPOCK1	0.000534256
204549_at	inhibitor of kappa light polypeptide gene enhancer in B-cells, kinase epsilon	IKBKE	0.000534883
236863_at	chromosome 17 open reading frame 67	C17orf67	0.000534891
230337_at	son of sevenless homolog 1 (Drosophila)	SOS1	0.000537863
224992_s_at	c-Maf inducing protein	CMIP	0.000538531
202717_s_at	cell division cycle 16	CDC16	0.000538643
227567_at	leucine rich repeat containing 37, member A16, pseudogene	LRRC37A16P	0.000538732
223577_x_at	metastasis associated lung adenocarcinoma transcript 1 (non-protein coding)	MALAT1	0.000539179
1559618_at	uncharacterized LOC100129447	LOC100129447	0.000539918
1558028_x_at	long intergenic non-protein coding RNA 657	LINC00657	0.000540399
1565844_at	bromodomain and PHD finger containing, 3	BRPF3	0.000540425
230320_at	transforming growth factor beta regulator 1	TBRG1	0.000541693
242233_at	Data not found		0.000541811
224658_x_at	phosphofurin acidic cluster sorting protein 1	PACS1	0.000542014
230869_at	family with sequence similarity 155, member A	FAM155A	0.000544343
1557506_a_at	Data not found		0.000544533
210036_s_at	potassium channel, voltage gated eag related subfamily H, member 2	KCNH2	0.000545986
1559369_at	trafficking protein particle complex 13	TRAPPC13	0.000545995
1556226_at	Data not found		0.000548258
1554564_a_at	signal peptide peptidase like 3	SPPL3	0.000549196
215592_at	Data not found		0.000550922
210047_at	solute carrier family 11 (proton-coupled divalent metal ion transporter), member 2	SLC11A2	0.000553159
243709_at	solute carrier family 38, member 9	SLC38A9	0.000553959
202570_s_at	discs, large (Drosophila) homolog-associated protein 4	DLGAP4	0.000554945
213002_at	myristoylated alanine-rich protein kinase C substrate	MARCKS	0.000555238
211169_s_at	protein phosphatase 1, regulatory subunit 3A	PPP1R3A	0.000556036
238037_at	leishmanolysin-like (metallopeptidase M8 family)	LMLN	0.000556447
215630_at	Data not found		0.000556959
218266_s_at	neuronal calcium sensor 1	NCS1	0.000557233
1556355_x_at	ral guanine nucleotide dissociation stimulator-like 3	RGL3	0.000557643
211630_s_at	glutathione synthetase	GSS	0.000558427
234190_at	Data not found		0.000558807
239026_x_at	ArfGAP with GTPase domain, ankyrin repeat and PH domain 3	AGAP3	0.000559
222609_s_at	exosome component 1	EXOSC1	0.000561072
219355_at	chromosome X open reading frame 57	CXorf57	0.000561521
202144_s_at	adenylosuccinate lyase	ADSL	0.000561906
226309_at	dynein, axonemal, light chain 1	DNAL1	0.00056468
230057_at	uncharacterized LOC285178	LOC285178	0.00056644
209445_x_at	cytochrome c oxidase assembly factor 1 homolog (S. cerevisiae)	COA1	0.000566899
215091_s_at	general transcription factor IIIA	GTF3A	0.000566911
209219_at	negative elongation factor complex member E	NELFE	0.000567767
235381_at	Data not found		0.000570649
224001_at	family with sequence similarity 135, member B	FAM135B	0.000571132
201723_s_at	polypeptide N-acetylgalactosaminyltransferase 1	GALNT1	0.000572049
202868_s_at	processing of precursor 4, ribonuclease P/MRP subunit (S. cerevisiae)	POP4	0.000573659
1569652_at	myeloid/lymphoid or mixed-lineage leukemia (trithorax homolog, Drosophila); translocated to, 3	MLLT3	0.000573824
235030_at	neurexophilin and PC-esterase domain family, member 3	NXPE3	0.000574841
211944_at	proline-rich coiled-coil 2C	PRRC2C	0.000575445
242319_at	diacylglycerol kinase, gamma 90kDa	DGKG	0.000575822
228266_s_at	hepatoma-derived growth factor, related protein 3	HDGFRP3	0.000576412
225501_at	PHD finger protein 6	PHF6	0.000576414
224908_s_at	tubulin tyrosine ligase	TTL	0.000577193
41387_r_at	lysine (K)-specific demethylase 6B	KDM6B	0.000579348
200658_s_at	prohibitin	PHB	0.000580105
242673_at	Data not found		0.000580408
214415_at	In multiple Geneids		0.000582216
213742_at	serine/arginine-rich splicing factor 11	SRSF11	0.000582239
227528_s_at	lysine (K)-specific methyltransferase 2D	KMT2D	0.000582335
235713_at	alkB, alkylation repair homolog 8 (E. coli)	ALKBH8	0.000584146
225507_at	PNN-interacting serine/arginine-rich protein	PNISR	0.000584688
228330_at	zinc finger with UFM1-specific peptidase domain	ZUFSP	0.000584834
243827_at	Data not found		0.000585074
221596_s_at	RNA binding motif protein 48	RBM48	0.000588586
227639_at	phosphatidylinositol glycan anchor biosynthesis, class K	PIGK	0.000588624
219871_at	KLF3 antisense RNA 1	KLF3-AS1	0.000588631
212113_at	ataxin 7-like 3B	ATXN7L3B	0.000589021
230742_at	Data not found		0.000589845
241391_at	Data not found		0.000589955
239630_at	Data not found		0.000590684
223219_s_at	CCR4-NOT transcription complex, subunit 10	CNOT10	0.000591808
218323_at	ras homolog family member T1	RHOT1	0.000594629
211970_x_at	actin gamma 1	ACTG1	0.00059671
220828_s_at	uncharacterized LOC55338	LOC55338	0.000597888
222122_s_at	THO complex 2	THOC2	0.000599025
215069_at	N-myristoyltransferase 2	NMT2	0.000599286
1557375_at	Data not found		0.000599894
205330_at	meningioma (disrupted in balanced translocation) 1	MN1	0.000600848
218263_s_at	zinc finger, BED-type containing 5	ZBED5	0.000602044
217205_at	Data not found		0.000603096
1562834_at	Data not found		0.000604421
237560_at	mitochondrial ribosomal protein S5	MRPS5	0.000605033
213971_s_at	In multiple Geneids		0.000606832
212674_s_at	DEAH (Asp-Glu-Ala-His) box helicase 30	DHX30	0.000608376
212556_at	scribbled planar cell polarity protein	SCRIB	0.000608934
203079_s_at	cullin 2	CUL2	0.000610667
226285_at	cell cycle associated protein 1	CAPRIN1	0.000611109
200066_at	IK cytokine, down-regulator of HLA II	IK	0.000613435
227098_at	dual specificity phosphatase 18	DUSP18	0.000615343
228545_at	zinc finger protein 148	ZNF148	0.000616034
217819_at	golgin A7	GOLGA7	0.000616315
213305_s_at	protein phosphatase 2, regulatory subunit B', gamma	PPP2R5C	0.000617427
201837_s_at	suppressor of Ty 7 (S. cerevisiae)-like	SUPT7L	0.000617572
212564_at	potassium channel tetramerization domain containing 2	KCTD2	0.000617842
225903_at	phosphatidylinositol glycan anchor biosynthesis, class U	PIGU	0.000618457
1558220_at	mucin 20, cell surface associated	MUC20	0.000618519
235493_at	Data not found		0.000618746
201424_s_at	cullin 4A	CUL4A	0.000619428
1569935_at	zinc finger protein 664	ZNF664	0.000619912
201609_x_at	isoprenylcysteine carboxyl methyltransferase	ICMT	0.000620786
214114_x_at	Fas-activated serine/threonine kinase	FASTK	0.000621391
1552302_at	transmembrane protein 106A	TMEM106A	0.000622706
1557809_a_at	Data not found		0.000625432
205426_s_at	huntingtin interacting protein 1	HIP1	0.000625449
236465_at	ring finger protein 175	RNF175	0.000625784
236134_at	DDB1 and CUL4 associated factor 7	DCAF7	0.000625986
1552576_at	Alstrom syndrome 1 pseudogene	ALMS1P	0.000626802
243817_at	Data not found		0.000628246
208687_x_at	heat shock 70kDa protein 8	HSPA8	0.000628364
242694_at	IQ motif and Sec7 domain 3	IQSEC3	0.000628835
200875_s_at	NOP56 ribonucleoprotein	NOP56	0.000629694
212573_at	endonuclease domain containing 1	ENDOD1	0.000630472
237384_x_at	Data not found		0.000632005
225061_at	DnaJ (Hsp40) homolog, subfamily A, member 4	DNAJA4	0.000632557
217974_at	transmembrane 7 superfamily member 3	TM7SF3	0.000632901
218192_at	inositol hexakisphosphate kinase 2	IP6K2	0.000632963
222688_at	alkaline ceramidase 3	ACER3	0.000635699
1558027_s_at	protein kinase, AMP-activated, beta 2 non-catalytic subunit	PRKAB2	0.000637839
224216_at	Data not found		0.000638683
208644_at	poly (ADP-ribose) polymerase 1	PARP1	0.000639313
212390_at	phosphodiesterase 4D interacting protein	PDE4DIP	0.000640981
1558412_at	uncharacterized protein LOC113230	LOC113230	0.000642139
235134_at	Data not found		0.000643858
1552689_at	CASK interacting protein 1	CASKIN1	0.000645121
218982_s_at	In multiple Geneids		0.000647063
236227_at	transmembrane protein 161B	TMEM161B	0.000649505
228029_at	zinc finger protein 721	ZNF721	0.000649535
217761_at	acireductone dioxygenase 1	ADI1	0.000649771
201135_at	enoyl CoA hydratase, short chain, 1, mitochondrial	ECHS1	0.000652605
234491_s_at	salvador family WW domain containing protein 1	SAV1	0.000653057
235538_at	Data not found		0.000654038
224755_at	transmembrane 9 superfamily member 3	TM9SF3	0.000656551
215058_at	DENN/MADD domain containing 5B	DENND5B	0.000656666
209026_x_at	tubulin, beta class I	TUBB	0.000657444
1556007_s_at	Data not found		0.000657488
227396_at	protein tyrosine phosphatase, receptor type, J	PTPRJ	0.000659281
1560104_at	Data not found		0.00065964
207332_s_at	transferrin receptor	TFRC	0.000659784
1556277_a_at	PAP associated domain containing 4	PAPD4	0.000660497
1552620_at	small proline-rich protein 4	SPRR4	0.000661101
218415_at	vacuolar protein sorting 33 homolog B (yeast)	VPS33B	0.000661328
211779_x_at	adaptor-related protein complex 2, alpha 2 subunit	AP2A2	0.000661781
217904_s_at	beta-site APP-cleaving enzyme 1	BACE1	0.000662718
204684_at	neuronal pentraxin I	NPTX1	0.000664781
213015_at	bobby sox homolog (Drosophila)	BBX	0.000664955
206848_at	In multiple Geneids		0.000665316
207949_s_at	islet cell autoantigen 1, 69kDa	ICA1	0.000666006
243561_at	Data not found		0.000666488
1555963_x_at	UDP-GlcNAc:betaGal beta-1,3-N-acetylglucosaminyltransferase 7	B3GNT7	0.000666613
239469_at	Data not found		0.000666734
218392_x_at	sideroflexin 1	SFXN1	0.000667726
240482_at	Data not found		0.000668263
223465_at	collagen, type IV, alpha 3 (Goodpasture antigen) binding protein	COL4A3BP	0.000670759
218446_s_at	trans-golgi network vesicle protein 23 homolog B (S. cerevisiae)	TVP23B	0.00067125
211973_at	Data not found		0.000671711
241500_at	cadherin 8, type 2	CDH8	0.000672428
228446_at	KIAA2026	KIAA2026	0.000672753
31837_at	lipase maturation factor 2	LMF2	0.000674336
239646_at	Data not found		0.000674338
1558592_at	Data not found		0.00067536
208710_s_at	adaptor-related protein complex 3, delta 1 subunit	AP3D1	0.000676245
200629_at	tryptophanyl-tRNA synthetase	WARS	0.000678094
244722_at	Data not found		0.000678384
214585_s_at	vacuolar protein sorting 52 homolog (S. cerevisiae)	VPS52	0.000679559
223190_s_at	lysine (K)-specific methyltransferase 2E	KMT2E	0.000680513
218026_at	cytochrome c oxidase assembly factor 3	COA3	0.000681126
223777_at	DEAD/H (Asp-Glu-Ala-Asp/His) box helicase 11 like 2	DDX11L2	0.000681286
209648_x_at	suppressor of cytokine signaling 5	SOCS5	0.000682417
232218_at	Data not found		0.000683479
1569929_at	Data not found		0.000683858
1557507_at	Data not found		0.000684526
205717_x_at	In multiple Geneids		0.000685028
210715_s_at	serine peptidase inhibitor, Kunitz type, 2	SPINT2	0.000685307
201701_s_at	progesterone receptor membrane component 2	PGRMC2	0.000686091
1564002_a_at	adenylate kinase 9	AK9	0.000689741
1559072_a_at	extracellular leucine-rich repeat and fibronectin type III domain containing 2	ELFN2	0.000690774
236653_at	long intergenic non-protein coding RNA 662	LINC00662	0.000690824
231927_at	activating transcription factor 6	ATF6	0.000691102
214600_at	TEA domain family member 1 (SV40 transcriptional enhancer factor)	TEAD1	0.000691229
226899_at	unc-5 homolog B (C. elegans)	UNC5B	0.000693162
223041_at	CD99 molecule-like 2	CD99L2	0.000695299
225310_at	RNA binding motif protein, X-linked	RBMX	0.00069612
222997_s_at	mitochondrial ribosomal protein S21	MRPS21	0.000696385
232890_at	Data not found		0.000697003
205194_at	phosphoserine phosphatase	PSPH	0.00069854
235376_at	Data not found		0.000699029
218403_at	TP53 regulated inhibitor of apoptosis 1	TRIAP1	0.000699214
1556203_a_at	SLIT-ROBO Rho GTPase activating protein 2	SRGAP2	0.000699568
1563658_a_at	synaptotagmin IX	SYT9	0.000702864
238595_at	Data not found		0.000703448
204258_at	chromodomain helicase DNA binding protein 1	CHD1	0.000704152
1559485_at	autophagy related 2B	ATG2B	0.000704325
212450_at	SECIS binding protein 2-like	SECISBP2L	0.000704585
218504_at	fumarylacetoacetate hydrolase domain containing 2A	FAHD2A	0.000705895
1555439_at	general transcription factor IIIC, polypeptide 3, 102kDa	GTF3C3	0.000708163
206477_s_at	neuro-oncological ventral antigen 2	NOVA2	0.000708837
1558922_at	Data not found		0.0007095
204546_at	KIAA0513	KIAA0513	0.000711072
203738_at	chromosome 5 open reading frame 22	C5orf22	0.000712145
241293_x_at	Data not found		0.000713205
207988_s_at	actin related protein 2/3 complex, subunit 2, 34kDa	ARPC2	0.000713806
212084_at	testis expressed 261	TEX261	0.000714032
203160_s_at	ring finger protein 8, E3 ubiquitin protein ligase	RNF8	0.000714804
229434_at	Data not found		0.000714848
241223_x_at	Data not found		0.000715414
40829_at	WD and tetratricopeptide repeats 1	WDTC1	0.000715684
216022_at	Data not found		0.000716275
241715_x_at	acid phosphatase, testicular	ACPT	0.000717134
232174_at	Data not found		0.000718354
200862_at	24-dehydrocholesterol reductase	DHCR24	0.000718481
239978_at	Data not found		0.000720225
212327_at	LIM and calponin homology domains 1	LIMCH1	0.000721219
220611_at	Dab, reelin signal transducer, homolog 1 (Drosophila)	DAB1	0.000725356
1564358_at	Data not found		0.000726337
1555495_a_at	CWC27 spliceosome-associated protein homolog (S. cerevisiae)	CWC27	0.000728
1558695_at	Data not found		0.000729221
239819_at	Data not found		0.000733089
222409_at	coronin, actin binding protein, 1C	CORO1C	0.000734527
232525_at	Data not found		0.000734757
233359_at	Data not found		0.000736486
208813_at	glutamic-oxaloacetic transaminase 1, soluble	GOT1	0.000736863
238970_at	Data not found		0.000739336
210822_at	ribosomal protein L13 pseudogene 5	RPL13P5	0.000739983
201975_at	CAP-GLY domain containing linker protein 1	CLIP1	0.000740753
202660_at	inositol 1,4,5-trisphosphate receptor, type 2	ITPR2	0.000740939
233773_at	Data not found		0.000741019
208064_s_at	ST8 alpha-N-acetyl-neuraminide alpha-2,8-sialyltransferase 3	ST8SIA3	0.000744738
221046_s_at	GTP-binding protein 8 (putative)	GTPBP8	0.000745029
217565_at	glutamate receptor, ionotropic, AMPA 3	GRIA3	0.000745953
221479_s_at	BCL2/adenovirus E1B 19kDa interacting protein 3-like	BNIP3L	0.000747071
225523_at	In multiple Geneids		0.000748347
212002_at	SUZ RNA binding domain containing 1	SZRD1	0.00074877
229718_at	NEDD4 binding protein 2-like 1	N4BP2L1	0.000753882
238580_at	Data not found		0.000756516
201243_s_at	ATPase, Na+/K+ transporting, beta 1 polypeptide	ATP1B1	0.000757113
227740_at	U2AF homology motif (UHM) kinase 1	UHMK1	0.000757997
239545_at	Data not found		0.000759875
225493_at	uncharacterized LOC144438	LOC144438	0.000759909
203159_at	glutaminase	GLS	0.000761084
240554_at	A kinase (PRKA) anchor protein 8-like	AKAP8L	0.00076162
224051_at	Data not found		0.000761743
200610_s_at	nucleolin	NCL	0.000761819
226176_s_at	ubiquitin specific peptidase 42	USP42	0.000762301
227223_at	Data not found		0.000763386
220742_s_at	N-glycanase 1	NGLY1	0.00076366
235429_at	Data not found		0.000764339
209485_s_at	oxysterol binding protein-like 1A	OSBPL1A	0.000766052
237156_at	Data not found		0.000767218
235639_at	cadherin 19, type 2	CDH19	0.000769999
225643_at	mitogen-activated protein kinase 1 interacting protein 1-like	MAPK1IP1L	0.00077069
209058_at	endothelial differentiation-related factor 1	EDF1	0.000771658
215385_at	Data not found		0.000772141
1569746_s_at	Data not found		0.000772942
233912_x_at	Data not found		0.000773714
1560443_at	Data not found		0.000774627
1558702_at	testis expressed 10	TEX10	0.000776612
217850_at	guanine nucleotide binding protein-like 3 (nucleolar)	GNL3	0.000776702
212017_at	family with sequence similarity 168, member B	FAM168B	0.000777055
242287_at	CAP-GLY domain containing linker protein 1	CLIP1	0.000780256
230272_at	long intergenic non-protein coding RNA 461	LINC00461	0.000780664
223111_x_at	AT rich interactive domain 4B (RBP1-like)	ARID4B	0.000782303
201313_at	enolase 2 (gamma, neuronal)	ENO2	0.000784385
222489_s_at	Werner helicase interacting protein 1	WRNIP1	0.000784721
208738_x_at	In multiple Geneids		0.000784901
1561631_at	Data not found		0.000785909
213688_at	calmodulin 1 (phosphorylase kinase, delta)	CALM1	0.000785974
210532_s_at	chromosome 14 open reading frame 2	C14orf2	0.00078602
202551_s_at	cysteine rich transmembrane BMP regulator 1 (chordin-like)	CRIM1	0.000786472
221952_x_at	tRNA methyltransferase 5	TRMT5	0.000786593
235926_at	Data not found		0.000788775
236488_s_at	Data not found		0.000789001
225566_at	neuropilin 2	NRP2	0.000790152
212878_s_at	kinesin light chain 1	KLC1	0.000791156
226843_s_at	PAP associated domain containing 5	PAPD5	0.000791738
218695_at	exosome component 4	EXOSC4	0.000792315
200953_s_at	cyclin D2	CCND2	0.000793267
1570098_at	Data not found		0.000794252
238711_s_at	zinc finger protein 148	ZNF148	0.000794443
208445_s_at	bromodomain adjacent to zinc finger domain, 1B	BAZ1B	0.000794778
226720_at	PWWP domain containing 2A	PWWP2A	0.000795788
1569608_x_at	Data not found		0.00079597
224631_at	ZFP91 zinc finger protein	ZFP91	0.000796744
215198_s_at	caldesmon 1	CALD1	0.000797065
210461_s_at	actin binding LIM protein 1	ABLIM1	0.000797151
235120_at	SEC22 vesicle trafficking protein homolog C (S. cerevisiae)	SEC22C	0.000798315
220794_at	gremlin 2, DAN family BMP antagonist	GREM2	0.000799755
210759_s_at	proteasome (prosome, macropain) subunit, alpha type, 1	PSMA1	0.000805105
242018_at	Data not found		0.000809933
238936_at	Data not found		0.000811242
224824_at	COX20 cytochrome c oxidase assembly factor	COX20	0.000811275
235879_at	muscleblind-like splicing regulator 1	MBNL1	0.00081288
226929_at	methylenetetrahydrofolate reductase (NAD(P)H)	MTHFR	0.000814091
229531_at	Data not found		0.000815067
224890_s_at	late endosomal/lysosomal adaptor, MAPK and MTOR activator 4	LAMTOR4	0.0008162
244740_at	hypothetical protein MGC9913	MGC9913	0.000817136
201929_s_at	plakophilin 4	PKP4	0.000818683
213889_at	Data not found		0.000819314
226726_at	membrane bound O-acyltransferase domain containing 2	MBOAT2	0.00081965
240168_at	exportin 7	XPO7	0.000821451
236841_at	uncharacterized LOC100134445	LOC100134445	0.000822843
232309_at	SUMO-interacting motifs containing 1 pseudogene	LOC202181	0.000823823
223376_s_at	brain protein I3	BRI3	0.000824758
203261_at	dynactin 6	DCTN6	0.000826409
237549_at	Data not found		0.000826412
223474_at	interferon regulatory factor 2 binding protein-like	IRF2BPL	0.000826557
226319_s_at	Aly/REF export factor	ALYREF	0.000827102
201318_s_at	In multiple Geneids		0.000827235
235957_at	glutamate receptor interacting protein 1	GRIP1	0.000827523
244502_at	Data not found		0.000831006
235327_x_at	UBX domain protein 2A	UBXN2A	0.00083268
228713_s_at	hydroxysteroid (17-beta) dehydrogenase 14	HSD17B14	0.000834532
1552472_a_at	ArfGAP with coiled-coil, ankyrin repeat and PH domains 2	ACAP2	0.000835701
201856_s_at	zinc finger RNA binding protein	ZFR	0.000835899
205474_at	cytokine receptor-like factor 3	CRLF3	0.000836086
210474_s_at	In multiple Geneids		0.000836106
220642_x_at	In multiple Geneids		0.000837233
35436_at	golgin A2	GOLGA2	0.00083745
237232_at	Data not found		0.000837524
214682_at	polycystic kidney disease 1 (autosomal dominant) pseudogene	LOC399491	0.000841353
226647_at	transmembrane protein 25	TMEM25	0.000842117
241407_at	Data not found		0.000843632
229630_s_at	Wilms tumor 1 associated protein	WTAP	0.000844428
242752_at	protein phosphatase, Mg2+/Mn2+ dependent, 1K	PPM1K	0.000844786
236779_at	mitochondrial ribosomal protein S5	MRPS5	0.000846012
213897_s_at	mitochondrial ribosomal protein L23	MRPL23	0.000848202
221829_s_at	transportin 1	TNPO1	0.000848475
228882_at	tubby bipartite transcription factor	TUB	0.000849189
239721_at	Data not found		0.000851575
219679_s_at	WW domain containing adaptor with coiled-coil	WAC	0.000852806
242778_at	leupaxin	LPXN	0.000853642
230656_s_at	cirrhosis, autosomal recessive 1A (cirhin)	CIRH1A	0.000858593
243153_at	CDK5 regulatory subunit associated protein 2	CDK5RAP2	0.000858647
200968_s_at	peptidylprolyl isomerase B (cyclophilin B)	PPIB	0.000860104
1558842_at	Data not found		0.000862789
201199_s_at	proteasome (prosome, macropain) 26S subunit, non-ATPase, 1	PSMD1	0.00086347
1555284_at	amyotrophic lateral sclerosis 2 (juvenile)	ALS2	0.000864339
226100_at	lysine (K)-specific methyltransferase 2E	KMT2E	0.000864449
200681_at	glyoxalase I	GLO1	0.000864661
223524_s_at	transmembrane protein 108	TMEM108	0.000864841
202106_at	golgin A3	GOLGA3	0.00086598
244341_at	Data not found		0.000866358
243129_at	uncharacterized LOC642980	LOC642980	0.000866599
204175_at	zinc finger protein 593	ZNF593	0.000867035
233226_at	protein tyrosine phosphatase, non-receptor type 9	PTPN9	0.000867066
1562612_at	Data not found		0.000867209
201016_at	eukaryotic translation initiation factor 1A, X-linked	EIF1AX	0.000867554
239928_at	tectonic family member 2	TCTN2	0.000868991
216072_at	Data not found		0.000869444
217122_s_at	solute carrier family 35, member E2B	SLC35E2B	0.000870616
213636_at	KIAA1045	KIAA1045	0.000870665
243815_at	piggyBac transposable element derived 4	PGBD4	0.000871974
226048_at	mitogen-activated protein kinase 8	MAPK8	0.000873419
242169_at	betaine--homocysteine S-methyltransferase 2	BHMT2	0.000873852
218305_at	importin 4	IPO4	0.000874173
210832_x_at	prostaglandin E receptor 3 (subtype EP3)	PTGER3	0.000875618
216295_s_at	clathrin, light chain A	CLTA	0.000878018
223248_at	hydroxysteroid dehydrogenase like 1	HSDL1	0.000878243
212483_at	Nipped-B homolog (Drosophila)	NIPBL	0.000878701
212637_s_at	WW domain containing E3 ubiquitin protein ligase 1	WWP1	0.000881325
225916_at	zinc finger protein 131	ZNF131	0.000881719
226734_at	eukaryotic translation initiation factor 4E family member 2	EIF4E2	0.000881746
1557207_s_at	uncharacterized LOC283177	LOC283177	0.000882017
1566848_x_at	Data not found		0.000882539
244292_at	Data not found		0.000883044
210347_s_at	B-cell CLL/lymphoma 11A (zinc finger protein)	BCL11A	0.00088653
225386_s_at	heterogeneous nuclear ribonucleoprotein L-like	HNRNPLL	0.000886954
224871_at	tumor protein p63 regulated 1-like	TPRG1L	0.000889522
213579_s_at	E1A binding protein p300	EP300	0.000891427
218483_s_at	intraflagellar transport 46	IFT46	0.000893086
207440_at	solute carrier family 35 (UDP-galactose transporter), member A2	SLC35A2	0.000894544
238147_at	tripartite motif containing 46	TRIM46	0.000894934
211572_s_at	solute carrier family 23 (ascorbic acid transporter), member 2	SLC23A2	0.000896204
224831_at	cytoplasmic polyadenylation element binding protein 4	CPEB4	0.000896725
228594_at	NAD kinase 2, mitochondrial	NADK2	0.000897107
222140_s_at	In multiple Geneids		0.000898623
200714_x_at	osteosarcoma amplified 9, endoplasmic reticulum lectin	OS9	0.000899798
223542_at	ankyrin repeat domain 32	ANKRD32	0.000899971
200843_s_at	glutamyl-prolyl-tRNA synthetase	EPRS	0.000900174
36907_at	mevalonate kinase	MVK	0.000900779
224818_at	sortilin 1	SORT1	0.000902474
216877_at	testis expressed 41 (non-protein coding)	TEX41	0.000903358
240521_at	Data not found		0.000904071
228461_at	SH3 domain containing ring finger 3	SH3RF3	0.000904179
218871_x_at	chondroitin sulfate N-acetylgalactosaminyltransferase 2	CSGALNACT2	0.000904347
228765_at	GTF2I repeat domain containing 2	GTF2IRD2	0.000904916
1566093_at	Rho guanine nucleotide exchange factor (GEF) 12	ARHGEF12	0.000907101
209518_at	SWI/SNF related, matrix associated, actin dependent regulator of chromatin, subfamily d, member 1	SMARCD1	0.000907123
219844_at	coiled-coil domain containing 186	CCDC186	0.000907765
230808_at	farnesyltransferase, CAAX box, alpha	FNTA	0.00090791
224025_s_at	autophagy related 7	ATG7	0.000908619
235170_at	zinc finger protein 92	ZNF92	0.000909276
208680_at	peroxiredoxin 1	PRDX1	0.000912629
237181_at	Data not found		0.000913432
243482_at	Data not found		0.000913985
241737_x_at	Data not found		0.00091427
227185_at	chromosome 1 open reading frame 233	C1orf233	0.00091572
242235_x_at	Data not found		0.000916907
201733_at	chloride channel, voltage-sensitive 3	CLCN3	0.000918175
239046_at	Data not found		0.00091938
213649_at	serine/arginine-rich splicing factor 7	SRSF7	0.000919535
232488_at	5-phosphohydroxy-L-lysine phospho-lyase	PHYKPL	0.000920375
218084_x_at	FXYD domain containing ion transport regulator 5	FXYD5	0.000921015
213311_s_at	transcription factor 25 (basic helix-loop-helix)	TCF25	0.000921484
225187_at	cell cycle and apoptosis regulator 2	CCAR2	0.000921986
209248_at	growth hormone inducible transmembrane protein	GHITM	0.000922045
222507_s_at	TMEM9 domain family, member B	TMEM9B	0.000923792
210299_s_at	four and a half LIM domains 1	FHL1	0.000924101
241833_at	Data not found		0.000924773
208328_s_at	myocyte enhancer factor 2A	MEF2A	0.000925936
233884_at	human immunodeficiency virus type I enhancer binding protein 3	HIVEP3	0.000928288
215290_at	Data not found		0.000928764
200087_s_at	transmembrane emp24 domain trafficking protein 2	TMED2	0.000929596
201709_s_at	nipsnap homolog 1 (C. elegans)	NIPSNAP1	0.000929848
220145_at	microtubule-associated protein 9	MAP9	0.000931019
208734_x_at	RAB2A, member RAS oncogene family	RAB2A	0.000932157
231913_s_at	BRCA1/BRCA2-containing complex, subunit 3	BRCC3	0.000932584
237264_at	Data not found		0.000933069
244535_at	Data not found		0.000933127
204840_s_at	early endosome antigen 1	EEA1	0.00093347
226673_at	SH2 domain containing 3C	SH2D3C	0.00093387
227410_at	family with sequence similarity 43, member A	FAM43A	0.000934109
221263_s_at	splicing factor 3b, subunit 5, 10kDa	SF3B5	0.000934349
242990_at	Data not found		0.000934595
204002_s_at	islet cell autoantigen 1, 69kDa	ICA1	0.000936631
221702_s_at	TM2 domain containing 3	TM2D3	0.000937614
211932_at	heterogeneous nuclear ribonucleoprotein A3	HNRNPA3	0.000937752
221752_at	slingshot protein phosphatase 1	SSH1	0.000939887
207483_s_at	cullin-associated and neddylation-dissociated 1	CAND1	0.000940611
218244_at	nucleolar protein 8	NOL8	0.000941986
217768_at	chromosome 14 open reading frame 166	C14orf166	0.000945808
1554116_s_at	poly (ADP-ribose) polymerase family, member 11	PARP11	0.000947325
225330_at	insulin-like growth factor 1 receptor	IGF1R	0.000948413
239840_at	Data not found		0.000948933
239693_at	sorting nexin 24	SNX24	0.000948976
225255_at	mitochondrial ribosomal protein L35	MRPL35	0.000950991
243005_at	Data not found		0.00095439
237448_at	Data not found		0.000954457
204417_at	galactosylceramidase	GALC	0.000954771
225047_at	nucleoporin like 1	NUPL1	0.000956878
233252_s_at	spermatid perinuclear RNA binding protein	STRBP	0.000957738
215384_s_at	microtubule-associated protein 1A	MAP1A	0.000958593
212652_s_at	sorting nexin 4	SNX4	0.00096068
227021_at	lysine (K)-specific demethylase 1B	KDM1B	0.000961165
211684_s_at	dynein, cytoplasmic 1, intermediate chain 2	DYNC1I2	0.000962255
229965_at	Data not found		0.000963098
229687_s_at	hypothetical protein LOC100287017	LOC100287017	0.000963368
241508_at	Data not found		0.00096373
203309_s_at	Hermansky-Pudlak syndrome 1	HPS1	0.000965889
216559_x_at	In multiple Geneids		0.000966411
221483_s_at	cAMP-regulated phosphoprotein, 19kDa	ARPP19	0.000967763
215706_x_at	zyxin	ZYX	0.000967847
218059_at	zinc finger protein 706	ZNF706	0.000967974
212246_at	multiple coagulation factor deficiency 2	MCFD2	0.000968593
201676_x_at	proteasome (prosome, macropain) subunit, alpha type, 1	PSMA1	0.000968603
1559375_s_at	Data not found		0.000970883
201191_at	phosphatidylinositol transfer protein, alpha	PITPNA	0.000972103
1558934_a_at	general transcription factor IIH, polypeptide 5	GTF2H5	0.000975177
207719_x_at	centrosomal protein 170kDa	CEP170	0.000978505
230604_at	Data not found		0.000978906
210172_at	splicing factor 1	SF1	0.000979183
238851_at	ankyrin repeat domain 13A	ANKRD13A	0.000980665
208850_s_at	Thy-1 cell surface antigen	THY1	0.000982484
219659_at	ATPase, aminophospholipid transporter, class I, type 8A, member 2	ATP8A2	0.000983883
217286_s_at	NDRG family member 3	NDRG3	0.000985149
226447_at	ash1 (absent, small, or homeotic)-like (Drosophila)	ASH1L	0.000986465
219250_s_at	fibronectin leucine rich transmembrane protein 3	FLRT3	0.000991788
220707_s_at	FAD-dependent oxidoreductase domain containing 2	FOXRED2	0.000992063
201267_s_at	proteasome (prosome, macropain) 26S subunit, ATPase, 3	PSMC3	0.000992651
235041_at	golgi SNAP receptor complex member 2	GOSR2	0.000992798
47553_at	deafness, autosomal recessive 31	DFNB31	0.000992974
223156_at	mitochondrial ribosomal protein S23	MRPS23	0.000993234
212891_s_at	growth arrest and DNA-damage-inducible, gamma interacting protein 1	GADD45GIP1	0.000995685
230083_at	ubiquitin specific peptidase 53	USP53	0.000996069
217968_at	tumor suppressing subtransferable candidate 1	TSSC1	0.00099683
212842_x_at	In multiple Geneids		0.000998279
221705_s_at	suppressor of IKBKE 1	SIKE1	0.000998912
234734_s_at	trinucleotide repeat containing 6A	TNRC6A	0.00100105
232403_at	spastic paraplegia 11 (autosomal recessive)	SPG11	0.00100191
240417_at	Data not found		0.0010025
1554171_at	zinc finger, MYM-type 3	ZMYM3	0.00100522
1558002_at	serine/threonine kinase receptor associated protein	STRAP	0.00100624
200906_s_at	palladin, cytoskeletal associated protein	PALLD	0.0010072
217622_at	Data not found		0.00100802
203451_at	LIM domain binding 1	LDB1	0.00100856
232802_at	synaptotagmin VIII	SYT8	0.00100914
40273_at	sphingosine kinase 2	SPHK2	0.00100943
201277_s_at	heterogeneous nuclear ribonucleoprotein A/B	HNRNPAB	0.00101173
224284_x_at	FKSG49	FKSG49	0.00101281
204544_at	Hermansky-Pudlak syndrome 5	HPS5	0.00101286
235739_at	Data not found		0.00101436
200823_x_at	ribosomal protein L29	RPL29	0.00101524
224247_s_at	mitochondrial ribosomal protein S10	MRPS10	0.00101959
1568629_s_at	phosphoinositide-3-kinase, regulatory subunit 2 (beta)	PIK3R2	0.00102036
209180_at	Rab geranylgeranyltransferase, beta subunit	RABGGTB	0.00102057
32099_at	scaffold attachment factor B2	SAFB2	0.00102067
201387_s_at	ubiquitin carboxyl-terminal esterase L1 (ubiquitin thiolesterase)	UCHL1	0.00102311
244346_at	Data not found		0.00102319
213303_x_at	zinc finger and BTB domain containing 7A	ZBTB7A	0.00102379
220576_at	post-GPI attachment to proteins 1	PGAP1	0.00102458
207379_at	EGF-like repeats and discoidin I-like domains 3	EDIL3	0.00102678
227991_x_at	zinc finger and BTB domain containing 43	ZBTB43	0.00102719
203413_at	NEL-like 2 (chicken)	NELL2	0.00102845
219329_s_at	all-trans retinoic acid-induced differentiation factor	ATRAID	0.00102921
230761_at	Data not found		0.00103079
1562481_at	Data not found		0.00103085
226833_at	cytochrome b5 domain containing 1	CYB5D1	0.00103187
201542_at	secretion associated, Ras related GTPase 1A	SAR1A	0.00103216
223335_at	transmembrane protein 69	TMEM69	0.00103301
242801_at	Data not found		0.00103606
1554678_s_at	heterogeneous nuclear ribonucleoprotein D-like	HNRNPDL	0.00103704
227099_s_at	chromosome 11 open reading frame 96	C11orf96	0.0010374
210214_s_at	bone morphogenetic protein receptor, type II (serine/threonine kinase)	BMPR2	0.00103767
213513_x_at	actin related protein 2/3 complex, subunit 2, 34kDa	ARPC2	0.00103974
208880_s_at	pre-mRNA processing factor 6	PRPF6	0.00103981
223125_s_at	chromosome 1 open reading frame 21	C1orf21	0.00104038
201757_at	In multiple Geneids		0.00104111
222753_s_at	signal peptidase complex subunit 3 homolog (S. cerevisiae)	SPCS3	0.00104211
218679_s_at	vacuolar protein sorting 28 homolog (S. cerevisiae)	VPS28	0.00104333
209013_x_at	trio Rho guanine nucleotide exchange factor	TRIO	0.0010453
223531_x_at	In multiple Geneids		0.00104715
202098_s_at	protein arginine methyltransferase 2	PRMT2	0.00104734
240176_at	Data not found		0.0010483
232225_at	Data not found		0.00104857
213411_at	Data not found		0.0010504
214526_x_at	postmeiotic segregation increased 2 pseudogene 1	PMS2P1	0.00105049
205164_at	glycine C-acetyltransferase	GCAT	0.00105091
224611_s_at	DnaJ (Hsp40) homolog, subfamily C, member 5	DNAJC5	0.00105207
228731_at	Data not found		0.00105324
224724_at	sulfatase 2	SULF2	0.00105625
205732_s_at	nuclear receptor coactivator 2	NCOA2	0.00105643
206649_s_at	transcription factor binding to IGHM enhancer 3	TFE3	0.00105924
203266_s_at	mitogen-activated protein kinase kinase 4	MAP2K4	0.0010615
222186_at	zinc finger, AN1-type domain 6	ZFAND6	0.00106215
208549_x_at	prothymosin, alpha	PTMA	0.00106404
227556_at	NME/NM23 family member 7	NME7	0.00106439
230258_at	GLIS family zinc finger 3	GLIS3	0.00106577
236063_at	Data not found		0.0010669
239714_at	Data not found		0.00106693
206417_at	cyclic nucleotide gated channel alpha 1	CNGA1	0.00106896
212961_x_at	chromosome X open reading frame 40B	CXorf40B	0.00107056
242806_at	Data not found		0.00107076
229586_at	chromodomain helicase DNA binding protein 9	CHD9	0.00107099
1563209_a_at	MACRO domain containing 2	MACROD2	0.00107187
220577_at	GTPase, very large interferon inducible pseudogene 1	GVINP1	0.00107451
217299_s_at	nibrin	NBN	0.00107463
50221_at	transcription factor EB	TFEB	0.0010768
201388_at	proteasome (prosome, macropain) 26S subunit, non-ATPase, 3	PSMD3	0.00107737
1552646_at	interleukin 11 receptor, alpha	IL11RA	0.00107781
236617_at	Data not found		0.00108104
227344_at	IKAROS family zinc finger 1 (Ikaros)	IKZF1	0.00108171
235018_at	cysteine-serine-rich nuclear protein 3	CSRNP3	0.00108245
228724_at	tubulin tyrosine ligase-like family member 7	TTLL7	0.00108291
1552611_a_at	Janus kinase 1	JAK1	0.00108663
1554249_a_at	zinc finger protein 638	ZNF638	0.0010871
222656_at	ubiquitin-conjugating enzyme E2W (putative)	UBE2W	0.00108847
243790_at	zinc finger protein 585A	ZNF585A	0.00108967
230042_at	Data not found		0.00109007
238055_at	ATPase, aminophospholipid transporter, class I, type 8B, member 1	ATP8B1	0.0010907
214781_at	Data not found		0.00109079
221504_s_at	ATPase, H+ transporting, lysosomal 50/57kDa, V1 subunit H	ATP6V1H	0.00109116
209153_s_at	transcription factor 3	TCF3	0.00109165
208906_at	Berardinelli-Seip congenital lipodystrophy 2 (seipin)	BSCL2	0.0010917
240155_x_at	In multiple Geneids		0.00109221
217765_at	nuclear receptor binding protein 1	NRBP1	0.00109485
208639_x_at	protein disulfide isomerase family A, member 6	PDIA6	0.00109522
201197_at	adenosylmethionine decarboxylase 1	AMD1	0.00109609
214577_at	microtubule-associated protein 1B	MAP1B	0.00109681
1557504_at	Data not found		0.00109732
242652_at	Data not found		0.00109855
209095_at	dihydrolipoamide dehydrogenase	DLD	0.00109975
201405_s_at	COP9 signalosome subunit 6	COPS6	0.00110227
201622_at	staphylococcal nuclease and tudor domain containing 1	SND1	0.00110247
219163_at	zinc finger protein 562	ZNF562	0.00110254
228943_at	microtubule-associated protein 6	MAP6	0.00110303
201390_s_at	casein kinase 2, beta polypeptide	CSNK2B	0.00110521
1552867_at	Data not found		0.00110577
236276_at	Data not found		0.00110953
211921_x_at	prothymosin, alpha	PTMA	0.00110976
225320_at	mitochondrial calcium uniporter	MCU	0.00111291
220716_at	guanine nucleotide binding protein-like 3 (nucleolar)-like pseudogene 1	GNL3LP1	0.00111325
238584_at	IQ motif containing with AAA domain 1	IQCA1	0.00111466
224714_at	nucleolar protein interacting with the FHA domain of MKI67	NIFK	0.00111611
203448_s_at	telomeric repeat binding factor (NIMA-interacting) 1	TERF1	0.00111741
200594_x_at	heterogeneous nuclear ribonucleoprotein U (scaffold attachment factor A)	HNRNPU	0.00111791
230150_at	B-cell receptor-associated protein 29	BCAP29	0.00112595
204713_s_at	coagulation factor V (proaccelerin, labile factor)	F5	0.00112761
214375_at	In multiple Geneids		0.00112764
244881_at	leishmanolysin-like (metallopeptidase M8 family)	LMLN	0.00112809
219961_s_at	kizuna centrosomal protein	KIZ	0.00112918
201232_s_at	proteasome (prosome, macropain) 26S subunit, non-ATPase, 13	PSMD13	0.00113033
216381_x_at	aldo-keto reductase family 7, member A3 (aflatoxin aldehyde reductase)	AKR7A3	0.00113042
200910_at	chaperonin containing TCP1, subunit 3 (gamma)	CCT3	0.0011353
227895_at	family with sequence similarity 120B	FAM120B	0.00113546
212855_at	DCN1, defective in cullin neddylation 1, domain containing 4	DCUN1D4	0.00113823
244443_at	chromodomain helicase DNA binding protein 2	CHD2	0.00113961
202682_s_at	ubiquitin specific peptidase 4 (proto-oncogene)	USP4	0.0011415
235125_x_at	family with sequence similarity 73, member A	FAM73A	0.00114361
228502_at	ribosomal protein S6 kinase, 90kDa, polypeptide 6	RPS6KA6	0.0011452
233116_at	Data not found		0.00114684
232562_at	Data not found		0.00114697
243246_at	Data not found		0.00115711
210252_s_at	MAP-kinase activating death domain	MADD	0.00115807
222780_s_at	brain and acute leukemia, cytoplasmic	BAALC	0.00115904
205873_at	phosphatidylinositol glycan anchor biosynthesis, class L	PIGL	0.00115995
208727_s_at	cell division cycle 42	CDC42	0.00116061
226257_x_at	mitochondrial ribosomal protein S22	MRPS22	0.00116164
241681_at	Data not found		0.00116485
225045_at	coiled-coil domain containing 88A	CCDC88A	0.00116635
228971_at	Data not found		0.00116699
237825_x_at	Data not found		0.00116711
210501_x_at	eukaryotic translation initiation factor 3, subunit K	EIF3K	0.00116791
213153_at	SET domain containing 1B	SETD1B	0.00116797
217982_s_at	mortality factor 4 like 1	MORF4L1	0.00116969
243860_at	Data not found		0.00117014
201636_at	fragile X mental retardation, autosomal homolog 1	FXR1	0.0011714
236700_at	eukaryotic translation initiation factor 3, subunit C	EIF3C	0.00117146
213739_at	Data not found		0.0011729
222667_s_at	ash1 (absent, small, or homeotic)-like (Drosophila)	ASH1L	0.00117346
1552347_at	crystallin, zeta (quinone reductase)-like 1	CRYZL1	0.0011737
242916_at	centriolin	CNTRL	0.00117574
237179_at	protein-L-isoaspartate (D-aspartate) O-methyltransferase domain containing 2	PCMTD2	0.00117656
218069_at	dCTP pyrophosphatase 1	DCTPP1	0.00117748
239333_x_at	Data not found		0.00117799
201608_s_at	PWP1 homolog (S. cerevisiae)	PWP1	0.0011793
212526_at	spastic paraplegia 20 (Troyer syndrome)	SPG20	0.00117998
1556818_at	Data not found		0.00118308
217656_at	SWI/SNF related, matrix associated, actin dependent regulator of chromatin, subfamily a, member 4	SMARCA4	0.00118545
242590_at	Data not found		0.00118606
242646_at	Data not found		0.00118694
224946_s_at	coiled-coil domain containing 115	CCDC115	0.00118707
202501_at	microtubule-associated protein, RP/EB family, member 2	MAPRE2	0.00118774
211207_s_at	acyl-CoA synthetase long-chain family member 6	ACSL6	0.00119131
1569661_at	neuronal PAS domain protein 3	NPAS3	0.00119362
243683_at	mortality factor 4 like 2	MORF4L2	0.00119465
1563549_a_at	anoctamin 8	ANO8	0.00119542
201592_at	eukaryotic translation initiation factor 3, subunit H	EIF3H	0.00119721
201574_at	eukaryotic translation termination factor 1	ETF1	0.00119786
219754_at	RNA binding motif protein 41	RBM41	0.0011979
202254_at	signal-induced proliferation-associated 1 like 1	SIPA1L1	0.00119983
224933_s_at	jumonji domain containing 1C	JMJD1C	0.00120467
227022_at	glucosamine-6-phosphate deaminase 2	GNPDA2	0.00120488
229425_at	Data not found		0.00120522
239657_x_at	forkhead box O6	FOXO6	0.00120552
232033_at	ubiquitin specific peptidase 37	USP37	0.00120893
209991_x_at	gamma-aminobutyric acid (GABA) B receptor, 2	GABBR2	0.0012114
211752_s_at	NADH dehydrogenase (ubiquinone) Fe-S protein 7, 20kDa (NADH-coenzyme Q reductase)	NDUFS7	0.00121345
210185_at	calcium channel, voltage-dependent, beta 1 subunit	CACNB1	0.00121358
201498_at	ubiquitin specific peptidase 7 (herpes virus-associated)	USP7	0.00121392
201704_at	ectonucleoside triphosphate diphosphohydrolase 6 (putative)	ENTPD6	0.00121594
230790_x_at	Data not found		0.00121649
241294_at	Data not found		0.00121824
37152_at	peroxisome proliferator-activated receptor delta	PPARD	0.00122004
219192_at	ubiquitin associated protein 2	UBAP2	0.00122062
201821_s_at	translocase of inner mitochondrial membrane 17 homolog A (yeast)	TIMM17A	0.0012232
228065_at	B-cell CLL/lymphoma 9-like	BCL9L	0.00122427
202754_at	R3H domain containing 1	R3HDM1	0.00122466
208685_x_at	bromodomain containing 2	BRD2	0.00122521
216782_at	Data not found		0.00122874
222192_s_at	lipid droplet associated hydrolase	LDAH	0.00122974
233832_at	Data not found		0.0012311
235645_at	establishment of sister chromatid cohesion N-acetyltransferase 1	ESCO1	0.0012313
238052_at	Data not found		0.00123215
215146_s_at	tetratricopeptide repeat domain 28	TTC28	0.00123236
239311_at	Data not found		0.00123261
240255_at	Data not found		0.00123464
203707_at	zinc finger protein 263	ZNF263	0.00123908
1557193_at	Data not found		0.00123924
1558080_s_at	DnaJ (Hsp40) homolog, subfamily C, member 3	DNAJC3	0.00123979
230355_at	septin 7 pseudogene 2	SEPT7P2	0.00124033
208722_s_at	anaphase promoting complex subunit 5	ANAPC5	0.00124128
1553990_at	BRICHOS domain containing 5	BRICD5	0.00124254
201020_at	tyrosine 3-monooxygenase/tryptophan 5-monooxygenase activation protein, eta	YWHAH	0.00124265
244859_at	Data not found		0.00124312
244357_at	Data not found		0.00124416
220764_at	In multiple Geneids		0.00124529
221727_at	SUB1 homolog (S. cerevisiae)	SUB1	0.00124667
202926_at	neuroblastoma amplified sequence	NBAS	0.0012469
232778_at	Data not found		0.00125002
227142_at	pleckstrin homology domain containing, family G (with RhoGef domain) member 5	PLEKHG5	0.00125063
201115_at	polymerase (DNA directed), delta 2, accessory subunit	POLD2	0.00125189
222294_s_at	Data not found		0.00125396
211746_x_at	proteasome (prosome, macropain) subunit, alpha type, 1	PSMA1	0.00125587
208017_s_at	MCF.2 cell line derived transforming sequence	MCF2	0.00125874
207953_at	Data not found		0.00126281
235501_at	Data not found		0.00126291
206401_s_at	microtubule-associated protein tau	MAPT	0.00126458
205862_at	growth regulation by estrogen in breast cancer 1	GREB1	0.00126597
236269_at	zinc finger protein 628	ZNF628	0.00126669
206114_at	EPH receptor A4	EPHA4	0.00126792
218358_at	cysteine-rich with EGF-like domains 2	CRELD2	0.00126831
203804_s_at	LUC7-like 3 (S. cerevisiae)	LUC7L3	0.00126881
235577_at	zinc finger protein 652	ZNF652	0.00126883
242049_s_at	neuroblastoma amplified sequence	NBAS	0.00126917
212468_at	sperm associated antigen 9	SPAG9	0.00126955
208835_s_at	LUC7-like 3 (S. cerevisiae)	LUC7L3	0.00127061
235952_at	Data not found		0.00127095
217485_x_at	postmeiotic segregation increased 2 pseudogene 1	PMS2P1	0.001273
244112_x_at	Data not found		0.00127325
236927_at	sushi, von Willebrand factor type A, EGF and pentraxin domain containing 1	SVEP1	0.00127375
230607_at	Data not found		0.00127681
212648_at	DEAH (Asp-Glu-Ala-His) box polypeptide 29	DHX29	0.00128168
1569857_s_at	tripeptidyl peptidase II	TPP2	0.00128193
225101_s_at	sorting nexin 14	SNX14	0.00128345
215134_at	phosphatidylinositol 4-kinase type 2 alpha	PI4K2A	0.00128537
230713_at	Data not found		0.001286
242359_at	Data not found		0.00129013
200638_s_at	tyrosine 3-monooxygenase/tryptophan 5-monooxygenase activation protein, zeta	YWHAZ	0.00129054
238363_at	Data not found		0.00129057
218861_at	ring finger protein 25	RNF25	0.0012913
200973_s_at	tetraspanin 3	TSPAN3	0.00129135
241487_at	Data not found		0.00129521
209044_x_at	splicing factor 3b, subunit 4, 49kDa	SF3B4	0.00130348
222184_at	Data not found		0.00130401
209567_at	RRS1 ribosome biogenesis regulator homolog (S. cerevisiae)	RRS1	0.00130403
1555380_at	ADAM metallopeptidase with thrombospondin type 1 motif, 4	ADAMTS4	0.00130421
219862_s_at	nuclear prelamin A recognition factor	NARF	0.0013043
206487_at	Sad1 and UNC84 domain containing 1	SUN1	0.00130461
212428_at	KIAA0368	KIAA0368	0.00130641
219523_s_at	teneurin transmembrane protein 3	TENM3	0.0013068
1559479_at	phosphatidylinositol 4-kinase type 2 beta	PI4K2B	0.00130822
211063_s_at	NCK adaptor protein 1	NCK1	0.00130927
202865_at	DnaJ (Hsp40) homolog, subfamily B, member 12	DNAJB12	0.00131089
201441_at	cytochrome c oxidase subunit VIb polypeptide 1 (ubiquitous)	COX6B1	0.00131573
202268_s_at	NEDD8 activating enzyme E1 subunit 1	NAE1	0.00131638
224901_at	stearoyl-CoA desaturase 5	SCD5	0.00131732
225377_at	RAB, member RAS oncogene family-like 6	RABL6	0.00131903
241909_at	tankyrase, TRF1-interacting ankyrin-related ADP-ribose polymerase 2	TNKS2	0.00132012
207937_x_at	fibroblast growth factor receptor 1	FGFR1	0.00132264
232055_at	sideroflexin 1	SFXN1	0.00132315
202209_at	LSM3 homolog, U6 small nuclear RNA associated (S. cerevisiae)	LSM3	0.00132466
226159_at	chromosome 5 open reading frame 51	C5orf51	0.00132926
232975_at	HLA complex group 18 (non-protein coding)	HCG18	0.00133102
223215_s_at	JNK1/MAPK8-associated membrane protein	JKAMP	0.00133249
1554344_s_at	In multiple Geneids		0.00133304
240588_at	Data not found		0.00133705
231329_at	Data not found		0.00134154
208762_at	small ubiquitin-like modifier 1	SUMO1	0.00134197
209164_s_at	cytochrome b561	CYB561	0.00134592
211983_x_at	actin gamma 1	ACTG1	0.00134634
222679_s_at	DCN1, defective in cullin neddylation 1, domain containing 1	DCUN1D1	0.00134816
236558_at	Data not found		0.00134916
212512_s_at	coactivator-associated arginine methyltransferase 1	CARM1	0.0013506
242121_at	FTX transcript, XIST regulator (non-protein coding)	FTX	0.00135276
224345_x_at	family with sequence similarity 162, member A	FAM162A	0.00135312
204101_at	myotubularin 1	MTM1	0.00135343
1562338_at	membrane-associated ring finger (C3HC4) 1, E3 ubiquitin protein ligase	2001-03-01	0.00135663
239166_at	Data not found		0.00135882
201627_s_at	insulin induced gene 1	INSIG1	0.00135952
204249_s_at	LIM domain only 2 (rhombotin-like 1)	LMO2	0.00136191
234151_at	Data not found		0.0013629
214807_at	Data not found		0.00136455
1559817_at	uncharacterized LOC100288798	LOC100288798	0.00136664
230669_at	RAS p21 protein activator 2	RASA2	0.00136829
205511_at	uncharacterized protein FLJ10038	FLJ10038	0.00136869
37652_at	calcineurin binding protein 1	CABIN1	0.00136952
238599_at	interleukin-1 receptor-associated kinase 1 binding protein 1	IRAK1BP1	0.00137159
242573_at	Data not found		0.00137371
244468_at	PDZ domain containing 1 pseudogene 1	PDZK1P1	0.00137391
58900_at	hypothetical protein LOC222070	LOC222070	0.00137398
218609_s_at	nudix (nucleoside diphosphate linked moiety X)-type motif 2	NUDT2	0.00137431
235767_x_at	Data not found		0.0013746
208995_s_at	peptidylprolyl isomerase G (cyclophilin G)	PPIG	0.00137508
215298_at	Data not found		0.00137553
218763_at	syntaxin 18	STX18	0.00137801
217713_x_at	Data not found		0.00137933
204688_at	sarcoglycan, epsilon	SGCE	0.00138039
242163_at	thyroid hormone receptor associated protein 3	THRAP3	0.0013823
[truncated: 5,780 more rows]

## Sheet: MTG
Probe	Name	Symbol	BF-Value
208073_x_at	tetratricopeptide repeat domain 3	TTC3	2.909e-09
203230_at	dishevelled segment polarity protein 1	DVL1	1.18786e-08
225356_at	Data not found		1.99629e-08
212450_at	SECIS binding protein 2-like	SECISBP2L	2.10466e-08
213407_at	PH domain and leucine rich repeat protein phosphatase 2	PHLPP2	3.2614e-08
226285_at	cell cycle associated protein 1	CAPRIN1	3.40632e-08
242999_at	Rho guanine nucleotide exchange factor (GEF) 7	ARHGEF7	3.65688e-08
221702_s_at	TM2 domain containing 3	TM2D3	4.25225e-08
212386_at	transcription factor 4	TCF4	5.30902e-08
226779_at	Data not found		6.48072e-08
229714_at	heparan sulfate 6-O-sulfotransferase 3	HS6ST3	6.74312e-08
228973_at	discs, large homolog 2 (Drosophila)	DLG2	6.83795e-08
49306_at	Ras association (RalGDS/AF-6) domain family member 4	RASSF4	7.05057e-08
227690_at	gamma-aminobutyric acid (GABA) A receptor, beta 3	GABRB3	7.17182e-08
213268_at	calmodulin binding transcription activator 1	CAMTA1	7.56791e-08
203266_s_at	mitogen-activated protein kinase kinase 4	MAP2K4	7.60707e-08
225871_at	STEAP family member 2, metalloreductase	STEAP2	8.07413e-08
212880_at	WD repeat domain 7	WDR7	8.3529e-08
216221_s_at	pumilio RNA-binding family member 2	PUM2	8.87628e-08
212701_at	talin 2	TLN2	9.79468e-08
219945_at	DEAD (Asp-Glu-Ala-Asp) box helicase 25	DDX25	1.01032e-07
222620_s_at	DnaJ (Hsp40) homolog, subfamily C, member 1	DNAJC1	1.02013e-07
203517_at	metaxin 2	MTX2	1.09731e-07
203752_s_at	jun D proto-oncogene	JUND	1.20439e-07
200955_at	inner membrane protein, mitochondrial	IMMT	1.25952e-07
201065_s_at	In multiple Geneids		1.29291e-07
210222_s_at	reticulon 1	RTN1	1.32515e-07
225392_at	G elongation factor, mitochondrial 2	GFM2	1.36281e-07
205551_at	synaptic vesicle glycoprotein 2B	SV2B	1.40351e-07
213938_at	ELKS/RAB6-interacting/CAST family member 2	ERC2	1.71497e-07
242918_at	nuclear autoantigenic sperm protein (histone-binding)	NASP	1.79318e-07
223859_at	erythrocyte membrane protein band 4.1 like 4B	EPB41L4B	1.96427e-07
203999_at	synaptotagmin I	SYT1	2.18532e-07
241998_at	chromosome 2 open reading frame 80	C2orf80	2.35764e-07
206857_s_at	FK506 binding protein 1B, 12.6 kDa	FKBP1B	2.38775e-07
223354_x_at	mitochondrial fission factor	MFF	2.47041e-07
208066_s_at	general transcription factor IIB	GTF2B	2.80444e-07
203906_at	IQ motif and Sec7 domain 1	IQSEC1	2.83377e-07
204365_s_at	receptor accessory protein 1	REEP1	2.85414e-07
200774_at	family with sequence similarity 120A	FAM120A	3.00932e-07
204992_s_at	profilin 2	PFN2	3.38801e-07
217783_s_at	yippee-like 5 (Drosophila)	YPEL5	3.48343e-07
220419_s_at	ubiquitin specific peptidase 25	USP25	3.50314e-07
230482_at	ST6 (alpha-N-acetyl-neuraminyl-2,3-beta-galactosyl-1,3)-N-acetylgalactosaminide alpha-2,6-sialyltransferase 5	ST6GALNAC5	3.57632e-07
227713_at	katanin p60 subunit A-like 1	KATNAL1	3.5795e-07
218310_at	RAB guanine nucleotide exchange factor (GEF) 1	RABGEF1	3.61981e-07
223193_x_at	family with sequence similarity 162, member A	FAM162A	3.65621e-07
235494_at	limbic system-associated membrane protein	LSAMP	3.93342e-07
229039_at	synapsin II	SYN2	4.09228e-07
225861_at	family with sequence similarity 195, member A	FAM195A	4.34723e-07
204823_at	neuron navigator 3	NAV3	4.36105e-07
211071_s_at	myeloid/lymphoid or mixed-lineage leukemia (trithorax homolog, Drosophila); translocated to, 11	MLLT11	4.43101e-07
208942_s_at	SEC62 homolog (S. cerevisiae)	SEC62	4.57381e-07
202569_s_at	MAP/microtubule affinity-regulating kinase 3	MARK3	4.77446e-07
1562062_at	In multiple Geneids		4.86117e-07
237413_at	mitogen-activated protein kinase 10	MAPK10	4.94118e-07
219549_s_at	reticulon 3	RTN3	4.94655e-07
226820_at	zinc finger protein 362	ZNF362	5.11301e-07
211930_at	heterogeneous nuclear ribonucleoprotein A3	HNRNPA3	5.40518e-07
37152_at	peroxisome proliferator-activated receptor delta	PPARD	5.48711e-07
213636_at	KIAA1045	KIAA1045	5.60486e-07
229256_at	phosphoglucomutase 2-like 1	PGM2L1	6.03129e-07
222627_at	vacuolar protein sorting 54 homolog (S. cerevisiae)	VPS54	6.2274e-07
218597_s_at	CDGSH iron sulfur domain 1	CISD1	6.34147e-07
205047_s_at	asparagine synthetase (glutamine-hydrolyzing)	ASNS	6.42329e-07
225923_at	Data not found		6.52289e-07
221620_s_at	apolipoprotein O	APOO	6.55286e-07
229961_x_at	YjeF N-terminal domain containing 3	YJEFN3	6.62694e-07
229353_s_at	nuclear casein kinase and cyclin-dependent kinase substrate 1	NUCKS1	6.63572e-07
223295_s_at	LUC7-like (S. cerevisiae)	LUC7L	7.10423e-07
224345_x_at	family with sequence similarity 162, member A	FAM162A	7.39194e-07
221504_s_at	ATPase, H+ transporting, lysosomal 50/57kDa, V1 subunit H	ATP6V1H	7.39846e-07
222047_s_at	serrate, RNA effector molecule	SRRT	7.5424e-07
208859_s_at	alpha thalassemia/mental retardation syndrome X-linked	ATRX	7.54853e-07
208549_x_at	prothymosin, alpha	PTMA	7.59734e-07
54970_at	zinc finger, MIZ-type containing 2	ZMIZ2	7.65912e-07
202432_at	protein phosphatase 3, catalytic subunit, beta isozyme	PPP3CB	7.89334e-07
211615_s_at	leucine-rich pentatricopeptide repeat containing	LRPPRC	8.05124e-07
203261_at	dynactin 6	DCTN6	8.74608e-07
215091_s_at	general transcription factor IIIA	GTF3A	8.91597e-07
205489_at	crystallin, mu	CRYM	8.97999e-07
209234_at	kinesin family member 1B	KIF1B	8.98846e-07
227453_at	unc-13 homolog A (C. elegans)	UNC13A	9.07197e-07
202363_at	sparc/osteonectin, cwcv and kazal-like domains proteoglycan (testican) 1	SPOCK1	9.5439e-07
203656_at	FIG4 phosphoinositide 5-phosphatase	FIG4	9.74073e-07
201174_s_at	telomeric repeat binding factor 2, interacting protein	TERF2IP	9.80188e-07
213271_s_at	dopey family member 1	DOPEY1	9.97042e-07
226377_at	Data not found		1.03732e-06
223340_at	atlastin GTPase 1	ATL1	1.07527e-06
226547_at	K(lysine) acetyltransferase 6A	KAT6A	1.07708e-06
213808_at	Data not found		1.08516e-06
230288_at	fibroblast growth factor 14	FGF14	1.11474e-06
208091_s_at	vesicular, overexpressed in cancer, prosurvival protein 1	VOPP1	1.11546e-06
227322_s_at	BRCA2 and CDKN1A interacting protein	BCCIP	1.13098e-06
214726_x_at	adducin 1 (alpha)	ADD1	1.14228e-06
201545_s_at	poly(A) binding protein, nuclear 1	PABPN1	1.15165e-06
209382_at	polymerase (RNA) III (DNA directed) polypeptide C (62kD)	POLR3C	1.15629e-06
212607_at	v-akt murine thymoma viral oncogene homolog 3	AKT3	1.15793e-06
1563455_at	SIK family kinase 3	SIK3	1.19761e-06
214821_at	solute carrier family 25 (mitochondrial carrier; adenine nucleotide translocator), member 4	SLC25A4	1.2077e-06
223011_s_at	OCIA domain containing 1	OCIAD1	1.24494e-06
208732_at	RAB2A, member RAS oncogene family	RAB2A	1.26275e-06
204754_at	hepatic leukemia factor	HLF	1.26286e-06
207093_s_at	oligodendrocyte myelin glycoprotein	OMG	1.26961e-06
226675_s_at	metastasis associated lung adenocarcinoma transcript 1 (non-protein coding)	MALAT1	1.272e-06
223134_at	bobby sox homolog (Drosophila)	BBX	1.28269e-06
202854_at	hypoxanthine phosphoribosyltransferase 1	HPRT1	1.30662e-06
212417_at	secretory carrier membrane protein 1	SCAMP1	1.30912e-06
203889_at	secretogranin V	SCG5	1.33243e-06
31874_at	growth arrest-specific 2 like 1	GAS2L1	1.43879e-06
218786_at	5'-nucleotidase domain containing 3	NT5DC3	1.44949e-06
213386_at	transmembrane protein 246	TMEM246	1.45617e-06
1558295_a_at	protein tyrosine phosphatase, receptor type, f polypeptide (PTPRF), interacting protein (liprin), alpha 2	PPFIA2	1.46856e-06
232195_at	G protein-coupled receptor 158	GPR158	1.47021e-06
226188_at	lectin, galactoside-binding-like	LGALSL	1.47244e-06
218824_at	paraneoplastic Ma antigen family-like 1	PNMAL1	1.48318e-06
210180_s_at	transformer 2 beta homolog (Drosophila)	TRA2B	1.48507e-06
229430_at	chromosome 8 open reading frame 46	C8orf46	1.52842e-06
205531_s_at	glutaminase 2 (liver, mitochondrial)	GLS2	1.53004e-06
1557176_a_at	chromosome 14 open reading frame 37	C14orf37	1.53742e-06
213486_at	COPG2 imprinted transcript 1 (non-protein coding)	COPG2IT1	1.54582e-06
207170_s_at	LETM1 domain containing 1	LETMD1	1.56324e-06
225493_at	uncharacterized LOC144438	LOC144438	1.5977e-06
244197_x_at	Data not found		1.61222e-06
212412_at	PDZ and LIM domain 5	PDLIM5	1.61633e-06
228027_at	G protein-coupled receptor associated sorting protein 2	GPRASP2	1.66727e-06
225589_at	SH3 domain containing ring finger 1	SH3RF1	1.70141e-06
208934_s_at	lectin, galactoside-binding, soluble, 8	LGALS8	1.70731e-06
209598_at	paraneoplastic Ma antigen 2	PNMA2	1.71447e-06
217841_s_at	protein phosphatase methylesterase 1	PPME1	1.72537e-06
213555_at	RWD domain containing 2A	RWDD2A	1.72828e-06
212277_at	myotubularin related protein 4	MTMR4	1.79794e-06
201470_at	glutathione S-transferase omega 1	GSTO1	1.81391e-06
212805_at	prune homolog 2 (Drosophila)	PRUNE2	1.86444e-06
226751_at	cannabinoid receptor interacting protein 1	CNRIP1	1.89163e-06
228775_at	ER membrane protein complex subunit 3	EMC3	1.91379e-06
221841_s_at	Kruppel-like factor 4 (gut)	KLF4	1.97358e-06
200882_s_at	proteasome (prosome, macropain) 26S subunit, non-ATPase, 4	PSMD4	1.98165e-06
202279_at	chromosome 14 open reading frame 2	C14orf2	2.01236e-06
227107_at	Data not found		2.01677e-06
203909_at	solute carrier family 9, subfamily A (NHE6, cation proton antiporter 6), member 6	SLC9A6	2.04659e-06
218625_at	neuritin 1	NRN1	2.06481e-06
235070_at	RNA binding protein, fox-1 homolog (C. elegans) 1	RBFOX1	2.10903e-06
221792_at	RAB6B, member RAS oncogene family	RAB6B	2.18577e-06
227425_at	RALBP1 associated Eps domain containing 2	REPS2	2.22837e-06
1568612_at	gamma-aminobutyric acid (GABA) A receptor, gamma 2	GABRG2	2.23111e-06
208786_s_at	microtubule-associated protein 1 light chain 3 beta	MAP1LC3B	2.23863e-06
200070_at	cyclin Pas1/PHO80 domain containing 1	CNPPD1	2.27427e-06
204465_s_at	internexin neuronal intermediate filament protein, alpha	INA	2.27868e-06
213411_at	Data not found		2.37665e-06
236440_at	neuropilin (NRP) and tolloid (TLL)-like 1	NETO1	2.40624e-06
222431_at	spindlin 1	SPIN1	2.41072e-06
222688_at	alkaline ceramidase 3	ACER3	2.42417e-06
202712_s_at	In multiple Geneids		2.48232e-06
209250_at	delta(4)-desaturase, sphingolipid 1	DEGS1	2.50698e-06
1555832_s_at	Kruppel-like factor 6	KLF6	2.51832e-06
235377_at	muscular LMNA-interacting protein	MLIP	2.53995e-06
223091_x_at	mitochondrial fission factor	MFF	2.5474e-06
206376_at	solute carrier family 6 (neutral amino acid transporter), member 15	SLC6A15	2.57663e-06
203339_at	solute carrier family 25 (aspartate/glutamate carrier), member 12	SLC25A12	2.58596e-06
225308_s_at	tetratricopeptide repeat, ankyrin repeat and coiled-coil containing 1	TANC1	2.60213e-06
220942_x_at	family with sequence similarity 162, member A	FAM162A	2.61009e-06
1555824_a_at	phosphofurin acidic cluster sorting protein 2	PACS2	2.61778e-06
221950_at	empty spiracles homeobox 2	EMX2	2.6389e-06
211921_x_at	prothymosin, alpha	PTMA	2.63952e-06
201776_s_at	EF-hand calcium binding domain 14	EFCAB14	2.65569e-06
201962_s_at	ring finger protein 41, E3 ubiquitin protein ligase	RNF41	2.68331e-06
213184_at	SUMO1/sentrin specific peptidase 5	SENP5	2.68973e-06
209839_at	dynamin 3	DNM3	2.73371e-06
217733_s_at	thymosin beta 10	TMSB10	2.76645e-06
221235_s_at	In multiple Geneids		2.78718e-06
200625_s_at	CAP, adenylate cyclase-associated protein 1 (yeast)	CAP1	2.88736e-06
215978_x_at	zinc finger protein 721	ZNF721	2.93389e-06
213362_at	protein tyrosine phosphatase, receptor type, D	PTPRD	2.94598e-06
58780_s_at	Rho guanine nucleotide exchange factor (GEF) 40	ARHGEF40	3.02989e-06
222146_s_at	transcription factor 4	TCF4	3.06083e-06
218671_s_at	ATPase inhibitory factor 1	ATPIF1	3.07109e-06
210675_s_at	protein tyrosine phosphatase, receptor type, R	PTPRR	3.10632e-06
201648_at	Janus kinase 1	JAK1	3.12153e-06
235224_s_at	Data not found		3.17112e-06
204723_at	sodium channel, voltage gated, type III beta subunit	SCN3B	3.23835e-06
235225_at	sodium channel, voltage gated, type II beta subunit	SCN2B	3.24915e-06
203413_at	NEL-like 2 (chicken)	NELL2	3.37326e-06
222798_at	phosphotriesterase related	PTER	3.41195e-06
204337_at	regulator of G-protein signaling 4	RGS4	3.48827e-06
211746_x_at	proteasome (prosome, macropain) subunit, alpha type, 1	PSMA1	3.51223e-06
212114_at	ataxin 7-like 3B	ATXN7L3B	3.52932e-06
207877_s_at	nuclear VCP-like	NVL	3.61041e-06
205638_at	adhesion G protein-coupled receptor B3	ADGRB3	3.63737e-06
200616_s_at	malectin	MLEC	3.6505e-06
223612_s_at	ligand of numb-protein X 1, E3 ubiquitin protein ligase	LNX1	3.66129e-06
203160_s_at	ring finger protein 8, E3 ubiquitin protein ligase	RNF8	3.68048e-06
200911_s_at	transforming, acidic coiled-coil containing protein 1	TACC1	3.69082e-06
203956_at	MORC family CW-type zinc finger 2	MORC2	3.70365e-06
221829_s_at	transportin 1	TNPO1	3.71361e-06
214548_x_at	GNAS complex locus	GNAS	3.72508e-06
210822_at	ribosomal protein L13 pseudogene 5	RPL13P5	3.74416e-06
1555945_s_at	family with sequence similarity 120A	FAM120A	3.7817e-06
212483_at	Nipped-B homolog (Drosophila)	NIPBL	3.78914e-06
202168_at	TAF9 RNA polymerase II, TATA box binding protein (TBP)-associated factor, 32kDa	TAF9	3.81595e-06
202974_at	membrane protein, palmitoylated 1, 55kDa	MPP1	3.82069e-06
228541_x_at	Data not found		3.86076e-06
215773_x_at	poly (ADP-ribose) polymerase 2	PARP2	3.87047e-06
203159_at	glutaminase	GLS	3.88757e-06
226183_at	glycogen synthase kinase 3 beta	GSK3B	3.9396e-06
202670_at	mitogen-activated protein kinase kinase 1	MAP2K1	3.99073e-06
223741_s_at	tweety family member 2	TTYH2	3.99468e-06
225550_at	consortin, connexin sorting protein	CNST	4.0735e-06
202391_at	brain abundant, membrane attached signal protein 1	BASP1	4.07387e-06
205751_at	SH3-domain GRB2-like 2	SH3GL2	4.09423e-06
203944_x_at	butyrophilin, subfamily 2, member A1	BTN2A1	4.10111e-06
232426_at	synaptic vesicle glycoprotein 2B	SV2B	4.12967e-06
227551_at	abhydrolase domain containing 17B	ABHD17B	4.19879e-06
241786_at	Data not found		4.21396e-06
219714_s_at	calcium channel, voltage-dependent, alpha 2/delta subunit 3	CACNA2D3	4.24433e-06
243331_at	Data not found		4.26563e-06
230100_x_at	p21 protein (Cdc42/Rac)-activated kinase 1	PAK1	4.28981e-06
212307_s_at	O-linked N-acetylglucosamine (GlcNAc) transferase	OGT	4.31653e-06
241627_x_at	Rho guanine nucleotide exchange factor (GEF) 40	ARHGEF40	4.32439e-06
218138_at	McKusick-Kaufman syndrome	MKKS	4.33176e-06
212177_at	PNN-interacting serine/arginine-rich protein	PNISR	4.35865e-06
200773_x_at	prothymosin, alpha	PTMA	4.44125e-06
220999_s_at	cytoplasmic FMR1 interacting protein 2	CYFIP2	4.45515e-06
236081_at	synuclein, alpha (non A4 component of amyloid precursor)	SNCA	4.46635e-06
242195_x_at	numb homolog (Drosophila)-like	NUMBL	4.50125e-06
229015_at	FP944	LOC286367	4.51286e-06
202429_s_at	protein phosphatase 3, catalytic subunit, alpha isozyme	PPP3CA	4.53938e-06
226031_at	coiled-coil domain containing 132	CCDC132	4.55926e-06
202016_at	mesoderm specific transcript	MEST	4.70036e-06
240239_at	zinc finger protein 566	ZNF566	4.74086e-06
224667_x_at	anaphase promoting complex subunit 16	ANAPC16	4.82083e-06
226375_at	lemur tyrosine kinase 2	LMTK2	4.91466e-06
202031_s_at	WD repeat domain, phosphoinositide interacting 2	WIPI2	4.95177e-06
225050_at	zinc finger protein 512	ZNF512	5.07022e-06
207957_s_at	protein kinase C, beta	PRKCB	5.07061e-06
212703_at	talin 2	TLN2	5.11154e-06
242829_x_at	F-box and leucine-rich repeat protein 3	FBXL3	5.11596e-06
224209_s_at	guanine deaminase	GDA	5.18993e-06
203000_at	stathmin 2	STMN2	5.20436e-06
1553172_at	zinc finger protein 777	ZNF777	5.24752e-06
228062_at	nucleosome assembly protein 1-like 5	NAP1L5	5.25265e-06
201676_x_at	proteasome (prosome, macropain) subunit, alpha type, 1	PSMA1	5.25318e-06
213612_x_at	In multiple Geneids		5.28118e-06
1569854_at	Data not found		5.34019e-06
203157_s_at	glutaminase	GLS	5.39494e-06
208640_at	ras-related C3 botulinum toxin substrate 1 (rho family, small GTP binding protein Rac1)	RAC1	5.39995e-06
224628_at	endoplasmic reticulum lectin 1	ERLEC1	5.40696e-06
230389_at	formin binding protein 1	FNBP1	5.4679e-06
218462_at	ribosome production factor 1 homolog (S. cerevisiae)	RPF1	5.54248e-06
242108_at	Data not found		5.57971e-06
228839_s_at	uncharacterized LOC642361	LOC642361	5.61207e-06
204906_at	ribosomal protein S6 kinase, 90kDa, polypeptide 2	RPS6KA2	5.68515e-06
226740_x_at	In multiple Geneids		5.82533e-06
214376_at	Data not found		5.85616e-06
226806_s_at	nuclear factor I/A	NFIA	5.90476e-06
226169_at	SET binding factor 2	SBF2	5.93847e-06
224801_at	Nedd4 family interacting protein 2	NDFIP2	5.93985e-06
226255_at	zinc finger and BTB domain containing 33	ZBTB33	5.96361e-06
209421_at	mutS homolog 2	MSH2	5.99627e-06
223773_s_at	small nucleolar RNA host gene 12	SNHG12	6.03319e-06
213045_at	microtubule associated serine/threonine kinase 3	MAST3	6.07132e-06
229973_at	glutamate-rich 3	ERICH3	6.09678e-06
206973_at	protein tyrosine phosphatase, receptor type, f polypeptide (PTPRF), interacting protein (liprin), alpha 2	PPFIA2	6.15221e-06
242343_x_at	Data not found		6.17841e-06
203769_s_at	steroid sulfatase (microsomal), isozyme S	STS	6.18213e-06
200754_x_at	serine/arginine-rich splicing factor 2	SRSF2	6.19784e-06
212468_at	sperm associated antigen 9	SPAG9	6.20037e-06
230972_at	ankyrin repeat domain 9	ANKRD9	6.24971e-06
200708_at	glutamic-oxaloacetic transaminase 2, mitochondrial	GOT2	6.25041e-06
200783_s_at	stathmin 1	STMN1	6.2766e-06
205257_s_at	amphiphysin	AMPH	6.29302e-06
200914_x_at	kinectin 1 (kinesin receptor)	KTN1	6.42669e-06
202961_s_at	ATP synthase, H+ transporting, mitochondrial Fo complex, subunit F2	ATP5J2	6.44501e-06
52005_at	widely interspaced zinc finger motifs	WIZ	6.4542e-06
233888_s_at	SLIT-ROBO Rho GTPase activating protein 1	SRGAP1	6.45707e-06
214762_at	ATPase, H+ transporting, lysosomal 13kDa, V1 subunit G2	ATP6V1G2	6.4624e-06
216060_s_at	dishevelled associated activator of morphogenesis 1	DAAM1	6.46361e-06
225223_at	SMAD family member 5	SMAD5	6.51232e-06
214772_at	KIAA1549-like	KIAA1549L	6.52725e-06
201672_s_at	ubiquitin specific peptidase 14 (tRNA-guanine transglycosylase)	USP14	6.53942e-06
228971_at	Data not found		6.59981e-06
212100_s_at	polymerase (DNA-directed), delta interacting protein 3	POLDIP3	6.61079e-06
205596_s_at	SMAD specific E3 ubiquitin protein ligase 2	SMURF2	6.68876e-06
238694_at	diacylglycerol kinase, epsilon 64kDa	DGKE	6.73213e-06
200981_x_at	GNAS complex locus	GNAS	6.78468e-06
203455_s_at	spermidine/spermine N1-acetyltransferase 1	SAT1	6.80356e-06
213405_at	RAB22A, member RAS oncogene family	RAB22A	6.8625e-06
217727_x_at	vacuolar protein sorting 35 homolog (S. cerevisiae)	VPS35	6.86406e-06
229656_s_at	echinoderm microtubule associated protein like 6	EML6	6.8898e-06
222728_s_at	TATA box binding protein (TBP)-associated factor, RNA polymerase I, D, 41kDa	TAF1D	6.92622e-06
242608_x_at	family with sequence similarity 161, member B	FAM161B	7.00237e-06
205550_s_at	brain and reproductive organ-expressed (TNFRSF1A modulator)	BRE	7.0069e-06
210715_s_at	serine peptidase inhibitor, Kunitz type, 2	SPINT2	7.00872e-06
221589_s_at	aldehyde dehydrogenase 6 family, member A1	ALDH6A1	7.06803e-06
224818_at	sortilin 1	SORT1	7.16386e-06
208911_s_at	pyruvate dehydrogenase (lipoamide) beta	PDHB	7.17508e-06
235066_at	microtubule-associated protein 4	MAP4	7.24674e-06
226296_s_at	mitochondrial ribosomal protein S15	MRPS15	7.29052e-06
214434_at	heat shock 70kDa protein 12A	HSPA12A	7.29818e-06
227798_at	SMAD family member 1	SMAD1	7.31456e-06
231875_at	kinesin family member 21A	KIF21A	7.3225e-06
228882_at	tubby bipartite transcription factor	TUB	7.32825e-06
203376_at	cell division cycle 40	CDC40	7.36178e-06
200680_x_at	high mobility group box 1	HMGB1	7.37943e-06
213666_at	septin 6	2006-09-01	7.40172e-06
204730_at	regulating synaptic membrane exocytosis 3	RIMS3	7.40563e-06
201837_s_at	suppressor of Ty 7 (S. cerevisiae)-like	SUPT7L	7.42326e-06
203296_s_at	ATPase, Na+/K+ transporting, alpha 2 polypeptide	ATP1A2	7.42866e-06
201290_at	SEC11 homolog A (S. cerevisiae)	SEC11A	7.53453e-06
203029_s_at	protein tyrosine phosphatase, receptor type, N polypeptide 2	PTPRN2	7.5348e-06
228456_s_at	hypothetical protein LOC149832	LOC149832	7.64071e-06
235093_at	peroxisomal biogenesis factor 13	PEX13	7.65941e-06
204412_s_at	neurofilament, heavy polypeptide	NEFH	7.66872e-06
1562063_x_at	In multiple Geneids		7.69224e-06
229202_at	Data not found		7.94286e-06
213009_s_at	tripartite motif containing 37	TRIM37	7.95627e-06
215383_x_at	spastic paraplegia 21 (autosomal recessive, Mast syndrome)	SPG21	7.99878e-06
203861_s_at	actinin, alpha 2	ACTN2	8.02684e-06
212244_at	In multiple Geneids		8.04726e-06
235635_at	Rho GTPase activating protein 5	ARHGAP5	8.1904e-06
205358_at	glutamate receptor, ionotropic, AMPA 2	GRIA2	8.1997e-06
1568604_a_at	Ca++-dependent secretion activator	CADPS	8.20382e-06
232266_x_at	cyclin-dependent kinase 13	CDK13	8.32988e-06
225295_at	solute carrier family 39 (zinc transporter), member 10	SLC39A10	8.37946e-06
226224_at	forkhead box K2	FOXK2	8.38861e-06
217942_at	mitochondrial ribosomal protein S35	MRPS35	8.49832e-06
218456_at	caprin family member 2	CAPRIN2	8.49959e-06
203017_s_at	synovial sarcoma, X breakpoint 2 interacting protein	SSX2IP	8.56022e-06
203817_at	guanylate cyclase 1, soluble, beta 3	GUCY1B3	8.62705e-06
234969_s_at	enhancer of polycomb homolog 1 (Drosophila)	EPC1	8.64435e-06
201323_at	EBNA1 binding protein 2	EBNA1BP2	8.7269e-06
209793_at	glutamate receptor, ionotropic, AMPA 1	GRIA1	8.75574e-06
239290_at	FERM and PDZ domain containing 4	FRMPD4	8.82074e-06
210849_s_at	vacuolar protein sorting 41 homolog (S. cerevisiae)	VPS41	8.87971e-06
200780_x_at	GNAS complex locus	GNAS	8.91889e-06
225814_at	5'-3' exoribonuclease 1	XRN1	8.96442e-06
212395_s_at	ER membrane protein complex subunit 1	EMC1	9.01297e-06
203753_at	transcription factor 4	TCF4	9.03454e-06
230262_at	ST8 alpha-N-acetyl-neuraminide alpha-2,8-sialyltransferase 3	ST8SIA3	9.0639e-06
232226_at	leucine rich repeat containing 4C	LRRC4C	9.16344e-06
205277_at	PR domain containing 2, with ZNF domain	PRDM2	9.19452e-06
202233_s_at	ubiquinol-cytochrome c reductase hinge protein	UQCRH	9.24155e-06
213035_at	ankyrin repeat domain 28	ANKRD28	9.42147e-06
226575_at	zinc finger protein 462	ZNF462	9.43362e-06
210042_s_at	cathepsin Z	CTSZ	9.51112e-06
201047_x_at	RAB6A, member RAS oncogene family	RAB6A	9.54921e-06
207789_s_at	dipeptidyl-peptidase 6	DPP6	9.58138e-06
208898_at	ATPase, H+ transporting, lysosomal 34kDa, V1 subunit D	ATP6V1D	9.65102e-06
203053_at	breast carcinoma amplified sequence 2	BCAS2	9.65567e-06
205795_at	neurexin 3	NRXN3	9.83387e-06
209484_s_at	NSL1, MIS12 kinetochore complex component	NSL1	9.8467e-06
222473_s_at	erbb2 interacting protein	ERBB2IP	9.91243e-06
244300_at	Data not found		9.92797e-06
223171_at	dymeclin	DYM	9.97306e-06
215789_s_at	adherens junctions associated protein 1	AJAP1	1.00447e-05
209702_at	fat mass and obesity associated	FTO	1.00731e-05
201630_s_at	acid phosphatase 1, soluble	ACP1	1.01449e-05
209459_s_at	4-aminobutyrate aminotransferase	ABAT	1.02125e-05
213744_at	attractin-like 1	ATRNL1	1.02402e-05
203724_s_at	RUN and FYVE domain containing 3	RUFY3	1.02508e-05
201918_at	solute carrier family 25 (pyrimidine nucleotide carrier), member 36	SLC25A36	1.02701e-05
205434_s_at	AP2 associated kinase 1	AAK1	1.03806e-05
200640_at	tyrosine 3-monooxygenase/tryptophan 5-monooxygenase activation protein, zeta	YWHAZ	1.04079e-05
209265_s_at	methyltransferase like 3	METTL3	1.04137e-05
213479_at	neuronal pentraxin II	NPTX2	1.05116e-05
223187_s_at	ORMDL sphingolipid biosynthesis regulator 1	ORMDL1	1.06004e-05
226507_at	p21 protein (Cdc42/Rac)-activated kinase 1	PAK1	1.06524e-05
218732_at	peptidyl-tRNA hydrolase 2	PTRH2	1.07628e-05
201310_s_at	neuronal regeneration related protein	NREP	1.07717e-05
221901_at	KIAA1644	KIAA1644	1.09011e-05
230713_at	Data not found		1.09846e-05
217527_s_at	nuclear factor of activated T-cells, cytoplasmic, calcineurin-dependent 2 interacting protein	NFATC2IP	1.10165e-05
203797_at	visinin-like 1	VSNL1	1.10368e-05
205690_s_at	BUD31 homolog (S. cerevisiae)	BUD31	1.10831e-05
222388_s_at	vacuolar protein sorting 35 homolog (S. cerevisiae)	VPS35	1.11319e-05
222415_at	lysine (K)-specific methyltransferase 2C	KMT2C	1.11672e-05
205273_s_at	pitrilysin metallopeptidase 1	PITRM1	1.12354e-05
212636_at	QKI, KH domain containing, RNA binding	QKI	1.13077e-05
202876_s_at	pre-B-cell leukemia homeobox 2	PBX2	1.13473e-05
201338_x_at	general transcription factor IIIA	GTF3A	1.13774e-05
223964_x_at	Data not found		1.13984e-05
217874_at	succinate-CoA ligase, alpha subunit	SUCLG1	1.14403e-05
237094_at	family with sequence similarity 19 (chemokine (C-C motif)-like), member A5	FAM19A5	1.16997e-05
216222_s_at	myosin X	MYO10	1.17866e-05
226252_at	Data not found		1.18822e-05
222428_s_at	leucyl-tRNA synthetase	LARS	1.1905e-05
215972_at	prostate androgen-regulated transcript 1 (non-protein coding)	PART1	1.19928e-05
222132_s_at	acylglycerol kinase	AGK	1.20569e-05
203798_s_at	visinin-like 1	VSNL1	1.21077e-05
1555845_at	Data not found		1.21694e-05
201372_s_at	cullin 3	CUL3	1.22313e-05
212798_s_at	ankyrin repeat and MYND domain containing 2	ANKMY2	1.22711e-05
233185_at	Data not found		1.22878e-05
235508_at	promyelocytic leukemia	PML	1.23392e-05
243163_at	Data not found		1.24414e-05
204229_at	solute carrier family 17 (vesicular glutamate transporter), member 7	SLC17A7	1.24514e-05
235301_at	KIAA1324-like	KIAA1324L	1.25193e-05
239246_at	FERM, RhoGEF (ARHGEF) and pleckstrin domain protein 1 (chondrocyte-derived)	FARP1	1.25577e-05
229300_at	Data not found		1.26195e-05
209214_s_at	EWS RNA-binding protein 1	EWSR1	1.27655e-05
1552689_at	CASK interacting protein 1	CASKIN1	1.27876e-05
223662_x_at	DEAD (Asp-Glu-Ala-Asp) box polypeptide 59	DDX59	1.28071e-05
200907_s_at	palladin, cytoskeletal associated protein	PALLD	1.28504e-05
213198_at	activin A receptor, type IB	ACVR1B	1.2854e-05
206280_at	cadherin 18, type 2	CDH18	1.2868e-05
201546_at	thyroid hormone receptor interactor 12	TRIP12	1.28899e-05
226583_at	chromosome 12 open reading frame 76	C12orf76	1.29205e-05
229447_x_at	In multiple Geneids		1.30633e-05
212273_x_at	GNAS complex locus	GNAS	1.3236e-05
202754_at	R3H domain containing 1	R3HDM1	1.33842e-05
210759_s_at	proteasome (prosome, macropain) subunit, alpha type, 1	PSMA1	1.34347e-05
232027_at	spectrin repeat containing, nuclear envelope 1	SYNE1	1.35547e-05
225740_x_at	MDM4, p53 regulator	MDM4	1.35962e-05
205399_at	doublecortin-like kinase 1	DCLK1	1.35994e-05
202298_at	NADH dehydrogenase (ubiquinone) 1 alpha subcomplex, 1, 7.5kDa	NDUFA1	1.36522e-05
224778_s_at	Data not found		1.3664e-05
227954_at	inositol 1,4,5-trisphosphate receptor interacting protein-like 2	ITPRIPL2	1.37165e-05
1555923_a_at	cancer susceptibility candidate 10	CASC10	1.37722e-05
228660_x_at	sema domain, immunoglobulin domain (Ig), transmembrane domain (TM) and short cytoplasmic domain, (semaphorin) 4F	SEMA4F	1.37801e-05
225941_at	eukaryotic translation initiation factor 4E family member 3	EIF4E3	1.38711e-05
201434_at	tetratricopeptide repeat domain 1	TTC1	1.39683e-05
242824_at	Data not found		1.39984e-05
238672_at	Data not found		1.40184e-05
205370_x_at	dihydrolipoamide branched chain transacylase E2	DBT	1.40995e-05
200960_x_at	clathrin, light chain A	CLTA	1.42933e-05
235302_at	Data not found		1.43572e-05
226291_at	amyotrophic lateral sclerosis 2 (juvenile)	ALS2	1.43751e-05
203340_s_at	solute carrier family 25 (aspartate/glutamate carrier), member 12	SLC25A12	1.43914e-05
220796_x_at	solute carrier family 35, member E1	SLC35E1	1.44007e-05
212959_s_at	N-acetylglucosamine-1-phosphate transferase, alpha and beta subunits	GNPTAB	1.4402e-05
200093_s_at	histidine triad nucleotide binding protein 1	HINT1	1.44476e-05
201148_s_at	TIMP metallopeptidase inhibitor 3	TIMP3	1.45311e-05
226262_at	DEAH (Asp-Glu-Ala-His) box polypeptide 33	DHX33	1.45802e-05
225890_at	mitochondrial genome maintenance exonuclease 1	MGME1	1.45827e-05
221506_s_at	transportin 2	TNPO2	1.46252e-05
238009_at	Data not found		1.46316e-05
201840_at	neural precursor cell expressed, developmentally down-regulated 8	NEDD8	1.46585e-05
227872_at	polymerase (RNA) III (DNA directed) polypeptide A, 155kDa	POLR3A	1.47305e-05
212233_at	microtubule-associated protein 1B	MAP1B	1.4906e-05
223253_at	ependymin related 1	EPDR1	1.49552e-05
226258_at	antagonist of mitotic exit network 1 homolog (S. cerevisiae)	AMN1	1.49774e-05
222633_at	transducin (beta)-like 1 X-linked receptor 1	TBL1XR1	1.5078e-05
219142_at	RAS-like, family 11, member B	RASL11B	1.51379e-05
221580_s_at	TATA box binding protein (TBP)-associated factor, RNA polymerase I, D, 41kDa	TAF1D	1.51417e-05
204190_at	ubiquitin specific peptidase like 1	USPL1	1.5191e-05
205559_s_at	proprotein convertase subtilisin/kexin type 5	PCSK5	1.52374e-05
203202_at	KRR1, small subunit (SSU) processome component, homolog (yeast)	KRR1	1.5287e-05
213256_at	membrane-associated ring finger (C3HC4) 3, E3 ubiquitin protein ligase	2003-03-01	1.53411e-05
227160_s_at	NADH dehydrogenase (ubiquinone) complex I, assembly factor 5	NDUFAF5	1.54536e-05
217941_s_at	erbb2 interacting protein	ERBB2IP	1.54622e-05
204466_s_at	synuclein, alpha (non A4 component of amyloid precursor)	SNCA	1.54661e-05
207776_s_at	calcium channel, voltage-dependent, beta 2 subunit	CACNB2	1.55048e-05
225781_at	mitogen-activated protein kinase 9	MAPK9	1.56091e-05
204752_x_at	poly (ADP-ribose) polymerase 2	PARP2	1.56517e-05
227178_at	CUGBP, Elav-like family member 2	CELF2	1.56974e-05
220269_at	zinc finger, B-box domain containing	ZBBX	1.58766e-05
204684_at	neuronal pentraxin I	NPTX1	1.60162e-05
201854_s_at	ATM interactor	ATMIN	1.60459e-05
207922_s_at	macrophage erythroblast attacher	MAEA	1.60757e-05
225240_s_at	musashi RNA-binding protein 2	MSI2	1.61311e-05
217538_at	small G protein signaling modulator 2	SGSM2	1.63107e-05
201022_s_at	destrin (actin depolymerizing factor)	DSTN	1.63272e-05
212207_at	mediator complex subunit 13-like	MED13L	1.64572e-05
213709_at	basic helix-loop-helix domain containing, class B, 9	BHLHB9	1.64612e-05
1558732_at	mitogen-activated protein kinase kinase kinase kinase 4	MAP4K4	1.64884e-05
229319_at	Data not found		1.64978e-05
233864_s_at	vacuolar protein sorting 35 homolog (S. cerevisiae)	VPS35	1.66365e-05
221622_s_at	transmembrane protein 126B	TMEM126B	1.6646e-05
227203_at	F-box and leucine-rich repeat protein 17	FBXL17	1.69523e-05
212361_s_at	ATPase, Ca++ transporting, cardiac muscle, slow twitch 2	ATP2A2	1.70376e-05
218455_at	NFS1 cysteine desulfurase	NFS1	1.70618e-05
239923_at	Data not found		1.72222e-05
209258_s_at	structural maintenance of chromosomes 3	SMC3	1.72418e-05
235252_at	kinase suppressor of ras 1	KSR1	1.72786e-05
239886_at	Data not found		1.73411e-05
201726_at	ELAV like RNA binding protein 1	ELAVL1	1.73614e-05
201427_s_at	selenoprotein P, plasma, 1	SEPP1	1.74176e-05
227964_at	FERM domain containing 8	FRMD8	1.75323e-05
207625_s_at	core-binding factor, runt domain, alpha subunit 2; translocated to, 2	CBFA2T2	1.76246e-05
221272_s_at	chromosome 1 open reading frame 21	C1orf21	1.76818e-05
209036_s_at	malate dehydrogenase 2, NAD (mitochondrial)	MDH2	1.77103e-05
201034_at	adducin 3 (gamma)	ADD3	1.77694e-05
241223_x_at	Data not found		1.77725e-05
221805_at	neurofilament, light polypeptide	NEFL	1.77994e-05
201103_x_at	In multiple Geneids		1.78002e-05
208742_s_at	Sin3A-associated protein, 18kDa	SAP18	1.78081e-05
224975_at	nuclear factor I/A	NFIA	1.78344e-05
1569302_at	centrosomal protein 295kDa	CEP295	1.79803e-05
208936_x_at	lectin, galactoside-binding, soluble, 8	LGALS8	1.80495e-05
213245_at	adenylate cyclase 1 (brain)	ADCY1	1.80509e-05
1316_at	thyroid hormone receptor, alpha	THRA	1.80915e-05
231825_x_at	activating transcription factor 7 interacting protein	ATF7IP	1.80998e-05
214822_at	bone morphogenetic protein/retinoic acid inducible neural-specific 2	BRINP2	1.81236e-05
56197_at	phospholipid scramblase 3	PLSCR3	1.82202e-05
229537_at	LIM domain only 4	LMO4	1.83117e-05
242990_at	Data not found		1.83299e-05
213327_s_at	ubiquitin specific peptidase 12	USP12	1.83432e-05
218821_at	aminopeptidase-like 1	NPEPL1	1.83638e-05
210425_x_at	golgin A8 family, member B	GOLGA8B	1.84206e-05
213295_at	cylindromatosis (turban tumor syndrome)	CYLD	1.85638e-05
224967_at	UDP-glucose ceramide glucosyltransferase	UGCG	1.86758e-05
226965_at	DENN/MADD domain containing 6A	DENND6A	1.87264e-05
218163_at	malignant T cell amplified sequence 1	MCTS1	1.87402e-05
204002_s_at	islet cell autoantigen 1, 69kDa	ICA1	1.87596e-05
56256_at	SID1 transmembrane family, member 2	SIDT2	1.88738e-05
203431_s_at	Rho GTPase activating protein 32	ARHGAP32	1.88868e-05
208826_x_at	histidine triad nucleotide binding protein 1	HINT1	1.89081e-05
222780_s_at	brain and acute leukemia, cytoplasmic	BAALC	1.89718e-05
227847_at	EPM2A (laforin) interacting protein 1	EPM2AIP1	1.93285e-05
212089_at	lamin A/C	LMNA	1.93543e-05
231045_x_at	chromosome 11 open reading frame 31	C11orf31	1.93595e-05
223697_x_at	chromosome 9 open reading frame 64	C9orf64	1.93839e-05
227084_at	dystrobrevin, alpha	DTNA	1.94095e-05
212184_s_at	TGF-beta activated kinase 1/MAP3K7 binding protein 2	TAB2	1.94928e-05
206448_at	zinc finger protein 365	ZNF365	1.96455e-05
237832_at	Data not found		1.96744e-05
203997_at	protein tyrosine phosphatase, non-receptor type 3	PTPN3	1.96885e-05
209343_at	EF-hand domain family, member D1	EFHD1	1.98396e-05
218087_s_at	sorbin and SH3 domain containing 1	SORBS1	1.99125e-05
1553705_a_at	cholinergic receptor, muscarinic 3	CHRM3	2.00281e-05
40016_g_at	microtubule associated serine/threonine kinase family member 4	MAST4	2.0072e-05
200818_at	ATP synthase, H+ transporting, mitochondrial F1 complex, O subunit	ATP5O	2.00957e-05
228546_at	dipeptidyl-peptidase 6	DPP6	2.01475e-05
209268_at	vacuolar protein sorting 45 homolog (S. cerevisiae)	VPS45	2.01919e-05
212017_at	family with sequence similarity 168, member B	FAM168B	2.03479e-05
230233_at	Data not found		2.03934e-05
211945_s_at	integrin, beta 1 (fibronectin receptor, beta polypeptide, antigen CD29 includes MDF2, MSK12)	ITGB1	2.0446e-05
227606_s_at	STAM binding protein-like 1	STAMBPL1	2.06522e-05
214114_x_at	Fas-activated serine/threonine kinase	FASTK	2.08842e-05
208246_x_at	Data not found		2.09447e-05
201919_at	solute carrier family 25 (pyrimidine nucleotide carrier), member 36	SLC25A36	2.09667e-05
200711_s_at	S-phase kinase-associated protein 1	SKP1	2.10104e-05
202916_s_at	family with sequence similarity 20, member B	FAM20B	2.10702e-05
202813_at	TAR (HIV-1) RNA binding protein 1	TARBP1	2.11114e-05
49077_at	protein phosphatase methylesterase 1	PPME1	2.11825e-05
208678_at	ATPase, H+ transporting, lysosomal 31kDa, V1 subunit E1	ATP6V1E1	2.11876e-05
208904_s_at	ribosomal protein S28	RPS28	2.12433e-05
224476_s_at	mesoderm posterior basic helix-loop-helix transcription factor 1	MESP1	2.13024e-05
219451_at	methionine sulfoxide reductase B2	MSRB2	2.13091e-05
218488_at	eukaryotic translation initiation factor 2B, subunit 3 gamma, 58kDa	EIF2B3	2.13733e-05
222418_s_at	transmembrane protein 43	TMEM43	2.15037e-05
202081_at	immediate early response 2	IER2	2.15492e-05
225811_at	chromosome 11 open reading frame 58	C11orf58	2.15884e-05
200976_s_at	Tax1 (human T-cell leukemia virus type I) binding protein 1	TAX1BP1	2.1601e-05
204793_at	G protein-coupled receptor associated sorting protein 1	GPRASP1	2.16555e-05
206826_at	peripheral myelin protein 2	PMP2	2.16957e-05
238584_at	IQ motif containing with AAA domain 1	IQCA1	2.17671e-05
214659_x_at	YLP motif containing 1	YLPM1	2.17723e-05
204424_s_at	LIM domain only 3 (rhombotin-like 2)	LMO3	2.18885e-05
200897_s_at	palladin, cytoskeletal associated protein	PALLD	2.19231e-05
210247_at	synapsin II	SYN2	2.19253e-05
201241_at	DEAD (Asp-Glu-Ala-Asp) box helicase 1	DDX1	2.20483e-05
46665_at	sema domain, immunoglobulin domain (Ig), transmembrane domain (TM) and short cytoplasmic domain, (semaphorin) 4C	SEMA4C	2.25197e-05
236465_at	ring finger protein 175	RNF175	2.25961e-05
218166_s_at	remodeling and spacing factor 1	RSF1	2.26658e-05
212510_at	glycerol-3-phosphate dehydrogenase 1-like	GPD1L	2.27442e-05
205824_at	heat shock 27kDa protein 2	HSPB2	2.2752e-05
205352_at	serpin peptidase inhibitor, clade I (neuroserpin), member 1	SERPINI1	2.27909e-05
201387_s_at	ubiquitin carboxyl-terminal esterase L1 (ubiquitin thiolesterase)	UCHL1	2.28282e-05
203105_s_at	dynamin 1-like	DNM1L	2.29524e-05
206051_at	ELAV like neuron-specific RNA binding protein 4	ELAVL4	2.29709e-05
202919_at	MOB family member 4, phocein	MOB4	2.30095e-05
208835_s_at	LUC7-like 3 (S. cerevisiae)	LUC7L3	2.32305e-05
208771_s_at	leukotriene A4 hydrolase	LTA4H	2.32602e-05
230237_at	adenylate cyclase activating polypeptide 1 (pituitary)	ADCYAP1	2.33981e-05
203212_s_at	myotubularin related protein 2	MTMR2	2.33982e-05
212535_at	myocyte enhancer factor 2A	MEF2A	2.38655e-05
203762_s_at	dynein, cytoplasmic 2, light intermediate chain 1	DYNC2LI1	2.38775e-05
204364_s_at	receptor accessory protein 1	REEP1	2.38938e-05
228715_at	zinc finger, CCHC domain containing 12	ZCCHC12	2.3963e-05
221449_s_at	integrin alpha FG-GAP repeat containing 1	ITFG1	2.40907e-05
233276_at	Data not found		2.42421e-05
200978_at	malate dehydrogenase 1, NAD (soluble)	MDH1	2.44105e-05
229281_at	neuronal PAS domain protein 3	NPAS3	2.44328e-05
225452_at	mediator complex subunit 1	MED1	2.4608e-05
227802_at	RUN and FYVE domain containing 3	RUFY3	2.46119e-05
218935_at	EH-domain containing 3	EHD3	2.47159e-05
215493_x_at	butyrophilin, subfamily 2, member A1	BTN2A1	2.47491e-05
227252_at	low density lipoprotein receptor-related protein 10	LRP10	2.47596e-05
226762_at	purine-rich element binding protein B	PURB	2.47862e-05
228452_at	GID complex subunit 4	GID4	2.49192e-05
218016_s_at	polymerase (RNA) III (DNA directed) polypeptide E (80kD)	POLR3E	2.49711e-05
213122_at	TSPY-like 5	TSPYL5	2.50138e-05
209990_s_at	gamma-aminobutyric acid (GABA) B receptor, 2	GABBR2	2.51055e-05
209153_s_at	transcription factor 3	TCF3	2.51087e-05
205678_at	adaptor-related protein complex 3, beta 2 subunit	AP3B2	2.5132e-05
223082_at	SH3-domain kinase binding protein 1	SH3KBP1	2.53013e-05
1557053_s_at	ubiquitin-conjugating enzyme E2G 2	UBE2G2	2.53911e-05
204743_at	transgelin 3	TAGLN3	2.54289e-05
203152_at	mitochondrial ribosomal protein L40	MRPL40	2.54693e-05
226482_s_at	thiosulfate sulfurtransferase (rhodanese)-like domain containing 1	TSTD1	2.55027e-05
234762_x_at	neurolysin (metallopeptidase M3 family)	NLN	2.55393e-05
223472_at	Wolf-Hirschhorn syndrome candidate 1	WHSC1	2.55987e-05
215146_s_at	tetratricopeptide repeat domain 28	TTC28	2.57079e-05
221288_at	G protein-coupled receptor 22	GPR22	2.59382e-05
202467_s_at	COP9 signalosome subunit 2	COPS2	2.6035e-05
227830_at	gamma-aminobutyric acid (GABA) A receptor, beta 3	GABRB3	2.61317e-05
213333_at	malate dehydrogenase 2, NAD (mitochondrial)	MDH2	2.61518e-05
225547_at	small nucleolar RNA host gene 6	SNHG6	2.63559e-05
215628_x_at	Data not found		2.65402e-05
225917_at	Data not found		2.66237e-05
212267_at	wings apart-like homolog (Drosophila)	WAPAL	2.66283e-05
204663_at	malic enzyme 3, NADP(+)-dependent, mitochondrial	ME3	2.67889e-05
228393_s_at	zinc finger protein 302	ZNF302	2.68317e-05
228913_at	TPT1 antisense RNA 1	TPT1-AS1	2.70071e-05
236265_at	Sp4 transcription factor	SP4	2.70608e-05
234294_x_at	GATA zinc finger domain containing 2A	GATAD2A	2.72896e-05
218510_x_at	family with sequence similarity 134, member B	FAM134B	2.74673e-05
227539_at	guanine nucleotide binding protein (G protein), alpha 13	GNA13	2.75286e-05
200816_s_at	platelet-activating factor acetylhydrolase 1b, regulatory subunit 1 (45kDa)	PAFAH1B1	2.77256e-05
231131_at	family with sequence similarity 133, member A	FAM133A	2.78374e-05
200682_s_at	ubiquitin-conjugating enzyme E2L 3	UBE2L3	2.78601e-05
226627_at	septin 8	2008-09-01	2.81328e-05
205359_at	A kinase (PRKA) anchor protein 6	AKAP6	2.84213e-05
218125_s_at	coiled-coil domain containing 25	CCDC25	2.85252e-05
228013_at	protein phosphatase 2, regulatory subunit B, alpha	PPP2R2A	2.85932e-05
201089_at	ATPase, H+ transporting, lysosomal 56/58kDa, V1 subunit B2	ATP6V1B2	2.86561e-05
223022_s_at	vesicle (multivesicular body) trafficking 1	VTA1	2.87814e-05
215227_x_at	acid phosphatase 1, soluble	ACP1	2.89644e-05
204326_x_at	metallothionein 1X	MT1X	2.90572e-05
217939_s_at	aftiphilin	AFTPH	2.90932e-05
223362_s_at	septin 3	2003-09-01	2.90933e-05
203264_s_at	Cdc42 guanine nucleotide exchange factor (GEF) 9	ARHGEF9	2.91217e-05
205348_s_at	dynein, cytoplasmic 1, intermediate chain 1	DYNC1I1	2.92434e-05
210648_x_at	sorting nexin 3	SNX3	2.92845e-05
221914_at	synapsin I	SYN1	2.92872e-05
214436_at	F-box and leucine-rich repeat protein 2	FBXL2	2.94338e-05
221434_s_at	SRA stem-loop interacting RNA binding protein	SLIRP	2.94581e-05
224656_s_at	In multiple Geneids		2.95081e-05
235435_at	aminoadipate-semialdehyde dehydrogenase	AASDH	2.96713e-05
203001_s_at	stathmin 2	STMN2	2.96943e-05
211954_s_at	importin 5	IPO5	2.98895e-05
1558426_x_at	ORAI calcium release-activated calcium modulator 2	ORAI2	3.00777e-05
225111_s_at	N-ethylmaleimide-sensitive factor attachment protein, beta	NAPB	3.00819e-05
209447_at	spectrin repeat containing, nuclear envelope 1	SYNE1	3.00876e-05
208981_at	platelet/endothelial cell adhesion molecule 1	PECAM1	3.01167e-05
226982_at	elongation factor, RNA polymerase II, 2	ELL2	3.01287e-05
46256_at	splA/ryanodine receptor domain and SOCS box containing 3	SPSB3	3.02653e-05
202949_s_at	four and a half LIM domains 2	FHL2	3.03615e-05
212462_at	K(lysine) acetyltransferase 6B	KAT6B	3.03675e-05
230151_at	SPRY domain containing 7	SPRYD7	3.06079e-05
212812_at	serine incorporator 5	SERINC5	3.06345e-05
202459_s_at	lipin 2	LPIN2	3.06558e-05
220966_x_at	actin related protein 2/3 complex, subunit 5-like	ARPC5L	3.06909e-05
222126_at	ArfGAP with FG repeats 2	AGFG2	3.07196e-05
229724_at	gamma-aminobutyric acid (GABA) A receptor, beta 3	GABRB3	3.07457e-05
217482_at	Data not found		3.08827e-05
211752_s_at	NADH dehydrogenase (ubiquinone) Fe-S protein 7, 20kDa (NADH-coenzyme Q reductase)	NDUFS7	3.09226e-05
219449_s_at	transmembrane protein 70	TMEM70	3.09836e-05
201934_at	WD repeat domain 82	WDR82	3.0997e-05
204786_s_at	interferon (alpha, beta and omega) receptor 2	IFNAR2	3.10701e-05
204440_at	CD83 molecule	CD83	3.11253e-05
205480_s_at	UDP-glucose pyrophosphorylase 2	UGP2	3.11534e-05
222395_s_at	ubiquitin-conjugating enzyme E2Z	UBE2Z	3.12551e-05
202500_at	DnaJ (Hsp40) homolog, subfamily B, member 2	DNAJB2	3.13334e-05
226254_s_at	cilia and flagella associated protein 97	CFAP97	3.13443e-05
1556323_at	CUGBP, Elav-like family member 2	CELF2	3.13749e-05
226534_at	KIT ligand	KITLG	3.13814e-05
214823_at	zinc finger protein 204, pseudogene	ZNF204P	3.15226e-05
209167_at	glycoprotein M6B	GPM6B	3.16615e-05
207616_s_at	TRAF family member-associated NFKB activator	TANK	3.17067e-05
212294_at	guanine nucleotide binding protein (G protein), gamma 12	GNG12	3.19008e-05
242052_at	Data not found		3.19821e-05
223542_at	ankyrin repeat domain 32	ANKRD32	3.20221e-05
232940_s_at	lysine (K)-specific methyltransferase 2C	KMT2C	3.20395e-05
218795_at	acid phosphatase 6, lysophosphatidic	ACP6	3.2131e-05
212425_at	secretory carrier membrane protein 1	SCAMP1	3.22941e-05
212265_at	QKI, KH domain containing, RNA binding	QKI	3.23029e-05
209987_s_at	achaete-scute family bHLH transcription factor 1	ASCL1	3.2555e-05
203394_s_at	hes family bHLH transcription factor 1	HES1	3.26345e-05
231986_at	regulating synaptic membrane exocytosis 1	RIMS1	3.26546e-05
224318_s_at	KAT8 regulatory NSL complex subunit 3	KANSL3	3.2782e-05
212461_at	antizyme inhibitor 1	AZIN1	3.29244e-05
230923_at	family with sequence similarity 19 (chemokine (C-C motif)-like), member A1	FAM19A1	3.29263e-05
230220_at	unc-80 homolog (C. elegans)	UNC80	3.30033e-05
217679_x_at	Data not found		3.30069e-05
201199_s_at	proteasome (prosome, macropain) 26S subunit, non-ATPase, 1	PSMD1	3.31193e-05
225629_s_at	zinc finger and BTB domain containing 4	ZBTB4	3.32925e-05
238008_at	proline rich 18	PRR18	3.33331e-05
225663_at	acyl-CoA binding domain containing 5	ACBD5	3.33768e-05
211776_s_at	erythrocyte membrane protein band 4.1-like 3	EPB41L3	3.34286e-05
43427_at	acetyl-CoA carboxylase beta	ACACB	3.36888e-05
221214_s_at	NMDA receptor synaptonuclear signaling and neuronal migration factor	NSMF	3.37525e-05
227290_at	Data not found		3.38993e-05
231848_x_at	zinc finger protein 207	ZNF207	3.39231e-05
230010_at	serine/arginine repetitive matrix 4	SRRM4	3.39792e-05
243887_at	Data not found		3.40537e-05
240228_at	CUB and Sushi multiple domains 3	CSMD3	3.4066e-05
225325_at	major facilitator superfamily domain containing 6	MFSD6	3.41688e-05
201735_s_at	chloride channel, voltage-sensitive 3	CLCN3	3.41738e-05
223174_at	BTB (POZ) domain containing 10	BTBD10	3.44414e-05
222605_at	REST corepressor 3	RCOR3	3.45265e-05
214464_at	CDC42 binding protein kinase alpha (DMPK-like)	CDC42BPA	3.45882e-05
205711_x_at	ATP synthase, H+ transporting, mitochondrial F1 complex, gamma polypeptide 1	ATP5C1	3.46163e-05
241986_at	BMP binding endothelial regulator	BMPER	3.47242e-05
236783_at	Kv channel interacting protein 4	KCNIP4	3.52976e-05
225750_at	Data not found		3.54398e-05
223084_s_at	cyclin D-type binding-protein 1	CCNDBP1	3.54777e-05
225101_s_at	sorting nexin 14	SNX14	3.54973e-05
220741_s_at	pyrophosphatase (inorganic) 2	PPA2	3.55237e-05
222396_at	hematological and neurological expressed 1	HN1	3.55553e-05
41220_at	septin 9	2009-09-01	3.55817e-05
201956_s_at	glyceronephosphate O-acyltransferase	GNPAT	3.56029e-05
1569594_a_at	nuclear export mediator factor	NEMF	3.58577e-05
201341_at	ectodermal-neural cortex 1 (with BTB domain)	ENC1	3.60533e-05
227527_at	lysine (K)-specific methyltransferase 2D	KMT2D	3.60619e-05
227484_at	SLIT-ROBO Rho GTPase activating protein 1	SRGAP1	3.6062e-05
212726_at	PHD finger protein 2	PHF2	3.61154e-05
205279_s_at	glycine receptor, beta	GLRB	3.63089e-05
212544_at	zinc finger, HIT-type containing 3	ZNHIT3	3.66066e-05
202364_at	MAX interactor 1, dimerization protein	MXI1	3.66327e-05
216858_x_at	Data not found		3.70498e-05
202078_at	COP9 signalosome subunit 3	COPS3	3.70569e-05
203410_at	adaptor-related protein complex 3, mu 2 subunit	AP3M2	3.71835e-05
212922_s_at	SET and MYND domain containing 2	SMYD2	3.72223e-05
223043_at	ER membrane protein complex subunit 4	EMC4	3.72289e-05
217546_at	metallothionein 1M	MT1M	3.72671e-05
222976_s_at	tropomyosin 3	TPM3	3.74036e-05
242299_at	Data not found		3.74487e-05
234788_x_at	Data not found		3.75709e-05
223550_s_at	carbonic anhydrase X	CA10	3.77346e-05
201786_s_at	adenosine deaminase, RNA-specific	ADAR	3.77416e-05
203959_s_at	zinc finger and BTB domain containing 40	ZBTB40	3.79875e-05
218404_at	sorting nexin 10	SNX10	3.79967e-05
212240_s_at	phosphoinositide-3-kinase, regulatory subunit 1 (alpha)	PIK3R1	3.80293e-05
225446_at	bromodomain and WD repeat domain containing 1	BRWD1	3.80423e-05
1007_s_at	discoidin domain receptor tyrosine kinase 1	DDR1	3.80457e-05
213457_at	malignant fibrous histiocytoma amplified sequence 1	MFHAS1	3.8114e-05
226137_at	zinc finger homeobox 3	ZFHX3	3.81317e-05
1560271_at	Data not found		3.8264e-05
200941_at	heat shock factor binding protein 1	HSBP1	3.83604e-05
227407_at	transmembrane anterior posterior transformation 1	TAPT1	3.8708e-05
241769_at	Data not found		3.8801e-05
230496_at	APC membrane recruitment protein 2	AMER2	3.89524e-05
209755_at	nicotinamide nucleotide adenylyltransferase 2	NMNAT2	3.90036e-05
215600_x_at	F-box and WD repeat domain containing 12	FBXW12	3.90559e-05
228987_at	Data not found		3.91444e-05
201758_at	tumor susceptibility 101	TSG101	3.92246e-05
213074_at	pleckstrin homology domain interacting protein	PHIP	3.92253e-05
228067_at	KIAA1211-like	KIAA1211L	3.92836e-05
218373_at	AKT interacting protein	AKTIP	3.93828e-05
202724_s_at	forkhead box O1	FOXO1	3.93958e-05
209440_at	phosphoribosyl pyrophosphate synthetase 1	PRPS1	3.94202e-05
226883_at	Data not found		3.95463e-05
239293_at	neurensin 1	NRSN1	3.956e-05
37408_at	mannose receptor, C type 2	MRC2	3.96547e-05
204230_s_at	solute carrier family 17 (vesicular glutamate transporter), member 7	SLC17A7	3.96593e-05
218042_at	COP9 signalosome subunit 4	COPS4	3.96608e-05
213766_x_at	guanine nucleotide binding protein (G protein), alpha 11 (Gq class)	GNA11	3.98857e-05
201172_x_at	ATPase, H+ transporting, lysosomal 9kDa, V0 subunit e1	ATP6V0E1	3.99872e-05
223267_at	tRNA methyltransferase 10 homolog C (S. cerevisiae)	TRMT10C	4.00136e-05
211378_x_at	peptidylprolyl isomerase A (cyclophilin A)	PPIA	4.01128e-05
203662_s_at	tropomodulin 1	TMOD1	4.0399e-05
232547_at	SRC kinase signaling inhibitor 1	SRCIN1	4.04216e-05
204685_s_at	ATPase, Ca++ transporting, plasma membrane 2	ATP2B2	4.06445e-05
242738_s_at	zinc finger homeobox 3	ZFHX3	4.11037e-05
204977_at	DEAD (Asp-Glu-Ala-Asp) box polypeptide 10	DDX10	4.14162e-05
225556_at	VMA21 vacuolar H+-ATPase homolog (S. cerevisiae)	VMA21	4.14757e-05
238711_s_at	zinc finger protein 148	ZNF148	4.15126e-05
1554007_at	Data not found		4.17548e-05
213714_at	calcium channel, voltage-dependent, beta 2 subunit	CACNB2	4.18784e-05
205635_at	kalirin, RhoGEF kinase	KALRN	4.19816e-05
213388_at	phosphodiesterase 4D interacting protein	PDE4DIP	4.20616e-05
226641_at	Data not found		4.20699e-05
214170_x_at	fumarate hydratase	FH	4.21684e-05
214722_at	notch 2 N-terminal like	NOTCH2NL	4.2252e-05
32069_at	NEDD4 binding protein 1	N4BP1	4.22688e-05
211962_s_at	ZFP36 ring finger protein-like 1	ZFP36L1	4.22996e-05
223105_s_at	In multiple Geneids		4.23933e-05
209014_at	melanoma antigen family D1	MAGED1	4.25676e-05
212746_s_at	centrosomal protein 170kDa	CEP170	4.26071e-05
230656_s_at	cirrhosis, autosomal recessive 1A (cirhin)	CIRH1A	4.27416e-05
222043_at	clusterin	CLU	4.30131e-05
223536_at	pleckstrin and Sec7 domain containing 2	PSD2	4.30477e-05
216524_x_at	Data not found		4.30961e-05
212214_at	optic atrophy 1 (autosomal dominant)	OPA1	4.31712e-05
213374_x_at	3-hydroxyisobutyryl-CoA hydrolase	HIBCH	4.3361e-05
47550_at	leucine zipper, putative tumor suppressor 1	LZTS1	4.37628e-05
224788_at	ADP-ribosylation factor 6	ARF6	4.38583e-05
235146_at	transmembrane and coiled-coil domain family 3	TMCC3	4.42301e-05
235308_at	zinc finger and BTB domain containing 20	ZBTB20	4.43747e-05
207135_at	5-hydroxytryptamine (serotonin) receptor 2A, G protein-coupled	HTR2A	4.46198e-05
212661_x_at	peptidylprolyl isomerase A (cyclophilin A)	PPIA	4.47201e-05
202517_at	collapsin response mediator protein 1	CRMP1	4.48288e-05
207700_s_at	nuclear receptor coactivator 3	NCOA3	4.55724e-05
228287_at	inhibitor of growth family, member 5	ING5	4.57182e-05
226176_s_at	ubiquitin specific peptidase 42	USP42	4.61604e-05
225798_at	JAZF zinc finger 1	JAZF1	4.61631e-05
201024_x_at	eukaryotic translation initiation factor 5B	EIF5B	4.61723e-05
204260_at	chromogranin B	CHGB	4.63599e-05
210679_x_at	Data not found		4.64165e-05
211685_s_at	neurocalcin delta	NCALD	4.65967e-05
1553704_x_at	zinc finger protein 791	ZNF791	4.66325e-05
226112_at	sarcoglycan, beta (43kDa dystrophin-associated glycoprotein)	SGCB	4.68035e-05
201484_at	suppressor of Ty 4 homolog 1 (S. cerevisiae)	SUPT4H1	4.69356e-05
227260_at	ankyrin repeat domain 10	ANKRD10	4.74412e-05
204963_at	sarcospan	SSPN	4.76587e-05
200080_s_at	In multiple Geneids		4.7669e-05
226391_at	Data not found		4.78315e-05
236274_at	eukaryotic translation initiation factor 3, subunit B	EIF3B	4.80072e-05
202000_at	NADH dehydrogenase (ubiquinone) 1 alpha subcomplex, 6, 14kDa	NDUFA6	4.80669e-05
204216_s_at	zinc finger CCCH-type containing 14	ZC3H14	4.81245e-05
1553797_a_at	long intergenic non-protein coding RNA 1105	LINC01105	4.82012e-05
236617_at	Data not found		4.85499e-05
235154_at	TAF3 RNA polymerase II, TATA box binding protein (TBP)-associated factor, 140kDa	TAF3	4.85936e-05
218004_at	BSD domain containing 1	BSDC1	4.86303e-05
207480_s_at	Meis homeobox 2	MEIS2	4.89232e-05
200066_at	IK cytokine, down-regulator of HLA II	IK	4.90575e-05
227643_at	tubulin polymerization promoting protein	TPPP	4.91489e-05
216295_s_at	clathrin, light chain A	CLTA	4.91778e-05
222778_s_at	Wolf-Hirschhorn syndrome candidate 1	WHSC1	4.93251e-05
201125_s_at	integrin, beta 5	ITGB5	4.93269e-05
227497_at	SRY (sex determining region Y)-box 6	SOX6	4.93675e-05
214212_x_at	fermitin family member 2	FERMT2	4.93972e-05
200047_s_at	YY1 transcription factor	YY1	4.94876e-05
240554_at	A kinase (PRKA) anchor protein 8-like	AKAP8L	4.96076e-05
202360_at	mastermind-like 1 (Drosophila)	MAML1	4.96271e-05
211765_x_at	peptidylprolyl isomerase A (cyclophilin A)	PPIA	4.96454e-05
224618_at	polypyrimidine tract binding protein 3	PTBP3	4.96736e-05
225809_at	prostate androgen-regulated mucin-like protein 1	PARM1	4.97343e-05
214665_s_at	calcineurin-like EF-hand protein 1	CHP1	4.97907e-05
232215_x_at	proline rich 11	PRR11	5.00533e-05
228747_at	Sec61 alpha 2 subunit (S. cerevisiae)	SEC61A2	5.01522e-05
221731_x_at	versican	VCAN	5.01629e-05
224931_at	solute carrier family 41, member 3	SLC41A3	5.02042e-05
201632_at	eukaryotic translation initiation factor 2B, subunit 1 alpha, 26kDa	EIF2B1	5.0214e-05
231109_at	Data not found		5.04855e-05
208691_at	transferrin receptor	TFRC	5.07262e-05
207614_s_at	cullin 1	CUL1	5.10319e-05
204063_s_at	unc-51 like autophagy activating kinase 2	ULK2	5.10943e-05
211452_x_at	leucine rich repeat (in FLII) interacting protein 1	LRRFIP1	5.11317e-05
214055_x_at	proline-rich coiled-coil 2C	PRRC2C	5.12228e-05
217985_s_at	bromodomain adjacent to zinc finger domain, 1A	BAZ1A	5.13823e-05
237107_at	In multiple Geneids		5.20707e-05
224619_at	cancer susceptibility candidate 4	CASC4	5.20957e-05
228044_at	stress-associated endoplasmic reticulum protein family member 2	SERP2	5.21914e-05
200772_x_at	prothymosin, alpha	PTMA	5.25408e-05
209200_at	myocyte enhancer factor 2C	MEF2C	5.27711e-05
211903_s_at	MPL proto-oncogene, thrombopoietin receptor	MPL	5.28979e-05
226694_at	In multiple Geneids		5.29889e-05
229312_s_at	G kinase anchoring protein 1	GKAP1	5.33017e-05
206375_s_at	heat shock 27kDa protein 3	HSPB3	5.34201e-05
208846_s_at	voltage-dependent anion channel 3	VDAC3	5.34804e-05
230629_s_at	E1A binding protein p400	EP400	5.43687e-05
201368_at	ZFP36 ring finger protein-like 2	ZFP36L2	5.45121e-05
209915_s_at	neurexin 1	NRXN1	5.4519e-05
229550_at	unc-79 homolog (C. elegans)	UNC79	5.46601e-05
227223_at	Data not found		5.48082e-05
212608_s_at	Data not found		5.49018e-05
212262_at	QKI, KH domain containing, RNA binding	QKI	5.50942e-05
61874_at	calcium channel flower domain containing 1	CACFD1	5.51354e-05
208107_s_at	exonuclease NEF-sp	LOC81691	5.52499e-05
207232_s_at	DAZ interacting zinc finger protein 3	DZIP3	5.53182e-05
202868_s_at	processing of precursor 4, ribonuclease P/MRP subunit (S. cerevisiae)	POP4	5.53657e-05
242239_at	Data not found		5.56547e-05
229222_at	acyl-CoA synthetase short-chain family member 3	ACSS3	5.58312e-05
229586_at	chromodomain helicase DNA binding protein 9	CHD9	5.60017e-05
201535_at	ubiquitin-like 3	UBL3	5.62455e-05
201991_s_at	kinesin family member 5B	KIF5B	5.62537e-05
228119_at	leucine-rich repeats and calponin homology (CH) domain containing 3	LRCH3	5.63937e-05
220334_at	regulator of G-protein signaling 17	RGS17	5.68098e-05
209291_at	inhibitor of DNA binding 4, dominant negative helix-loop-helix protein	ID4	5.68109e-05
209582_s_at	CD200 molecule	CD200	5.68306e-05
222984_at	poly(A) binding protein interacting protein 2	PAIP2	5.69184e-05
224824_at	COX20 cytochrome c oxidase assembly factor	COX20	5.6949e-05
1564637_a_at	family with sequence similarity 98, member B	FAM98B	5.70255e-05
240910_at	Data not found		5.73494e-05
214394_x_at	eukaryotic translation elongation factor 1 delta (guanine nucleotide exchange protein)	EEF1D	5.73754e-05
200980_s_at	pyruvate dehydrogenase (lipoamide) alpha 1	PDHA1	5.78915e-05
212296_at	proteasome (prosome, macropain) 26S subunit, non-ATPase, 14	PSMD14	5.79504e-05
1558740_s_at	Data not found		5.81293e-05
225102_at	monoglyceride lipase	MGLL	5.81298e-05
222963_s_at	interleukin 1 receptor accessory protein-like 1	IL1RAPL1	5.8315e-05
1556690_s_at	Data not found		5.83417e-05
212852_s_at	TROVE domain family, member 2	TROVE2	5.8353e-05
203227_s_at	tetraspanin 31	TSPAN31	5.85367e-05
222005_s_at	guanine nucleotide binding protein (G protein), gamma 3	GNG3	5.86229e-05
207144_s_at	Cbp/p300-interacting transactivator, with Glu/Asp-rich carboxy-terminal domain, 1	CITED1	5.87702e-05
217763_s_at	RAB31, member RAS oncogene family	RAB31	5.8778e-05
224782_at	zinc finger, matrin-type 2	ZMAT2	5.88914e-05
211952_at	importin 5	IPO5	5.89556e-05
223552_at	leucine rich repeat containing 4	LRRC4	5.90437e-05
237768_x_at	Data not found		5.90936e-05
215116_s_at	dynamin 1	DNM1	5.91618e-05
218491_s_at	thymocyte nuclear protein 1	THYN1	5.94317e-05
219874_at	solute carrier family 12, member 8	SLC12A8	5.94775e-05
219206_x_at	transmembrane BAX inhibitor motif containing 4	TMBIM4	5.95878e-05
201371_s_at	cullin 3	CUL3	6.0024e-05
209791_at	peptidyl arginine deiminase, type II	PADI2	6.02227e-05
211978_x_at	peptidylprolyl isomerase A (cyclophilin A)	PPIA	6.06929e-05
201579_at	FAT atypical cadherin 1	FAT1	6.08079e-05
227272_at	chromosome 15 open reading frame 52	C15orf52	6.09023e-05
201607_at	PWP1 homolog (S. cerevisiae)	PWP1	6.09053e-05
200932_s_at	dynactin 2 (p50)	DCTN2	6.09956e-05
212252_at	calcium/calmodulin-dependent protein kinase kinase 2, beta	CAMKK2	6.10119e-05
208722_s_at	anaphase promoting complex subunit 5	ANAPC5	6.10678e-05
202061_s_at	sel-1 suppressor of lin-12-like (C. elegans)	SEL1L	6.14936e-05
226602_s_at	breakpoint cluster region	BCR	6.15513e-05
208738_x_at	In multiple Geneids		6.2249e-05
206585_at	makorin ring finger protein 3	MKRN3	6.2315e-05
213366_x_at	ATP synthase, H+ transporting, mitochondrial F1 complex, gamma polypeptide 1	ATP5C1	6.24603e-05
200843_s_at	glutamyl-prolyl-tRNA synthetase	EPRS	6.25231e-05
218403_at	TP53 regulated inhibitor of apoptosis 1	TRIAP1	6.26356e-05
214902_x_at	Data not found		6.26894e-05
241805_at	gamma-aminobutyric acid (GABA) A receptor, gamma 1	GABRG1	6.29114e-05
226022_at	SAM and SH3 domain containing 1	SASH1	6.29411e-05
215693_x_at	DEAD (Asp-Glu-Ala-Asp) box polypeptide 27	DDX27	6.31016e-05
227095_at	leptin receptor overlapping transcript	LEPROT	6.31198e-05
225117_at	KAT8 regulatory NSL complex subunit 1	KANSL1	6.31653e-05
203132_at	retinoblastoma 1	RB1	6.33584e-05
202561_at	tankyrase, TRF1-interacting ankyrin-related ADP-ribose polymerase	TNKS	6.36386e-05
89977_at	acyl-CoA synthetase medium-chain family member 5	ACSM5	6.369e-05
225698_at	EPB41L4A antisense RNA 1	EPB41L4A-AS1	6.37964e-05
213921_at	somatostatin	SST	6.38016e-05
228943_at	microtubule-associated protein 6	MAP6	6.38389e-05
235296_at	eukaryotic translation initiation factor 5A2	EIF5A2	6.3887e-05
219659_at	ATPase, aminophospholipid transporter, class I, type 8A, member 2	ATP8A2	6.39355e-05
210124_x_at	sema domain, immunoglobulin domain (Ig), transmembrane domain (TM) and short cytoplasmic domain, (semaphorin) 4F	SEMA4F	6.39372e-05
226800_at	EF-hand calcium binding domain 7	EFCAB7	6.395e-05
214004_s_at	vestigial-like family member 4	VGLL4	6.45208e-05
202780_at	3-oxoacid CoA transferase 1	OXCT1	6.45842e-05
201293_x_at	peptidylprolyl isomerase A (cyclophilin A)	PPIA	6.48132e-05
213015_at	bobby sox homolog (Drosophila)	BBX	6.49818e-05
243585_at	ATPase type 13A5	ATP13A5	6.51121e-05
218014_at	nucleoporin 85kDa	NUP85	6.51482e-05
214432_at	ATPase, Na+/K+ transporting, alpha 3 polypeptide	ATP1A3	6.53289e-05
215127_s_at	RNA binding motif, single stranded interacting protein 1	RBMS1	6.5544e-05
200602_at	amyloid beta (A4) precursor protein	APP	6.56205e-05
232207_at	glucuronidase, beta pseudogene 4	GUSBP4	6.58545e-05
236524_at	Data not found		6.59135e-05
228084_at	phospholipase A2, group XIIA	PLA2G12A	6.60034e-05
202395_at	N-ethylmaleimide-sensitive factor	NSF	6.62405e-05
202242_at	tetraspanin 7	TSPAN7	6.6323e-05
1558476_at	BEN domain containing 5	BEND5	6.63327e-05
200644_at	MARCKS-like 1	MARCKSL1	6.63746e-05
226810_at	opioid growth factor receptor-like 1	OGFRL1	6.64348e-05
222357_at	zinc finger and BTB domain containing 20	ZBTB20	6.64752e-05
215161_at	calcium/calmodulin-dependent protein kinase IG	CAMK1G	6.65208e-05
228780_at	Data not found		6.65541e-05
221928_at	acetyl-CoA carboxylase beta	ACACB	6.65766e-05
212242_at	tubulin, alpha 4a	TUBA4A	6.66693e-05
225061_at	DnaJ (Hsp40) homolog, subfamily A, member 4	DNAJA4	6.72443e-05
1566079_at	ribosomal protein S16 pseudogene 5	RPS16P5	6.73059e-05
238115_at	DnaJ (Hsp40) homolog, subfamily C, member 18	DNAJC18	6.73272e-05
208988_at	lysine (K)-specific demethylase 2A	KDM2A	6.73397e-05
228147_at	Data not found		6.73803e-05
225684_at	spindle and kinetochore associated complex subunit 2	SKA2	6.76535e-05
214150_x_at	ATPase, H+ transporting, lysosomal 9kDa, V0 subunit e1	ATP6V0E1	6.77098e-05
226749_at	mitochondrial ribosomal protein S9	MRPS9	6.7785e-05
219077_s_at	WW domain containing oxidoreductase	WWOX	6.78062e-05
225133_at	Kruppel-like factor 3 (basic)	KLF3	6.78704e-05
209583_s_at	CD200 molecule	CD200	6.80736e-05
233192_s_at	RUN and FYVE domain containing 2	RUFY2	6.81584e-05
211750_x_at	tubulin, alpha 1c	TUBA1C	6.87074e-05
228594_at	NAD kinase 2, mitochondrial	NADK2	6.8736e-05
236468_at	Data not found		6.88331e-05
226618_at	ubiquitin-conjugating enzyme E2Q family-like 1	UBE2QL1	6.91386e-05
239108_at	fatty acyl CoA reductase 2	FAR2	6.9218e-05
238760_at	tyrosyl-tRNA synthetase	YARS	6.9706e-05
201029_s_at	CD99 molecule	CD99	6.97316e-05
226623_at	phytanoyl-CoA 2-hydroxylase interacting protein-like	PHYHIPL	7.0066e-05
213002_at	myristoylated alanine-rich protein kinase C substrate	MARCKS	7.00896e-05
212624_s_at	chimerin 1	CHN1	7.03109e-05
204842_x_at	protein kinase, cAMP-dependent, regulatory, type II, alpha	PRKAR2A	7.03518e-05
1557012_a_at	Data not found		7.06188e-05
39966_at	chondroitin sulfate proteoglycan 5 (neuroglycan C)	CSPG5	7.06756e-05
208290_s_at	eukaryotic translation initiation factor 5	EIF5	7.07648e-05
201947_s_at	chaperonin containing TCP1, subunit 2 (beta)	CCT2	7.08996e-05
204586_at	bassoon presynaptic cytomatrix protein	BSN	7.11556e-05
242366_at	Data not found		7.12045e-05
225752_at	non imprinted in Prader-Willi/Angelman syndrome 1	NIPA1	7.13078e-05
202254_at	signal-induced proliferation-associated 1 like 1	SIPA1L1	7.13204e-05
226001_at	kelch-like family member 5	KLHL5	7.15397e-05
213623_at	kinesin family member 3A	KIF3A	7.20831e-05
237475_x_at	coiled-coil domain containing 152	CCDC152	7.22347e-05
201163_s_at	insulin-like growth factor binding protein 7	IGFBP7	7.22555e-05
217848_s_at	pyrophosphatase (inorganic) 1	PPA1	7.24468e-05
214998_at	AP2 associated kinase 1	AAK1	7.29809e-05
229144_at	kazrin, periplakin interacting protein	KAZN	7.36493e-05
241155_at	Data not found		7.3799e-05
236704_at	Data not found		7.39137e-05
227085_at	H2A histone family, member V	H2AFV	7.40071e-05
209228_x_at	tumor suppressor candidate 3	TUSC3	7.40475e-05
232696_at	uncharacterized gastric protein ZA43P	LOC648556	7.41376e-05
241893_at	Data not found		7.42273e-05
222368_at	Data not found		7.42424e-05
214295_at	uncharacterized LOC57235	KIAA0485	7.42644e-05
214086_s_at	poly (ADP-ribose) polymerase 2	PARP2	7.43036e-05
224584_at	transmembrane protein 230	TMEM230	7.44701e-05
213047_x_at	SET nuclear proto-oncogene	SET	7.45755e-05
208652_at	protein phosphatase 2, catalytic subunit, alpha isozyme	PPP2CA	7.46107e-05
205230_at	rabphilin 3A	RPH3A	7.47884e-05
204338_s_at	regulator of G-protein signaling 4	RGS4	7.53002e-05
213940_s_at	formin binding protein 1	FNBP1	7.54423e-05
220316_at	neuronal PAS domain protein 3	NPAS3	7.58045e-05
232527_at	Data not found		7.58376e-05
213500_at	Data not found		7.59258e-05
221123_x_at	zinc finger protein 395	ZNF395	7.59655e-05
207121_s_at	mitogen-activated protein kinase 6	MAPK6	7.59937e-05
202620_s_at	procollagen-lysine, 2-oxoglutarate 5-dioxygenase 2	PLOD2	7.61492e-05
206562_s_at	casein kinase 1, alpha 1	CSNK1A1	7.6183e-05
240974_at	Data not found		7.6302e-05
210357_s_at	spermine oxidase	SMOX	7.63217e-05
224309_s_at	SGT1, suppressor of G2 allele of SKP1 (S. cerevisiae)	SUGT1	7.66562e-05
238447_at	RNA binding motif, single stranded interacting protein 3	RBMS3	7.69581e-05
201166_s_at	pumilio RNA-binding family member 1	PUM1	7.70253e-05
1554595_at	symplekin	SYMPK	7.70697e-05
226062_x_at	family with sequence similarity 63, member A	FAM63A	7.73402e-05
222533_at	cereblon	CRBN	7.74413e-05
1555495_a_at	CWC27 spliceosome-associated protein homolog (S. cerevisiae)	CWC27	7.74688e-05
209088_s_at	ubinuclein 1	UBN1	7.75294e-05
214442_s_at	protein inhibitor of activated STAT, 2	PIAS2	7.75486e-05
203910_at	Rho GTPase activating protein 29	ARHGAP29	7.7737e-05
218111_s_at	cytidine monophosphate N-acetylneuraminic acid synthetase	CMAS	7.78499e-05
224828_at	cytoplasmic polyadenylation element binding protein 4	CPEB4	7.78547e-05
212556_at	scribbled planar cell polarity protein	SCRIB	7.82965e-05
203150_at	Rab9 effector protein with kelch motifs	RABEPK	7.86007e-05
202466_at	PAP associated domain containing 7	PAPD7	7.88734e-05
219392_x_at	proline rich 11	PRR11	7.90377e-05
207871_s_at	suppression of tumorigenicity 7	ST7	7.90664e-05
203723_at	inositol-trisphosphate 3-kinase B	ITPKB	7.99429e-05
202838_at	fucosidase, alpha-L- 1, tissue	FUCA1	7.99633e-05
217225_x_at	In multiple Geneids		8.04229e-05
212134_at	pleckstrin homology-like domain, family B, member 1	PHLDB1	8.04635e-05
212077_at	caldesmon 1	CALD1	8.08338e-05
235626_at	calcium/calmodulin-dependent protein kinase ID	CAMK1D	8.08347e-05
206014_at	actin-like 6B	ACTL6B	8.10791e-05
201754_at	cytochrome c oxidase subunit VIc	COX6C	8.10819e-05
234981_x_at	carboxymethylenebutenolidase homolog (Pseudomonas)	CMBL	8.10831e-05
224562_at	WAS protein family, member 2	WASF2	8.11869e-05
200039_s_at	proteasome (prosome, macropain) subunit, beta type, 2	PSMB2	8.12967e-05
1552711_a_at	cytochrome b5 domain containing 1	CYB5D1	8.13325e-05
203903_s_at	hephaestin	HEPH	8.15573e-05
209558_s_at	In multiple Geneids		8.15896e-05
235200_at	zinc finger protein 561	ZNF561	8.16174e-05
224879_at	transmembrane protein 261	TMEM261	8.16331e-05
235110_at	phospholipase A2, group XVI	PLA2G16	8.16498e-05
232601_at	Data not found		8.16934e-05
228038_at	SRY (sex determining region Y)-box 2	SOX2	8.18521e-05
226086_at	synaptotagmin XIII	SYT13	8.18587e-05
224366_s_at	RALBP1 associated Eps domain containing 1	REPS1	8.19252e-05
226544_x_at	biogenesis of lysosomal organelles complex-1, subunit 5, muted	BLOC1S5	8.22911e-05
38398_at	MAP-kinase activating death domain	MADD	8.23807e-05
212824_at	far upstream element (FUSE) binding protein 3	FUBP3	8.24182e-05
218049_s_at	mitochondrial ribosomal protein L13	MRPL13	8.27472e-05
204555_s_at	protein phosphatase 1, regulatory subunit 3D	PPP1R3D	8.2793e-05
236966_at	armadillo repeat containing 8	ARMC8	8.31209e-05
232276_at	heparan sulfate 6-O-sulfotransferase 3	HS6ST3	8.31423e-05
222900_at	nuclear receptor interacting protein 3	NRIP3	8.34041e-05
241303_x_at	Data not found		8.38326e-05
228764_s_at	magnesium-dependent phosphatase 1	MDP1	8.38393e-05
225771_at	adaptor-related protein complex 1, gamma 1 subunit	AP1G1	8.3996e-05
202160_at	CREB binding protein	CREBBP	8.40654e-05
205825_at	proprotein convertase subtilisin/kexin type 1	PCSK1	8.41261e-05
208641_s_at	ras-related C3 botulinum toxin substrate 1 (rho family, small GTP binding protein Rac1)	RAC1	8.42117e-05
227948_at	FYVE, RhoGEF and PH domain containing 4	FGD4	8.4232e-05
205549_at	Purkinje cell protein 4	PCP4	8.43849e-05
205353_s_at	phosphatidylethanolamine binding protein 1	PEBP1	8.46066e-05
217164_at	Data not found		8.46426e-05
201580_s_at	thioredoxin-related transmembrane protein 4	TMX4	8.47422e-05
222125_s_at	prolyl 4-hydroxylase, transmembrane (endoplasmic reticulum)	P4HTM	8.51842e-05
221899_at	NEDD4 binding protein 2-like 2	N4BP2L2	8.57021e-05
212978_at	leucine rich repeat containing 8 family, member B	LRRC8B	8.592e-05
223002_s_at	5'-3' exoribonuclease 2	XRN2	8.59765e-05
208749_x_at	flotillin 1	FLOT1	8.61232e-05
226430_at	RELT-like 1	RELL1	8.64591e-05
226914_at	actin related protein 2/3 complex, subunit 5-like	ARPC5L	8.7404e-05
200891_s_at	signal sequence receptor, alpha	SSR1	8.74507e-05
223577_x_at	metastasis associated lung adenocarcinoma transcript 1 (non-protein coding)	MALAT1	8.74533e-05
213200_at	synaptophysin	SYP	8.75015e-05
210298_x_at	four and a half LIM domains 1	FHL1	8.83721e-05
217721_at	Data not found		8.83761e-05
225354_s_at	SH3 domain binding glutamate-rich protein like 2	SH3BGRL2	8.84274e-05
239519_at	Data not found		8.84882e-05
224462_s_at	coiled-coil-helix-coiled-coil-helix domain containing 6	CHCHD6	8.89245e-05
225649_s_at	serine/threonine kinase 35	STK35	8.89283e-05
200849_s_at	adenosylhomocysteinase-like 1	AHCYL1	8.94184e-05
209685_s_at	protein kinase C, beta	PRKCB	8.94492e-05
226973_at	V-set and transmembrane domain containing 2 like	VSTM2L	8.9638e-05
226185_at	CDP-diacylglycerol synthase (phosphatidate cytidylyltransferase) 1	CDS1	8.97647e-05
227657_at	ring finger protein 150	RNF150	9.00393e-05
207507_s_at	ATP synthase, H+ transporting, mitochondrial Fo complex, subunit C3 (subunit 9)	ATP5G3	9.05222e-05
211270_x_at	polypyrimidine tract binding protein 1	PTBP1	9.06716e-05
217286_s_at	NDRG family member 3	NDRG3	9.08026e-05
234491_s_at	salvador family WW domain containing protein 1	SAV1	9.09599e-05
226277_at	collagen, type IV, alpha 3 (Goodpasture antigen) binding protein	COL4A3BP	9.10587e-05
222942_s_at	T-cell lymphoma invasion and metastasis 2	TIAM2	9.13257e-05
225225_at	OIP5 antisense RNA 1	OIP5-AS1	9.14687e-05
209251_x_at	tubulin, alpha 1c	TUBA1C	9.16174e-05
242579_at	bone morphogenetic protein receptor, type IB	BMPR1B	9.16416e-05
202373_s_at	RAB3 GTPase activating protein subunit 2 (non-catalytic)	RAB3GAP2	9.18002e-05
228098_s_at	myosin regulatory light chain interacting protein	MYLIP	9.18031e-05
204744_s_at	isoleucyl-tRNA synthetase	IARS	9.18542e-05
228720_at	sortilin-related VPS10 domain containing receptor 2	SORCS2	9.19547e-05
203542_s_at	Kruppel-like factor 9	KLF9	9.21343e-05
222804_x_at	DDB1 and CUL4 associated factor 10	DCAF10	9.21627e-05
224709_s_at	CDC42 small effector 2	CDC42SE2	9.22716e-05
225350_s_at	zyg-11 family member B, cell cycle regulator	ZYG11B	9.23494e-05
229289_at	family with sequence similarity 71, member E1	FAM71E1	9.25689e-05
208615_s_at	protein tyrosine phosphatase type IVA, member 2	PTP4A2	9.26891e-05
222559_s_at	regulation of nuclear pre-mRNA domain containing 1A	RPRD1A	9.28546e-05
235767_x_at	Data not found		9.292e-05
210829_s_at	single-stranded DNA binding protein 2	SSBP2	9.31166e-05
202419_at	3-ketodihydrosphingosine reductase	KDSR	9.34704e-05
232283_at	LysM, putative peptidoglycan-binding, domain containing 1	LYSMD1	9.34731e-05
242171_at	Data not found		9.35598e-05
203297_s_at	jumonji, AT rich interactive domain 2	JARID2	9.35854e-05
202850_at	ATP-binding cassette, sub-family D (ALD), member 3	ABCD3	9.36508e-05
202066_at	protein tyrosine phosphatase, receptor type, f polypeptide (PTPRF), interacting protein (liprin), alpha 1	PPFIA1	9.38663e-05
210172_at	splicing factor 1	SF1	9.39028e-05
225407_at	myelin basic protein	MBP	9.40286e-05
208320_at	calcium binding protein 1	CABP1	9.41045e-05
215588_x_at	RIO kinase 3	RIOK3	9.42057e-05
230411_at	Data not found		9.42735e-05
200621_at	cysteine and glycine-rich protein 1	CSRP1	9.43126e-05
230391_at	CD84 molecule	CD84	9.43595e-05
207721_x_at	histidine triad nucleotide binding protein 1	HINT1	9.43687e-05
229156_s_at	Data not found		9.45879e-05
202609_at	epidermal growth factor receptor pathway substrate 8	EPS8	9.48359e-05
204964_s_at	sarcospan	SSPN	9.53913e-05
1553186_x_at	RAS and EF-hand domain containing	RASEF	9.54898e-05
221476_s_at	ribosomal protein L15	RPL15	9.55212e-05
202330_s_at	uracil-DNA glycosylase	UNG	9.5747e-05
204813_at	mitogen-activated protein kinase 10	MAPK10	9.58096e-05
204301_at	kelch repeat and BTB (POZ) domain containing 11	KBTBD11	9.6553e-05
204372_s_at	KH-type splicing regulatory protein	KHSRP	9.68928e-05
202096_s_at	translocator protein (18kDa)	TSPO	9.75459e-05
206042_x_at	In multiple Geneids		9.76678e-05
1557915_s_at	glutathione S-transferase omega 1	GSTO1	9.78022e-05
221824_s_at	membrane-associated ring finger (C3HC4) 8, E3 ubiquitin protein ligase	2008-03-01	9.78601e-05
212683_at	solute carrier family 25, member 44	SLC25A44	9.79935e-05
223246_s_at	spermatid perinuclear RNA binding protein	STRBP	9.79935e-05
213156_at	Data not found		9.83894e-05
208972_s_at	ATP synthase, H+ transporting, mitochondrial Fo complex, subunit C1 (subunit 9)	ATP5G1	9.88741e-05
226228_at	aquaporin 4	AQP4	9.90604e-05
212854_x_at	neuroblastoma breakpoint family, member 10	NBPF10	9.94055e-05
224698_at	extended synaptotagmin-like protein 2	ESYT2	9.96028e-05
213558_at	piccolo presynaptic cytomatrix protein	PCLO	9.96053e-05
35776_at	intersectin 1 (SH3 domain protein)	ITSN1	0.000100112
214333_x_at	isocitrate dehydrogenase 3 (NAD+) gamma	IDH3G	0.00010039
223245_at	spermatid perinuclear RNA binding protein	STRBP	0.000100548
209205_s_at	LIM domain only 4	LMO4	0.000100663
1553581_s_at	SREK1-interacting protein 1	SREK1IP1	0.000100667
215012_at	zinc finger protein 451	ZNF451	0.000100732
212600_s_at	ubiquinol-cytochrome c reductase core protein II	UQCRC2	0.00010079
219981_x_at	zinc finger protein 587	ZNF587	0.00010079
202041_s_at	fibroblast growth factor (acidic) intracellular binding protein	FIBP	0.00010129
202704_at	transducer of ERBB2, 1	TOB1	0.000101402
206118_at	signal transducer and activator of transcription 4	STAT4	0.000101453
221488_s_at	cutA divalent cation tolerance homolog (E. coli)	CUTA	0.0001015
201924_at	AF4/FMR2 family, member 1	AFF1	0.000101513
241905_at	phosphatidylinositol-4-phosphate 3-kinase, catalytic subunit type 2 alpha	PIK3C2A	0.000101728
227669_at	mitochondrial pyruvate carrier 2	MPC2	0.000102026
218859_s_at	ESF1, nucleolar pre-rRNA processing protein, homolog (S. cerevisiae)	ESF1	0.000102094
226397_s_at	Data not found		0.000102392
227556_at	NME/NM23 family member 7	NME7	0.000102663
225368_at	homeodomain interacting protein kinase 2	HIPK2	0.000102962
235457_at	mastermind-like 2 (Drosophila)	MAML2	0.000103111
205871_at	In multiple Geneids		0.00010351
229145_at	anaphase promoting complex subunit 16	ANAPC16	0.000103845
224825_at	deoxynucleotidyltransferase, terminal, interacting protein 1	DNTTIP1	0.00010405
219288_at	chromosome 3 open reading frame 14	C3orf14	0.000104109
201656_at	integrin, alpha 6	ITGA6	0.000104189
201412_at	low density lipoprotein receptor-related protein 10	LRP10	0.000104251
229553_at	phosphoglucomutase 2-like 1	PGM2L1	0.000104281
218667_at	praja ring finger 1, E3 ubiquitin protein ligase	PJA1	0.000104452
237456_at	Data not found		0.000104533
1552714_at	cellular repressor of E1A-stimulated genes 2	CREG2	0.000104981
228613_at	RAB11 family interacting protein 3 (class II)	RAB11FIP3	0.000105066
200877_at	chaperonin containing TCP1, subunit 4 (delta)	CCT4	0.000105279
200845_s_at	peroxiredoxin 6	PRDX6	0.000105283
209169_at	glycoprotein M6B	GPM6B	0.000105394
204587_at	solute carrier family 25 (mitochondrial carrier, brain), member 14	SLC25A14	0.000105777
227837_at	uncharacterized LOC729570	LOC729570	0.000105989
225205_at	kinesin family member 3B	KIF3B	0.000106403
243_g_at	microtubule-associated protein 4	MAP4	0.000106599
200832_s_at	stearoyl-CoA desaturase (delta-9-desaturase)	SCD	0.000106608
209655_s_at	transmembrane protein 47	TMEM47	0.000106995
214327_x_at	tumor protein, translationally-controlled 1	TPT1	0.000107265
218072_at	COMM domain containing 9	COMMD9	0.000108119
239026_x_at	ArfGAP with GTPase domain, ankyrin repeat and PH domain 3	AGAP3	0.000108328
1557394_at	discs, large (Drosophila) homolog-associated protein 4	DLGAP4	0.00010848
218716_x_at	mitochondrial tRNA translation optimization 1	MTO1	0.000108681
205646_s_at	paired box 6	PAX6	0.000108693
212870_at	son of sevenless homolog 2 (Drosophila)	SOS2	0.000109328
220294_at	potassium channel, voltage gated modifier subfamily V, member 1	KCNV1	0.00010936
213726_x_at	tubulin, beta 4B class IVb	TUBB4B	0.000109552
215707_s_at	prion protein	PRNP	0.00010968
242748_at	sterol regulatory element binding transcription factor 2	SREBF2	0.000109851
225207_at	pyruvate dehydrogenase kinase, isozyme 4	PDK4	0.000110208
217947_at	CKLF-like MARVEL transmembrane domain containing 6	CMTM6	0.000110457
211686_s_at	MAK16 homolog (S. cerevisiae)	MAK16	0.000111213
226895_at	nuclear factor I/C (CCAAT-binding transcription factor)	NFIC	0.000111489
211729_x_at	biliverdin reductase A	BLVRA	0.000111683
1553960_at	sorting nexin family member 21	SNX21	0.000111701
225912_at	tumor protein p53 inducible nuclear protein 1	TP53INP1	0.000111828
209556_at	neurochondrin	NCDN	0.00011194
228900_at	sperm antigen with calponin homology and coiled-coil domains 1	SPECC1	0.000112181
228301_x_at	NADH dehydrogenase (ubiquinone) 1 beta subcomplex, 10, 22kDa	NDUFB10	0.000112287
208781_x_at	sorting nexin 3	SNX3	0.000112333
209163_at	cytochrome b561	CYB561	0.000112446
209348_s_at	v-maf avian musculoaponeurotic fibrosarcoma oncogene homolog	MAF	0.00011272
212263_at	QKI, KH domain containing, RNA binding	QKI	0.000112935
200642_at	superoxide dismutase 1, soluble	SOD1	0.000112941
1560199_x_at	FAM133B pseudogene	LOC728153	0.000113116
227032_at	plexin A2	PLXNA2	0.000113325
242859_at	Data not found		0.000113479
203621_at	NADH dehydrogenase (ubiquinone) 1 beta subcomplex, 5, 16kDa	NDUFB5	0.000113508
208962_s_at	fatty acid desaturase 1	FADS1	0.000113712
242337_at	Data not found		0.000113823
36612_at	family with sequence similarity 168, member A	FAM168A	0.000114303
228310_at	enabled homolog (Drosophila)	ENAH	0.000114422
206249_at	mitogen-activated protein kinase kinase kinase 13	MAP3K13	0.000114462
203898_at	CGRP receptor component	CRCP	0.000115232
204478_s_at	RAB interacting factor	RABIF	0.000115347
211701_s_at	trophinin	TRO	0.000115856
218503_at	focadhesin	FOCAD	0.000116111
218502_s_at	trichorhinophalangeal syndrome I	TRPS1	0.000116226
228051_at	ARFGEF family member 3	ARFGEF3	0.000116429
200786_at	proteasome (prosome, macropain) subunit, beta type, 7	PSMB7	0.000117195
211724_x_at	missing oocyte, meiosis regulator, homolog (Drosophila)	MIOS	0.000118267
208986_at	transcription factor 12	TCF12	0.000118641
203804_s_at	LUC7-like 3 (S. cerevisiae)	LUC7L3	0.000118667
201150_s_at	TIMP metallopeptidase inhibitor 3	TIMP3	0.000118947
208713_at	heterogeneous nuclear ribonucleoprotein U-like 1	HNRNPUL1	0.000119037
225546_at	eukaryotic elongation factor 2 kinase	EEF2K	0.000119183
208906_at	Berardinelli-Seip congenital lipodystrophy 2 (seipin)	BSCL2	0.000119657
223857_x_at	ER membrane protein complex subunit 4	EMC4	0.000120253
211037_s_at	membrane bound O-acyltransferase domain containing 7	MBOAT7	0.000120696
1553720_a_at	APC membrane recruitment protein 2	AMER2	0.000120938
226620_x_at	DAZ associated protein 1	DAZAP1	0.000121126
210479_s_at	RAR-related orphan receptor A	RORA	0.000121294
213400_s_at	transducin (beta)-like 1X-linked	TBL1X	0.000121336
205794_s_at	neuro-oncological ventral antigen 1	NOVA1	0.000121361
219724_s_at	thymocyte expressed, positive selection associated 1	TESPA1	0.000121507
231430_at	family with sequence similarity 181, member B	FAM181B	0.000121667
228700_at	chromosome X open reading frame 38	CXorf38	0.000122179
201093_x_at	succinate dehydrogenase complex, subunit A, flavoprotein (Fp)	SDHA	0.000122279
210232_at	cell division cycle 42	CDC42	0.000122817
226364_at	huntingtin interacting protein 1	HIP1	0.000122909
206275_s_at	microtubule associated monooxygenase, calponin and LIM domain containing 2	MICAL2	0.000123032
204117_at	prolyl endopeptidase	PREP	0.000124381
218250_s_at	CCR4-NOT transcription complex, subunit 7	CNOT7	0.000124655
209867_s_at	adhesion G protein-coupled receptor L3	ADGRL3	0.000124937
218059_at	zinc finger protein 706	ZNF706	0.000124938
1552848_a_at	patched domain containing 1	PTCHD1	0.000125329
202230_s_at	calcium homeostasis endoplasmic reticulum protein	CHERP	0.00012544
230117_at	In multiple Geneids		0.00012618
219595_at	In multiple Geneids		0.000126832
229108_at	Data not found		0.00012751
227123_at	RAB3B, member RAS oncogene family	RAB3B	0.000127698
216307_at	diacylglycerol kinase, beta 90kDa	DGKB	0.000127759
203176_s_at	transcription factor A, mitochondrial	TFAM	0.0001278
229908_s_at	unkempt family zinc finger-like	UNKL	0.000127868
209505_at	nuclear receptor subfamily 2, group F, member 1	NR2F1	0.000128249
227501_at	Data not found		0.000128562
225367_at	phosphoglucomutase 2	PGM2	0.000129278
207081_s_at	phosphatidylinositol 4-kinase, catalytic, alpha	PI4KA	0.000129322
211066_x_at	In multiple Geneids		0.000129749
227197_at	Rho guanine nucleotide exchange factor (GEF) 26	ARHGEF26	0.000129861
224129_s_at	dpy-30 homolog (C. elegans)	DPY30	0.000130004
219425_at	sulfotransferase family 4A, member 1	SULT4A1	0.000130071
218706_s_at	GRAM domain containing 3	GRAMD3	0.000130113
231319_x_at	kinesin family member 9	KIF9	0.000130536
223238_s_at	polybromo 1	PBRM1	0.000130778
244610_x_at	Data not found		0.000131148
211984_at	calmodulin 1 (phosphorylase kinase, delta)	CALM1	0.000131239
212840_at	UBX domain protein 7	UBXN7	0.000131563
213135_at	T-cell lymphoma invasion and metastasis 1	TIAM1	0.00013168
236268_at	SEC22 vesicle trafficking protein homolog C (S. cerevisiae)	SEC22C	0.000132
211939_x_at	basic transcription factor 3	BTF3	0.000132495
209991_x_at	gamma-aminobutyric acid (GABA) B receptor, 2	GABBR2	0.00013274
227227_at	Data not found		0.00013287
228662_at	suppressor of cytokine signaling 7	SOCS7	0.00013292
212334_at	glucosamine (N-acetyl)-6-sulfatase	GNS	0.000133141
206122_at	SRY (sex determining region Y)-box 15	SOX15	0.00013343
227548_at	ORMDL sphingolipid biosynthesis regulator 1	ORMDL1	0.00013378
224743_at	inositol monophosphatase domain containing 1	IMPAD1	0.000133829
227278_at	Data not found		0.000134323
237040_at	CWF19-like 2, cell cycle control (S. pombe)	CWF19L2	0.000134424
49452_at	acetyl-CoA carboxylase beta	ACACB	0.000134575
225710_at	guanine nucleotide binding protein (G protein), beta polypeptide 4	GNB4	0.000134608
243533_x_at	Data not found		0.000135005
238604_at	Data not found		0.000135208
219176_at	chromosome 2 open reading frame 47	C2orf47	0.000135303
219660_s_at	ATPase, aminophospholipid transporter, class I, type 8A, member 2	ATP8A2	0.000135315
203554_x_at	pituitary tumor-transforming 1	PTTG1	0.000135369
213309_at	phospholipase C-like 2	PLCL2	0.000135668
203707_at	zinc finger protein 263	ZNF263	0.000135763
209193_at	Pim-1 proto-oncogene, serine/threonine kinase	PIM1	0.000135818
229606_at	Data not found		0.000136057
228711_at	zinc finger protein 37A	ZNF37A	0.000136211
218901_at	phospholipid scramblase 4	PLSCR4	0.000136645
210987_x_at	tropomyosin 1 (alpha)	TPM1	0.000136957
226968_at	kinesin family member 1B	KIF1B	0.000138558
216264_s_at	laminin, beta 2 (laminin S)	LAMB2	0.000139349
225692_at	calmodulin binding transcription activator 1	CAMTA1	0.000139509
224774_s_at	neuron navigator 1	NAV1	0.000139566
209553_at	vacuolar protein sorting 8 homolog (S. cerevisiae)	VPS8	0.00013957
227565_at	kelch-like family member 5	KLHL5	0.00013968
242372_s_at	major facilitator superfamily domain containing 4	MFSD4	0.00013986
213656_s_at	kinesin light chain 1	KLC1	0.000139928
214115_at	vesicle-associated membrane protein 5	VAMP5	0.000140016
224833_at	v-ets avian erythroblastosis virus E26 oncogene homolog 1	ETS1	0.000140193
218414_s_at	nudE neurodevelopment protein 1	NDE1	0.000140523
212699_at	secretory carrier membrane protein 5	SCAMP5	0.000140799
233177_s_at	paroxysmal nonkinesigenic dyskinesia	PNKD	0.00014223
213423_x_at	tumor suppressor candidate 3	TUSC3	0.000142463
212448_at	neural precursor cell expressed, developmentally down-regulated 4-like, E3 ubiquitin protein ligase	NEDD4L	0.000142563
222230_s_at	actin-related protein 10 homolog (S. cerevisiae)	ACTR10	0.000143166
207169_x_at	discoidin domain receptor tyrosine kinase 1	DDR1	0.000143278
221935_s_at	EGF domain-specific O-linked N-acetylglucosamine (GlcNAc) transferase	EOGT	0.000143728
1555575_a_at	KDEL (Lys-Asp-Glu-Leu) endoplasmic reticulum protein retention receptor 1	KDELR1	0.000144359
204863_s_at	interleukin 6 signal transducer	IL6ST	0.000144622
59697_at	RAB15, member RAS oncogene family	RAB15	0.000144929
232058_at	Data not found		0.000144976
231251_at	WAS/WASL interacting protein family, member 2	WIPF2	0.00014507
225636_at	signal transducer and activator of transcription 2, 113kDa	STAT2	0.000145087
222561_at	LanC lantibiotic synthetase component C-like 2 (bacterial)	LANCL2	0.000145472
217773_s_at	NDUFA4, mitochondrial complex associated	NDUFA4	0.000145705
222390_at	WW domain containing adaptor with coiled-coil	WAC	0.000145963
212993_at	NACC family member 2, BEN and BTB (POZ) domain containing	NACC2	0.00014773
218101_s_at	NADH dehydrogenase (ubiquinone) 1, subcomplex unknown, 2, 14.5kDa	NDUFC2	0.000148295
209023_s_at	stromal antigen 2	STAG2	0.000148501
203505_at	ATP-binding cassette, sub-family A (ABC1), member 1	ABCA1	0.000148642
206580_s_at	EGF containing fibulin-like extracellular matrix protein 2	EFEMP2	0.000148943
229778_at	spexin hormone	SPX	0.000149137
232347_x_at	Data not found		0.000149289
201503_at	GTPase activating protein (SH3 domain) binding protein 1	G3BP1	0.000149334
230839_at	protein arginine methyltransferase 8	PRMT8	0.000149739
1560692_at	VSTM2A overlapping transcript 1	VSTM2A-OT1	0.000150244
224823_at	myosin light chain kinase	MYLK	0.000150303
232531_at	EMX2 opposite strand/antisense RNA	EMX2OS	0.0001504
227003_at	RAB28, member RAS oncogene family	RAB28	0.000150438
208003_s_at	nuclear factor of activated T-cells 5, tonicity-responsive	NFAT5	0.000150976
240099_at	Data not found		0.000151097
243398_at	Data not found		0.000151175
1557718_at	protein phosphatase 2, regulatory subunit B', gamma	PPP2R5C	0.000151295
211616_s_at	5-hydroxytryptamine (serotonin) receptor 2A, G protein-coupled	HTR2A	0.000151993
1555982_at	zinc finger, FYVE domain containing 16	ZFYVE16	0.000152546
208693_s_at	glycyl-tRNA synthetase	GARS	0.000152631
219626_at	MAP7 domain containing 3	MAP7D3	0.000153264
224998_at	CKLF-like MARVEL transmembrane domain containing 4	CMTM4	0.000153959
213664_at	solute carrier family 1 (neuronal/epithelial high affinity glutamate transporter, system Xag), member 1	SLC1A1	0.000154907
1553831_at	apolipoprotein B mRNA editing enzyme, catalytic polypeptide-like 3D	APOBEC3D	0.000155004
227199_at	DIP2 disco-interacting protein 2 homolog A (Drosophila)	DIP2A	0.000155424
230933_at	destrin (actin depolymerizing factor)	DSTN	0.000155865
204678_s_at	potassium channel, two pore domain subfamily K, member 1	KCNK1	0.000156401
206397_x_at	In multiple Geneids		0.000156676
210871_x_at	synovial sarcoma, X breakpoint 2 interacting protein	SSX2IP	0.000156749
225055_at	leucine rich repeat containing 37, member A16, pseudogene	LRRC37A16P	0.000156814
239748_x_at	OCIA domain containing 1	OCIAD1	0.000156945
232551_at	solute carrier family 26 (anion exchanger), member 6	SLC26A6	0.000157227
218539_at	F-box protein 34	FBXO34	0.000157382
219155_at	phosphatidylinositol transfer protein, cytoplasmic 1	PITPNC1	0.00015769
225898_at	WD repeat domain 54	WDR54	0.000157922
213553_x_at	apolipoprotein C-I	APOC1	0.000157941
213990_s_at	p21 protein (Cdc42/Rac)-activated kinase 7	PAK7	0.000158042
211928_at	dynein, cytoplasmic 1, heavy chain 1	DYNC1H1	0.00015813
215179_x_at	placental growth factor	PGF	0.000158429
233665_x_at	mitochondrial tRNA translation optimization 1	MTO1	0.000158472
223268_at	chromosome 11 open reading frame 54	C11orf54	0.000158623
213195_at	LYR motif containing 9	LYRM9	0.000160098
1556183_at	ankyrin repeat domain 36B pseudogene 2	ANKRD36BP2	0.000160521
206792_x_at	phosphodiesterase 4C, cAMP-specific	PDE4C	0.000160916
238412_at	RNA polymerase I transcription factor homolog (S. cerevisiae) pseudogene 3	RRN3P3	0.000161855
217713_x_at	Data not found		0.000161958
212155_at	ring finger protein 187	RNF187	0.000162079
202844_s_at	ralA binding protein 1	RALBP1	0.000162296
209902_at	ATR serine/threonine kinase	ATR	0.000162625
230885_at	spastic paraplegia 7 (pure and complicated autosomal recessive)	SPG7	0.000162693
204546_at	KIAA0513	KIAA0513	0.000162745
213578_at	bone morphogenetic protein receptor, type IA	BMPR1A	0.000162875
218066_at	solute carrier family 12 (potassium/chloride transporter), member 7	SLC12A7	0.000162906
218856_at	tumor necrosis factor receptor superfamily, member 21	TNFRSF21	0.000163837
211036_x_at	anaphase promoting complex subunit 5	ANAPC5	0.000164119
229958_at	ceroid-lipofuscinosis, neuronal 8 (epilepsy, progressive with mental retardation)	CLN8	0.000164216
1555363_s_at	long intergenic non-protein coding RNA 663	LINC00663	0.000164251
238076_at	GATA zinc finger domain containing 2B	GATAD2B	0.000164344
200623_s_at	calmodulin 3 (phosphorylase kinase, delta)	CALM3	0.000164501
233498_at	erb-b2 receptor tyrosine kinase 4	ERBB4	0.000165394
200831_s_at	stearoyl-CoA desaturase (delta-9-desaturase)	SCD	0.000165891
206498_at	oculocutaneous albinism II	OCA2	0.000166076
227181_at	leukemia NUP98 fusion partner 1	LNP1	0.000166371
235694_at	transcription factor-like 5 (basic helix-loop-helix)	TCFL5	0.000166845
41160_at	methyl-CpG binding domain protein 3	MBD3	0.000167026
203694_s_at	DEAH (Asp-Glu-Ala-His) box polypeptide 16	DHX16	0.000167076
244118_at	gamma-aminobutyric acid (GABA) A receptor, alpha 1	GABRA1	0.000168285
201993_x_at	heterogeneous nuclear ribonucleoprotein D-like	HNRNPDL	0.000168396
233849_s_at	Rho GTPase activating protein 5	ARHGAP5	0.000168823
208779_x_at	discoidin domain receptor tyrosine kinase 1	DDR1	0.000169171
208702_x_at	amyloid beta (A4) precursor-like protein 2	APLP2	0.000169873
208228_s_at	fibroblast growth factor receptor 2	FGFR2	0.000169978
219933_at	glutaredoxin 2	GLRX2	0.000170082
225830_at	PDZ domain containing 8	PDZD8	0.000170489
227456_s_at	chromosome 6 open reading frame 136	C6orf136	0.000171246
212736_at	chromosome 16 open reading frame 45	C16orf45	0.000171319
225096_at	coordinator of PRMT5, differentiation stimulator	COPRS	0.000171563
202085_at	tight junction protein 2	TJP2	0.000171939
1559425_at	Data not found		0.000172125
225728_at	sorbin and SH3 domain containing 2	SORBS2	0.000172293
211727_s_at	COX11 cytochrome c oxidase copper chaperone	COX11	0.000172586
226964_at	Data not found		0.000172623
202941_at	NADH dehydrogenase (ubiquinone) flavoprotein 2, 24kDa	NDUFV2	0.000172742
240186_at	Data not found		0.000172909
205031_at	ephrin-B3	EFNB3	0.000173531
220081_x_at	hydroxysteroid (17-beta) dehydrogenase 7	HSD17B7	0.000174319
238883_at	Data not found		0.000174409
211858_x_at	GNAS complex locus	GNAS	0.00017552
224594_x_at	actin, beta	ACTB	0.000175592
236153_at	Data not found		0.000175772
204025_s_at	programmed cell death 2	PDCD2	0.000175775
205090_s_at	N-acetylglucosamine-1-phosphodiester alpha-N-acetylglucosaminidase	NAGPA	0.000175845
200064_at	heat shock protein 90kDa alpha (cytosolic), class B member 1	HSP90AB1	0.000176223
205963_s_at	DnaJ (Hsp40) homolog, subfamily A, member 3	DNAJA3	0.000176867
205308_at	zinc finger, C2HC-type containing 1A	ZC2HC1A	0.000176992
215001_s_at	glutamate-ammonia ligase	GLUL	0.000177426
213850_s_at	SR-related CTD-associated factor 11	SCAF11	0.000177542
228196_s_at	La ribonucleoprotein domain family, member 4B	LARP4B	0.000177693
224888_at	ethanolaminephosphotransferase 1	EPT1	0.000177847
202507_s_at	synaptosomal-associated protein, 25kDa	SNAP25	0.000177903
225870_s_at	trafficking protein particle complex 5	TRAPPC5	0.000177906
202573_at	casein kinase 1, gamma 2	CSNK1G2	0.000178322
207730_x_at	Data not found		0.000179773
202898_at	syndecan 3	SDC3	0.000179932
224811_at	LIM domain containing preferred translocation partner in lipoma	LPP	0.000180484
230651_at	Data not found		0.000180487
224565_at	nuclear paraspeckle assembly transcript 1 (non-protein coding)	NEAT1	0.000180578
223195_s_at	sestrin 2	SESN2	0.000181171
229250_at	two pore segment channel 2	TPCN2	0.000181304
227026_at	M-phase phosphoprotein 8	MPHOSPH8	0.000181552
225677_at	B-cell receptor-associated protein 29	BCAP29	0.000181792
216550_x_at	ankyrin repeat domain 12	ANKRD12	0.000182491
243249_at	Data not found		0.000183254
235567_at	RAR-related orphan receptor A	RORA	0.000183434
209256_s_at	PNAS-119	LOC100287552	0.000184016
213229_at	dicer 1, ribonuclease type III	DICER1	0.000184028
224813_at	Wiskott-Aldrich syndrome-like	WASL	0.000184643
218888_s_at	neuropilin (NRP) and tolloid (TLL)-like 2	NETO2	0.000184779
238199_x_at	ATP synthase subunit a-like	LOC100288418	0.000184962
201922_at	NSA2 ribosome biogenesis homolog (S. cerevisiae)	NSA2	0.000185262
201581_at	thioredoxin-related transmembrane protein 4	TMX4	0.000185405
230765_at	NACHT and WD repeat domain containing 2	NWD2	0.000185936
228618_at	platelet endothelial aggregation receptor 1	PEAR1	0.000185943
244457_at	Data not found		0.000185978
209110_s_at	ral guanine nucleotide dissociation stimulator-like 2	RGL2	0.000186008
201502_s_at	nuclear factor of kappa light polypeptide gene enhancer in B-cells inhibitor, alpha	NFKBIA	0.000186086
226689_at	CDGSH iron sulfur domain 2	CISD2	0.000186192
218048_at	COMM domain containing 3	COMMD3	0.000186984
219007_at	nucleoporin 43kDa	NUP43	0.000187108
218205_s_at	MAP kinase interacting serine/threonine kinase 2	MKNK2	0.000188203
201836_s_at	suppressor of Ty 7 (S. cerevisiae)-like	SUPT7L	0.000188754
202505_at	small nuclear ribonucleoprotein polypeptide B	SNRPB2	0.000189235
221221_s_at	kelch-like family member 3	KLHL3	0.000189508
209225_x_at	transportin 1	TNPO1	0.000189858
212027_at	RNA binding motif protein 25	RBM25	0.000190316
235429_at	Data not found		0.000190588
202836_s_at	thioredoxin-like 4A	TXNL4A	0.000191299
202154_x_at	tubulin, beta 3 class III	TUBB3	0.000191784
218520_at	TANK-binding kinase 1	TBK1	0.000191906
1562836_at	Data not found		0.000192703
232523_at	multiple EGF-like-domains 10	MEGF10	0.000192838
202293_at	stromal antigen 1	STAG1	0.000193587
218953_s_at	prenylcysteine oxidase 1 like	PCYOX1L	0.000194239
214715_x_at	zinc finger protein 160	ZNF160	0.000194923
202960_s_at	methylmalonyl CoA mutase	MUT	0.000195766
225358_at	DnaJ (Hsp40) homolog, subfamily C, member 19	DNAJC19	0.00019701
242920_at	Data not found		0.000197057
225641_at	myocyte enhancer factor 2D	MEF2D	0.000197551
202650_s_at	KIAA0195	KIAA0195	0.000197741
213622_at	collagen, type IX, alpha 2	COL9A2	0.000198215
221518_s_at	ubiquitin specific peptidase 47	USP47	0.000199078
223010_s_at	OCIA domain containing 1	OCIAD1	0.000199309
202189_x_at	polypyrimidine tract binding protein 1	PTBP1	0.000199481
1554078_s_at	DnaJ (Hsp40) homolog, subfamily A, member 3	DNAJA3	0.000199638
238595_at	Data not found		0.00019996
201983_s_at	epidermal growth factor receptor	EGFR	0.000199978
222862_s_at	adenylate kinase 5	AK5	0.000200114
201751_at	Josephin domain containing 1	JOSD1	0.000200334
221088_s_at	protein phosphatase 1, regulatory subunit 9A	PPP1R9A	0.000200784
1559496_at	pyrophosphatase (inorganic) 2	PPA2	0.000200879
205148_s_at	chloride channel, voltage-sensitive 4	CLCN4	0.000201845
37012_at	capping protein (actin filament) muscle Z-line, beta	CAPZB	0.000202357
233702_x_at	Data not found		0.000202413
232683_s_at	poly (ADP-ribose) polymerase family, member 6	PARP6	0.000202618
1562608_at	Data not found		0.000203095
243915_at	Data not found		0.000203118
1569796_s_at	attractin-like 1	ATRNL1	0.00020344
201641_at	bone marrow stromal cell antigen 2	BST2	0.000203745
207974_s_at	S-phase kinase-associated protein 1	SKP1	0.000204188
209729_at	growth arrest-specific 2 like 1	GAS2L1	0.000204207
205899_at	cyclin A1	CCNA1	0.000204652
223396_at	transmembrane protein 60	TMEM60	0.000204929
224899_s_at	magnesium transporter 1	MAGT1	0.000205267
225918_at	golgi glycoprotein 1	GLG1	0.00020534
225175_s_at	solute carrier family 44 (choline transporter), member 2	SLC44A2	0.000205407
223454_at	chemokine (C-X-C motif) ligand 16	CXCL16	0.000205876
230405_at	chromosome 5 open reading frame 56	C5orf56	0.000205945
227680_at	zinc finger protein 326	ZNF326	0.000206008
239762_at	uncharacterized LOC286437	LOC286437	0.000206018
224567_x_at	metastasis associated lung adenocarcinoma transcript 1 (non-protein coding)	MALAT1	0.000206418
43977_at	transmembrane protein 161A	TMEM161A	0.000206657
223380_s_at	large tumor suppressor kinase 2	LATS2	0.000207112
224999_at	Data not found		0.00020814
206013_s_at	actin-like 6B	ACTL6B	0.000208226
223113_at	transmembrane protein 138	TMEM138	0.000208361
212007_at	UBX domain protein 4	UBXN4	0.000208417
236752_at	Data not found		0.00020879
212055_at	tubulin polyglutamylase complex subunit 2	TPGS2	0.00020881
222931_s_at	threonine synthase-like 1 (S. cerevisiae)	THNSL1	0.000208848
227015_at	aspartate beta-hydroxylase domain containing 2	ASPHD2	0.000209179
203303_at	dynein, light chain, Tctex-type 3	DYNLT3	0.000210375
244292_at	Data not found		0.000210379
201158_at	N-myristoyltransferase 1	NMT1	0.000210451
226892_at	chromosome 10 open reading frame 12	C10orf12	0.000210495
202681_at	ubiquitin specific peptidase 4 (proto-oncogene)	USP4	0.000210707
233919_s_at	hyaluronan binding protein 4	HABP4	0.000211481
244007_at	zinc finger protein 462	ZNF462	0.000212014
222288_at	Data not found		0.000212651
211373_s_at	presenilin 2	PSEN2	0.000212725
211256_x_at	butyrophilin, subfamily 2, member A1	BTN2A1	0.000213566
221543_s_at	ER lipid raft associated 2	ERLIN2	0.000213582
214761_at	zinc finger protein 423	ZNF423	0.000213853
203257_s_at	chromosome 11 open reading frame 49	C11orf49	0.000214474
209295_at	tumor necrosis factor receptor superfamily, member 10b	TNFRSF10B	0.000214487
243025_at	Data not found		0.000216634
200801_x_at	actin, beta	ACTB	0.000217241
228544_s_at	In multiple Geneids		0.000217345
203863_at	actinin, alpha 2	ACTN2	0.000217381
202810_at	developmentally regulated GTP binding protein 1	DRG1	0.000217384
228509_at	SPHK1 interactor, AKAP domain containing	SPHKAP	0.000218391
218799_at	GPN-loop GTPase 2	GPN2	0.000218608
239243_at	zinc finger protein 638	ZNF638	0.000219305
244697_at	Data not found		0.000219378
201577_at	NME/NM23 nucleoside diphosphate kinase 1	NME1	0.00021962
224968_at	cilia and flagella associated protein 36	CFAP36	0.000219768
243988_at	Data not found		0.000219999
201061_s_at	stomatin	STOM	0.000220114
217760_at	tripartite motif containing 44	TRIM44	0.00022026
235327_x_at	UBX domain protein 2A	UBXN2A	0.000220886
208851_s_at	Thy-1 cell surface antigen	THY1	0.000220924
1566785_x_at	N-ethylmaleimide-sensitive factor	NSF	0.000220963
232134_at	Data not found		0.000221014
215543_s_at	like-glycosyltransferase	LARGE	0.000222478
200067_x_at	sorting nexin 3	SNX3	0.000223569
212566_at	microtubule-associated protein 4	MAP4	0.000223883
219877_at	zinc finger, matrin-type 4	ZMAT4	0.000224085
213517_at	poly(rC) binding protein 2	PCBP2	0.000224255
206045_s_at	nucleolar protein 4	NOL4	0.000224486
214129_at	phosphodiesterase 4D interacting protein	PDE4DIP	0.000225347
228460_at	zinc finger protein 319	ZNF319	0.0002255
224696_s_at	DDB1 and CUL4 associated factor 5	DCAF5	0.00022592
224896_s_at	tubulin tyrosine ligase	TTL	0.000227169
203556_at	zinc fingers and homeoboxes 2	ZHX2	0.000227718
216903_s_at	mitochondrial calcium uptake 1	MICU1	0.000228321
229901_at	zinc finger protein 488	ZNF488	0.000229032
222579_at	ubiquitin-like modifier activating enzyme 5	UBA5	0.000229521
221842_s_at	zinc finger protein 131	ZNF131	0.000229975
200027_at	asparaginyl-tRNA synthetase	NARS	0.000230576
1554771_at	Data not found		0.00023124
200662_s_at	translocase of outer mitochondrial membrane 20 homolog (yeast)	TOMM20	0.00023144
210227_at	discs, large (Drosophila) homolog-associated protein 2	DLGAP2	0.00023145
227784_s_at	component of oligomeric golgi complex 1	COG1	0.000231989
226718_at	adhesion molecule with Ig-like domain 1	AMIGO1	0.000232111
1559060_a_at	folliculin interacting protein 1	FNIP1	0.0002327
213762_x_at	RNA binding motif protein, X-linked	RBMX	0.000233319
219643_at	low density lipoprotein receptor-related protein 1B	LRP1B	0.000233452
210105_s_at	FYN proto-oncogene, Src family tyrosine kinase	FYN	0.000234219
201214_s_at	protein phosphatase 1, regulatory subunit 7	PPP1R7	0.000234367
1558546_at	deoxyribonuclease I	DNASE1	0.000234389
213483_at	peptidylprolyl isomerase domain and WD repeat containing 1	PPWD1	0.000234672
228486_at	solute carrier family 44 (choline transporter), member 1	SLC44A1	0.000234984
219575_s_at	In multiple Geneids		0.000235531
205787_x_at	zinc finger CCCH-type containing 11A	ZC3H11A	0.00023555
212716_s_at	eukaryotic translation initiation factor 3, subunit K	EIF3K	0.000235681
202178_at	protein kinase C, zeta	PRKCZ	0.000235802
201667_at	gap junction protein, alpha 1, 43kDa	GJA1	0.000235972
219671_at	hippocalcin like 4	HPCAL4	0.000236745
211993_at	WNK lysine deficient protein kinase 1	WNK1	0.000237051
209285_s_at	family with sequence similarity 208, member A	FAM208A	0.000237145
225087_at	FGFR1OP N-terminal like	FOPNL	0.000237828
213869_x_at	Thy-1 cell surface antigen	THY1	0.000238022
212927_at	structural maintenance of chromosomes 5	SMC5	0.000238282
211725_s_at	BH3 interacting domain death agonist	BID	0.000238542
209934_s_at	ATPase, Ca++ transporting, type 2C, member 1	ATP2C1	0.000238706
209293_x_at	inhibitor of DNA binding 4, dominant negative helix-loop-helix protein	ID4	0.000239026
212641_at	human immunodeficiency virus type I enhancer binding protein 2	HIVEP2	0.00023942
200992_at	importin 7	IPO7	0.000240138
212111_at	syntaxin 12	STX12	0.000240146
200693_at	tyrosine 3-monooxygenase/tryptophan 5-monooxygenase activation protein, theta	YWHAQ	0.000240223
222266_at	URI1, prefoldin-like chaperone	URI1	0.000240491
202789_at	phospholipase C, gamma 1	PLCG1	0.000241185
227013_at	large tumor suppressor kinase 2	LATS2	0.000241372
204081_at	neurogranin (protein kinase C substrate, RC3)	NRGN	0.000242564
225234_at	Cbl proto-oncogene, E3 ubiquitin protein ligase	CBL	0.000244224
229264_at	Data not found		0.000244867
212432_at	GrpE-like 1, mitochondrial (E. coli)	GRPEL1	0.000246735
236283_x_at	p21 protein (Cdc42/Rac)-activated kinase 2 pseudogene	LOC646214	0.000247138
236715_x_at	uveal autoantigen with coiled-coil domains and ankyrin repeats	UACA	0.000247172
209853_s_at	proteasome (prosome, macropain) activator subunit 3 (PA28 gamma; Ki)	PSME3	0.000247546
200065_s_at	ADP-ribosylation factor 1	ARF1	0.000247685
228894_at	uncharacterized LOC253842	LOC253842	0.000248278
218118_s_at	In multiple Geneids		0.000248382
201901_s_at	YY1 transcription factor	YY1	0.000248789
239295_at	serine/arginine-rich splicing factor 12	SRSF12	0.000249143
201887_at	interleukin 13 receptor, alpha 1	IL13RA1	0.000249626
214608_s_at	EYA transcriptional coactivator and phosphatase 1	EYA1	0.000249671
221699_s_at	DEAD (Asp-Glu-Ala-Asp) box polypeptide 50	DDX50	0.000249927
213609_s_at	seizure related 6 homolog (mouse)-like	SEZ6L	0.000250119
214594_x_at	ATPase, aminophospholipid transporter, class I, type 8B, member 1	ATP8B1	0.00025045
210749_x_at	discoidin domain receptor tyrosine kinase 1	DDR1	0.00025063
1556244_s_at	uncharacterized LOC375196	LOC375196	0.000250875
204300_at	glutamyl-tRNA(Gln) amidotransferase, subunit B	GATB	0.000251856
222599_s_at	neuron navigator 2	NAV2	0.000252856
230873_at	tubulin tyrosine ligase-like family member 3	TTLL3	0.000252878
228980_at	ring finger and FYVE-like domain containing E3 ubiquitin protein ligase	RFFL	0.000253895
221883_at	PBX/knotted 1 homeobox 1	PKNOX1	0.000254284
1552889_a_at	exocyst complex component 3-like 2	EXOC3L2	0.000254947
226093_at	decapping mRNA 1B	DCP1B	0.000255261
202920_at	ankyrin 2, neuronal	ANK2	0.000255338
224878_at	ubiquitin family domain containing 1	UBFD1	0.000256208
209723_at	serpin peptidase inhibitor, clade B (ovalbumin), member 9	SERPINB9	0.00025641
223145_s_at	akirin 2	AKIRIN2	0.000256527
1566887_x_at	Data not found		0.000256682
224187_x_at	heat shock 70kDa protein 8	HSPA8	0.000257136
38892_at	GLTSCR1-like	GLTSCR1L	0.000257323
212333_at	family with sequence similarity 98, member A	FAM98A	0.000257406
208623_s_at	ezrin	EZR	0.000257621
205263_at	B-cell CLL/lymphoma 10	BCL10	0.000257787
213867_x_at	actin, beta	ACTB	0.000257867
212270_x_at	ribosomal protein L17	RPL17	0.000258214
211948_x_at	proline-rich coiled-coil 2C	PRRC2C	0.000259191
212274_at	lipin 1	LPIN1	0.00025953
203859_s_at	paralemmin	PALM	0.00025977
226568_at	family with sequence similarity 102, member B	FAM102B	0.000259869
238510_at	zinc finger protein 720	ZNF720	0.0002602
209050_s_at	ral guanine nucleotide dissociation stimulator	RALGDS	0.000260609
228225_at	peroxisomal biogenesis factor 2	PEX2	0.000260683
233431_x_at	Data not found		0.000261535
226893_at	ABL proto-oncogene 2, non-receptor tyrosine kinase	ABL2	0.000262339
226109_at	chromosome 21 open reading frame 91	C21orf91	0.000262344
202548_s_at	Rho guanine nucleotide exchange factor (GEF) 7	ARHGEF7	0.000262568
228907_at	Data not found		0.000262666
1559375_s_at	Data not found		0.0002627
202337_at	polyamine-modulated factor 1	PMF1	0.000263021
242645_at	Data not found		0.000263472
214141_x_at	serine/arginine-rich splicing factor 7	SRSF7	0.000263514
201598_s_at	inositol polyphosphate phosphatase-like 1	INPPL1	0.000263641
212501_at	CCAAT/enhancer binding protein (C/EBP), beta	CEBPB	0.00026428
231329_at	Data not found		0.000265324
225167_at	FERM domain containing 4A	FRMD4A	0.000265793
218598_at	RAD50 interactor 1	RINT1	0.000265859
235724_at	acyl-CoA synthetase short-chain family member 1	ACSS1	0.000265973
243624_at	protein inhibitor of activated STAT, 2	PIAS2	0.000266708
209444_at	RAP1, GTP-GDP dissociation stimulator 1	RAP1GDS1	0.000266949
213676_at	transmembrane protein 151B	TMEM151B	0.000267024
221772_s_at	protein phosphatase 2, regulatory subunit B, delta	PPP2R2D	0.000267071
201592_at	eukaryotic translation initiation factor 3, subunit H	EIF3H	0.000267589
219440_at	retinoic acid induced 2	RAI2	0.000268749
230258_at	GLIS family zinc finger 3	GLIS3	0.000269342
211710_x_at	ribosomal protein L4	RPL4	0.000269388
225908_at	isoamyl acetate-hydrolyzing esterase 1 homolog (S. cerevisiae)	IAH1	0.000269519
205888_s_at	janus kinase and microtubule interacting protein 2	JAKMIP2	0.000269547
240908_at	Data not found		0.000269828
212119_at	ras homolog family member Q	RHOQ	0.000269831
239728_at	Data not found		0.000270135
231372_at	solute carrier family 25, member 48	SLC25A48	0.000271369
230503_at	Data not found		0.000271619
1566638_at	Data not found		0.000271647
217735_s_at	eukaryotic translation initiation factor 2-alpha kinase 1	EIF2AK1	0.000271985
224894_at	Yes-associated protein 1	YAP1	0.000272415
223062_s_at	phosphoserine aminotransferase 1	PSAT1	0.000272493
240112_at	Data not found		0.000272922
202623_at	E2F-associated phosphoprotein	EAPP	0.000273573
224606_at	Kruppel-like factor 6	KLF6	0.000273657
200013_at	ribosomal protein L24	RPL24	0.00027421
208475_at	FERM domain containing 4A	FRMD4A	0.000274709
216006_at	Data not found		0.000274812
218581_at	abhydrolase domain containing 4	ABHD4	0.00027528
208813_at	glutamic-oxaloacetic transaminase 1, soluble	GOT1	0.000275353
209161_at	pre-mRNA processing factor 4	PRPF4	0.00027555
213550_s_at	transmembrane and coiled-coil domains 6	TMCO6	0.000275795
201124_at	integrin, beta 5	ITGB5	0.000275803
228159_at	Data not found		0.000276175
200878_at	endothelial PAS domain protein 1	EPAS1	0.000276673
219163_at	zinc finger protein 562	ZNF562	0.00027677
242079_at	regulator of G-protein signaling 12	RGS12	0.0002772
213269_at	zinc finger protein 248	ZNF248	0.000277571
1558739_at	Data not found		0.000277798
229497_at	ankyrin repeat and death domain containing 1A	ANKDD1A	0.000279677
216920_s_at	In multiple Geneids		0.000280259
211597_s_at	HOP homeobox	HOPX	0.000280461
224607_s_at	signal recognition particle 68kDa	SRP68	0.000281029
226538_at	mannosidase, alpha, class 2A, member 1	MAN2A1	0.000281102
233265_at	Data not found		0.000281994
226321_at	LysM, putative peptidoglycan-binding, domain containing 3	LYSMD3	0.000282468
217821_s_at	WW domain binding protein 11	WBP11	0.000282788
226993_at	Data not found		0.000283281
223526_at	chromosome 18 open reading frame 21	C18orf21	0.000283411
238049_at	GRAM domain containing 3	GRAMD3	0.000283482
223228_at	leucine zipper, down-regulated in cancer 1-like	LDOC1L	0.000283565
201391_at	TNF receptor-associated protein 1	TRAP1	0.000283574
207100_s_at	vesicle-associated membrane protein 1 (synaptobrevin 1)	VAMP1	0.000283596
1555881_s_at	leucine zipper, putative tumor suppressor 2	LZTS2	0.000283951
38703_at	aspartyl aminopeptidase	DNPEP	0.00028473
223619_x_at	peroxisomal trans-2-enoyl-CoA reductase	PECR	0.000285181
227240_at	neuronal guanine nucleotide exchange factor	NGEF	0.000285795
229374_at	EPH receptor A4	EPHA4	0.000286188
205136_s_at	nuclear fragile X mental retardation protein interacting protein 1	NUFIP1	0.000286439
220720_x_at	mitotic spindle organizing protein 2B	MZT2B	0.000286443
229632_s_at	integrator complex subunit 10	INTS10	0.000286935
236368_at	KIAA0368	KIAA0368	0.000287912
221974_at	imprinted in Prader-Willi syndrome (non-protein coding)	IPW	0.000288425
200982_s_at	annexin A6	ANXA6	0.00028933
1553909_x_at	family with sequence similarity 178, member A	FAM178A	0.000289913
208137_x_at	zinc finger protein 611	ZNF611	0.000290113
202283_at	serpin peptidase inhibitor, clade F (alpha-2 antiplasmin, pigment epithelium derived factor), member 1	SERPINF1	0.00029028
244803_at	Data not found		0.000291033
1556159_at	Data not found		0.000292736
230849_at	potassium channel, voltage gated shaker related subfamily A, member 1	KCNA1	0.00029324
212687_at	LIM and senescent cell antigen-like domains 1	LIMS1	0.000293376
216321_s_at	nuclear receptor subfamily 3, group C, member 1 (glucocorticoid receptor)	NR3C1	0.000293759
236240_at	chromosome 4 open reading frame 29	C4orf29	0.000294045
233819_s_at	listerin E3 ubiquitin protein ligase 1	LTN1	0.000294093
216563_at	ankyrin repeat domain 12	ANKRD12	0.000294107
209897_s_at	slit homolog 2 (Drosophila)	SLIT2	0.000294479
200815_s_at	platelet-activating factor acetylhydrolase 1b, regulatory subunit 1 (45kDa)	PAFAH1B1	0.000295397
214459_x_at	major histocompatibility complex, class I, C	HLA-C	0.000295468
219338_s_at	leucine rich repeat containing 49	LRRC49	0.000295581
228758_at	B-cell CLL/lymphoma 6	BCL6	0.000295709
38521_at	CD22 molecule	CD22	0.000295736
218212_s_at	molybdenum cofactor synthesis 2	MOCS2	0.000295964
212217_at	prolyl endopeptidase-like	PREPL	0.000296585
224943_at	BTB (POZ) domain containing 7	BTBD7	0.000298231
238695_s_at	RAB39B, member RAS oncogene family	RAB39B	0.000298295
216960_s_at	zinc finger protein 133	ZNF133	0.000298754
228854_at	Data not found		0.000299187
222052_at	chromosome 19 open reading frame 54	C19orf54	0.000299584
236726_at	regulator of G-protein signaling 6	RGS6	0.000299665
238851_at	ankyrin repeat domain 13A	ANKRD13A	0.000301059
201025_at	eukaryotic translation initiation factor 5B	EIF5B	0.000303081
216187_x_at	Data not found		0.000303322
214415_at	In multiple Geneids		0.000304276
1562713_a_at	neuropilin (NRP) and tolloid (TLL)-like 1	NETO1	0.000304369
212464_s_at	fibronectin 1	FN1	0.000304755
227687_at	hydrolethalus syndrome 1	HYLS1	0.000304768
232221_x_at	round spermatid basic protein 1-like	RSBN1L	0.000304841
213100_at	unc-5 homolog B (C. elegans)	UNC5B	0.000305106
1560622_at	Data not found		0.000305125
1562529_s_at	Data not found		0.000305391
223721_s_at	DnaJ (Hsp40) homolog, subfamily C, member 12	DNAJC12	0.000307069
240139_at	Data not found		0.000307926
203565_s_at	MNAT CDK-activating kinase assembly factor 1	MNAT1	0.000308049
219167_at	RAS-like, family 12	RASL12	0.000309219
244778_x_at	Data not found		0.000309347
226158_at	kelch-like family member 24	KLHL24	0.000309808
209384_at	proline synthetase co-transcribed homolog (bacterial)	PROSC	0.000309927
213535_s_at	ubiquitin-conjugating enzyme E2I	UBE2I	0.000311021
237868_x_at	Data not found		0.000311227
222469_s_at	toll interacting protein	TOLLIP	0.000311612
218616_at	integrator complex subunit 12	INTS12	0.000312301
204226_at	staufen double-stranded RNA binding protein 2	STAU2	0.000312325
212221_x_at	iduronate 2-sulfatase	IDS	0.000314096
219564_at	potassium channel, inwardly rectifying subfamily J, member 16	KCNJ16	0.000314576
225609_at	glutathione reductase	GSR	0.000315358
222809_x_at	coiled-coil domain containing 85C	CCDC85C	0.000315834
225557_at	cysteine-serine-rich nuclear protein 1	CSRNP1	0.000315863
231011_at	La ribonucleoprotein domain family, member 1B	LARP1B	0.000315949
225092_at	rabaptin, RAB GTPase binding effector protein 1	RABEP1	0.000316864
221494_x_at	eukaryotic translation initiation factor 3, subunit K	EIF3K	0.000317628
242369_x_at	Data not found		0.000318106
201500_s_at	protein phosphatase 1, regulatory (inhibitor) subunit 11	PPP1R11	0.000318382
241954_at	farnesyl-diphosphate farnesyltransferase 1	FDFT1	0.000320017
233329_s_at	lysine-rich coiled-coil 1	KRCC1	0.000321617
214359_s_at	heat shock protein 90kDa alpha (cytosolic), class B member 1	HSP90AB1	0.000321923
1553274_a_at	small nuclear ribonucleoprotein 48kDa (U11/U12)	SNRNP48	0.000322027
226245_at	potassium channel tetramerization domain containing 1	KCTD1	0.000322154
218192_at	inositol hexakisphosphate kinase 2	IP6K2	0.000322225
223460_at	calcium/calmodulin-dependent protein kinase kinase 1, alpha	CAMKK1	0.000323083
219926_at	popeye domain containing 3	POPDC3	0.000323724
214946_x_at	In multiple Geneids		0.000323818
213110_s_at	collagen, type IV, alpha 5	COL4A5	0.000324169
232341_x_at	hyaluronan binding protein 4	HABP4	0.000324663
225256_at	Data not found		0.000324804
200030_s_at	solute carrier family 25 (mitochondrial carrier; phosphate carrier), member 3	SLC25A3	0.000326155
217762_s_at	RAB31, member RAS oncogene family	RAB31	0.000326163
229980_s_at	sorting nexin 5	SNX5	0.000326399
1552885_a_at	NK6 homeobox 3	NKX6-3	0.000326684
1568877_a_at	acyl-CoA binding domain containing 5	ACBD5	0.00032708
207436_x_at	KIAA0894 protein	KIAA0894	0.000327097
228391_at	cytochrome P450, family 4, subfamily V, polypeptide 2	CYP4V2	0.000327557
230490_x_at	Ras suppressor protein 1	RSU1	0.000327858
222420_s_at	ubiquitin-conjugating enzyme E2H	UBE2H	0.000328326
212453_at	KIF1 binding protein	KIF1BP	0.000328507
1556352_at	Data not found		0.000328879
212213_x_at	optic atrophy 1 (autosomal dominant)	OPA1	0.000329869
212530_at	NIMA-related kinase 7	NEK7	0.000330088
244804_at	sequestosome 1	SQSTM1	0.000330634
208644_at	poly (ADP-ribose) polymerase 1	PARP1	0.000331902
222594_s_at	spermatogenesis associated, serine-rich 2	SPATS2	0.000331974
211538_s_at	heat shock 70kDa protein 2	HSPA2	0.000332523
226465_s_at	SON DNA binding protein	SON	0.000333216
223000_s_at	F11 receptor	F11R	0.000333399
211678_s_at	ring finger protein 114	RNF114	0.000333586
202852_s_at	alpha- and gamma-adaptin binding protein	AAGAB	0.000334168
1556155_at	Data not found		0.000334862
223156_at	mitochondrial ribosomal protein S23	MRPS23	0.000334956
212757_s_at	calcium/calmodulin-dependent protein kinase II gamma	CAMK2G	0.000335327
240399_at	Data not found		0.000335926
226864_at	protein kinase (cAMP-dependent, catalytic) inhibitor alpha	PKIA	0.000336164
237058_x_at	solute carrier family 6 (neurotransmitter transporter), member 13	SLC6A13	0.000337245
228370_at	small nuclear ribonucleoprotein polypeptide N	SNRPN	0.000337309
202522_at	phosphatidylinositol transfer protein, beta	PITPNB	0.000337668
233437_at	gamma-aminobutyric acid (GABA) A receptor, alpha 4	GABRA4	0.000338604
244633_at	Data not found		0.000338984
57082_at	low density lipoprotein receptor adaptor protein 1	LDLRAP1	0.000340913
223223_at	ARV1 homolog (S. cerevisiae)	ARV1	0.000341036
235803_at	Data not found		0.000341317
206169_x_at	zinc finger CCCH-type containing 7B	ZC3H7B	0.000341369
229811_at	Data not found		0.000341766
231249_at	Data not found		0.000342844
209119_x_at	nuclear receptor subfamily 2, group F, member 2	NR2F2	0.00034416
213983_s_at	PDS5 cohesin associated factor A	PDS5A	0.000344169
226447_at	ash1 (absent, small, or homeotic)-like (Drosophila)	ASH1L	0.000344182
201390_s_at	casein kinase 2, beta polypeptide	CSNK2B	0.000344405
224630_at	endoplasmic reticulum lectin 1	ERLEC1	0.000345772
235079_at	Data not found		0.000346866
211783_s_at	metastasis associated 1	MTA1	0.000347362
216384_x_at	In multiple Geneids		0.000348859
201792_at	AE binding protein 1	AEBP1	0.00034905
210906_x_at	aquaporin 4	AQP4	0.000349306
212097_at	caveolin 1, caveolae protein, 22kDa	CAV1	0.000350045
217897_at	FXYD domain containing ion transport regulator 6	FXYD6	0.000350616
214769_at	chloride channel, voltage-sensitive 4	CLCN4	0.000350822
232795_at	Data not found		0.000350855
212358_at	CAP-GLY domain containing linker protein 3	CLIP3	0.000351662
231783_at	cholinergic receptor, muscarinic 1	CHRM1	0.000351981
1555579_s_at	protein tyrosine phosphatase, receptor type, M	PTPRM	0.000352631
218415_at	vacuolar protein sorting 33 homolog B (yeast)	VPS33B	0.000353474
232735_at	ankyrin repeat domain 34A	ANKRD34A	0.000353643
212904_at	leucine rich repeat containing 47	LRRC47	0.000354988
234086_at	Data not found		0.000355389
238642_at	ankyrin repeat domain 13 family, member D	ANKRD13D	0.000356369
223804_s_at	THUMP domain containing 3	THUMPD3	0.00035648
239868_at	Data not found		0.000358358
236251_at	Data not found		0.000359487
236610_at	Data not found		0.000359649
232150_at	Data not found		0.000360214
223748_at	solute carrier family 4, sodium borate transporter, member 11	SLC4A11	0.000360817
221781_s_at	DnaJ (Hsp40) homolog, subfamily C, member 10	DNAJC10	0.00036215
236338_at	Data not found		0.000362556
212614_at	AT rich interactive domain 5B (MRF1-like)	ARID5B	0.000363213
208923_at	cytoplasmic FMR1 interacting protein 1	CYFIP1	0.000363297
212700_x_at	In multiple Geneids		0.000364928
212230_at	phosphatidic acid phosphatase type 2B	PPAP2B	0.000365665
210381_s_at	cholecystokinin B receptor	CCKBR	0.000365778
217680_x_at	ribosomal protein L10	RPL10	0.000365944
201825_s_at	saccharopine dehydrogenase (putative)	SCCPDH	0.000366273
228670_at	telomerase-associated protein 1	TEP1	0.000366314
207010_at	gamma-aminobutyric acid (GABA) A receptor, beta 1	GABRB1	0.000367703
233041_x_at	Data not found		0.000368457
1557172_x_at	NIMA-related kinase 8	NEK8	0.00036889
210949_s_at	In multiple Geneids		0.000370524
210024_s_at	ubiquitin-conjugating enzyme E2E 3	UBE2E3	0.000372159
201832_s_at	USO1 vesicle transport factor	USO1	0.000372592
244350_at	myosin X	MYO10	0.000373366
201828_x_at	family with sequence similarity 127, member A	FAM127A	0.000374155
243995_at	protein prenyltransferase alpha subunit repeat containing 1	PTAR1	0.000375535
205850_s_at	gamma-aminobutyric acid (GABA) A receptor, beta 3	GABRB3	0.000377149
208860_s_at	alpha thalassemia/mental retardation syndrome X-linked	ATRX	0.000377637
205967_at	histone cluster 1, H4c	HIST1H4C	0.000377948
200969_at	stress-associated endoplasmic reticulum protein 1	SERP1	0.0003785
34225_at	negative elongation factor complex member A	NELFA	0.000378849
1557721_at	Data not found		0.000379143
204905_s_at	eukaryotic translation elongation factor 1 epsilon 1	EEF1E1	0.000379908
227700_x_at	ATPase family, AAA domain containing 3A	ATAD3A	0.000380941
200821_at	lysosomal-associated membrane protein 2	LAMP2	0.000381422
223190_s_at	lysine (K)-specific methyltransferase 2E	KMT2E	0.000382281
241686_x_at	Data not found		0.000382432
212281_s_at	transmembrane protein 97	TMEM97	0.000383075
210495_x_at	fibronectin 1	FN1	0.000384056
206342_x_at	iduronate 2-sulfatase	IDS	0.000384618
235484_at	protein prenyltransferase alpha subunit repeat containing 1	PTAR1	0.000384789
239808_at	Data not found		0.000385442
218181_s_at	mitogen-activated protein kinase kinase kinase kinase 4	MAP4K4	0.000385831
41387_r_at	lysine (K)-specific demethylase 6B	KDM6B	0.000386006
1559063_at	Data not found		0.000386083
233072_at	netrin G2	NTNG2	0.000386663
1561658_at	Data not found		0.000386854
228131_at	excision repair cross-complementation group 1	ERCC1	0.000387681
226519_s_at	5-phosphohydroxy-L-lysine phospho-lyase	PHYKPL	0.000387798
219371_s_at	Kruppel-like factor 2	KLF2	0.000388588
229267_at	anaphase promoting complex subunit 1	ANAPC1	0.000389171
230064_at	Data not found		0.000389315
227485_at	DEAD/H (Asp-Glu-Ala-Asp/His) box polypeptide 26B	DDX26B	0.000389555
216194_s_at	tubulin folding cofactor B	TBCB	0.000390803
219133_at	3-oxoacyl-ACP synthase, mitochondrial	OXSM	0.000391117
209159_s_at	NDRG family member 4	NDRG4	0.000391516
233319_x_at	Data not found		0.000391888
228390_at	Data not found		0.000392022
223053_x_at	SSU72 RNA polymerase II CTD phosphatase homolog (S. cerevisiae)	SSU72	0.000393047
236472_at	Data not found		0.000394123
201635_s_at	fragile X mental retardation, autosomal homolog 1	FXR1	0.000394653
226683_at	sorting nexin 18	SNX18	0.00039495
205760_s_at	8-oxoguanine DNA glycosylase	OGG1	0.000395439
208687_x_at	heat shock 70kDa protein 8	HSPA8	0.000395576
202786_at	serine threonine kinase 39	STK39	0.000395972
222608_s_at	anillin, actin binding protein	ANLN	0.000396301
238600_at	janus kinase and microtubule interacting protein 1	JAKMIP1	0.000397734
223276_at	small integral membrane protein 3	SMIM3	0.00039851
217957_at	cilia and flagella associated protein 20	CFAP20	0.000399675
220079_s_at	ubiquitin specific peptidase 48	USP48	0.000400366
224109_at	Data not found		0.000400639
218190_s_at	ubiquinol-cytochrome c reductase, complex III subunit X	UQCR10	0.000401852
209815_at	patched 1	PTCH1	0.000403079
222408_s_at	yippee-like 5 (Drosophila)	YPEL5	0.000403997
34764_at	leucyl-tRNA synthetase 2, mitochondrial	LARS2	0.000406042
201493_s_at	pumilio RNA-binding family member 2	PUM2	0.000407716
225202_at	Rho-related BTB domain containing 3	RHOBTB3	0.000408123
209818_s_at	hyaluronan binding protein 4	HABP4	0.000408909
221547_at	pre-mRNA processing factor 18	PRPF18	0.000409116
210792_x_at	SIVA1, apoptosis-inducing factor	SIVA1	0.000409191
210891_s_at	In multiple Geneids		0.00040946
208877_at	p21 protein (Cdc42/Rac)-activated kinase 2	PAK2	0.000410452
225835_at	solute carrier family 12 (sodium/potassium/chloride transporter), member 2	SLC12A2	0.000410459
225934_at	uncharacterized LOC148413	LOC148413	0.00041063
1554500_a_at	regulator of G-protein signaling 7	RGS7	0.00041279
221913_at	sirtuin 3	SIRT3	0.000412853
213392_at	IQ motif containing K	IQCK	0.000413008
221623_at	brevican	BCAN	0.000413169
219035_s_at	ring finger protein 34, E3 ubiquitin protein ligase	RNF34	0.000413593
209313_at	GPN-loop GTPase 1	GPN1	0.000414285
218247_s_at	mex-3 RNA binding family member C	MEX3C	0.000414343
203333_at	kinesin-associated protein 3	KIFAP3	0.000414359
201313_at	enolase 2 (gamma, neuronal)	ENO2	0.000414659
230590_at	Data not found		0.000414665
221810_at	RAB15, member RAS oncogene family	RAB15	0.000416523
223450_s_at	component of oligomeric golgi complex 3	COG3	0.000416594
225638_at	cytochrome c oxidase assembly factor 6	COA6	0.000416864
202443_x_at	notch 2	NOTCH2	0.000417748
220415_at	TNNI3 interacting kinase	TNNI3K	0.000418472
225073_at	periphilin 1	PPHLN1	0.000418593
230663_at	Data not found		0.000418881
244709_at	APC membrane recruitment protein 3	AMER3	0.000419203
238408_at	Data not found		0.000419444
200771_at	laminin, gamma 1 (formerly LAMB2)	LAMC1	0.000419791
226195_at	intraflagellar transport 43	IFT43	0.000419887
217720_at	coiled-coil-helix-coiled-coil-helix domain containing 2	CHCHD2	0.000421207
225501_at	PHD finger protein 6	PHF6	0.000422149
242364_x_at	TNRC6C antisense RNA 1	TNRC6C-AS1	0.00042447
239559_at	Data not found		0.000424485
227865_at	idnK, gluconokinase homolog (E. coli)	IDNK	0.000424962
1553107_s_at	chromosome 5 open reading frame 24	C5orf24	0.00042555
228291_s_at	kizuna centrosomal protein	KIZ	0.000425821
212794_s_at	KIAA1033	KIAA1033	0.000427133
224625_x_at	small EDRK-rich factor 2	SERF2	0.00042727
225703_at	fibrosin-like 1	FBRSL1	0.000427281
213845_at	glutamate receptor, ionotropic, kainate 2	GRIK2	0.000427452
202192_s_at	growth arrest-specific 7	GAS7	0.00042828
207132_x_at	prefoldin subunit 5	PFDN5	0.000429354
214239_x_at	polycomb group ring finger 2	PCGF2	0.000430195
218557_at	nitrilase family, member 2	NIT2	0.00043028
213328_at	NIMA-related kinase 1	NEK1	0.000430316
213846_at	cytochrome c oxidase subunit VIIc	COX7C	0.000430321
219961_s_at	kizuna centrosomal protein	KIZ	0.000430431
235384_at	nudix (nucleoside diphosphate linked moiety X)-type motif 19	NUDT19	0.000430653
208720_s_at	RNA binding motif protein 39	RBM39	0.00043081
217152_at	Data not found		0.000432117
1555830_s_at	extended synaptotagmin-like protein 2	ESYT2	0.000432435
200822_x_at	triosephosphate isomerase 1	TPI1	0.000432475
226099_at	elongation factor, RNA polymerase II, 2	ELL2	0.00043325
229569_at	Data not found		0.000433373
213693_s_at	mucin 1, cell surface associated	MUC1	0.000434305
200813_s_at	platelet-activating factor acetylhydrolase 1b, regulatory subunit 1 (45kDa)	PAFAH1B1	0.000434569
221855_at	succinate dehydrogenase complex assembly factor 1	SDHAF1	0.000435702
203031_s_at	uroporphyrinogen III synthase	UROS	0.000435857
222912_at	arrestin, beta 1	ARRB1	0.00043602
223467_at	RAS, dexamethasone-induced 1	RASD1	0.000436472
201753_s_at	adducin 3 (gamma)	ADD3	0.000437723
1558678_s_at	metastasis associated lung adenocarcinoma transcript 1 (non-protein coding)	MALAT1	0.000438264
201561_s_at	calsyntenin 1	CLSTN1	0.000438453
212287_at	SUZ12 polycomb repressive complex 2 subunit	SUZ12	0.000439424
200622_x_at	calmodulin 3 (phosphorylase kinase, delta)	CALM3	0.000439905
229574_at	transformer 2 alpha homolog (Drosophila)	TRA2A	0.000440589
208991_at	signal transducer and activator of transcription 3 (acute-phase response factor)	STAT3	0.000440953
210547_x_at	islet cell autoantigen 1, 69kDa	ICA1	0.000442111
222364_at	solute carrier family 44 (choline transporter), member 1	SLC44A1	0.000444721
241457_at	Data not found		0.00044505
204155_s_at	SIK family kinase 3	SIK3	0.000445351
222980_at	RAB10, member RAS oncogene family	RAB10	0.000446073
204247_s_at	cyclin-dependent kinase 5	CDK5	0.00044755
231898_x_at	SOX2 overlapping transcript	SOX2-OT	0.000447988
208996_s_at	polymerase (RNA) II (DNA directed) polypeptide C, 33kDa	POLR2C	0.000448326
223522_at	MIR600 host gene	MIR600HG	0.000451071
215604_x_at	Data not found		0.000451445
212442_s_at	ceramide synthase 6	CERS6	0.000451529
211931_s_at	In multiple Geneids		0.000452077
211047_x_at	adaptor-related protein complex 2, sigma 1 subunit	AP2S1	0.0004525
225515_s_at	In multiple Geneids		0.000454238
[truncated: 4,399 more rows]

## Sheet: PC
Probe	Name	Symbol	BF-Value
204711_at	KIAA0753	KIAA0753	3.26653e-07
224994_at	calcium/calmodulin-dependent protein kinase II delta	CAMK2D	1.31503e-06
200955_at	inner membrane protein, mitochondrial	IMMT	1.57702e-06
211710_x_at	ribosomal protein L4	RPL4	1.88618e-06
201293_x_at	peptidylprolyl isomerase A (cyclophilin A)	PPIA	2.3182e-06
214779_s_at	small G protein signaling modulator 3	SGSM3	2.33831e-06
212269_s_at	minichromosome maintenance complex component 3 associated protein	MCM3AP	2.51942e-06
201154_x_at	ribosomal protein L4	RPL4	2.83865e-06
212560_at	sortilin-related receptor, L(DLR class) A repeats containing	SORL1	2.87711e-06
200089_s_at	ribosomal protein L4	RPL4	3.23205e-06
209069_s_at	H3 histone, family 3B (H3.3B)	H3F3B	4.25805e-06
202712_s_at	In multiple Geneids		4.60614e-06
201553_s_at	lysosomal-associated membrane protein 1	LAMP1	5.38399e-06
212080_at	lysine (K)-specific methyltransferase 2A	KMT2A	5.71527e-06
225251_at	RAB24, member RAS oncogene family	RAB24	5.90773e-06
230528_s_at	CENPB DNA-binding domains containing 1 pseudogene 1	CENPBD1P1	6.09292e-06
214141_x_at	serine/arginine-rich splicing factor 7	SRSF7	6.1741e-06
238404_x_at	seizure related 6 homolog (mouse)-like 2	SEZ6L2	7.15579e-06
1555916_at	RNA pseudouridylate synthase domain containing 3	RPUSD3	7.60181e-06
221806_s_at	SET domain containing 5	SETD5	8.55261e-06
205273_s_at	pitrilysin metallopeptidase 1	PITRM1	8.57382e-06
211978_x_at	peptidylprolyl isomerase A (cyclophilin A)	PPIA	8.87923e-06
211971_s_at	leucine-rich pentatricopeptide repeat containing	LRPPRC	9.15756e-06
204870_s_at	proprotein convertase subtilisin/kexin type 2	PCSK2	9.67135e-06
211765_x_at	peptidylprolyl isomerase A (cyclophilin A)	PPIA	9.72692e-06
211378_x_at	peptidylprolyl isomerase A (cyclophilin A)	PPIA	1.03149e-05
222469_s_at	toll interacting protein	TOLLIP	1.05306e-05
222404_x_at	3-hydroxyacyl-CoA dehydratase 3	HACD3	1.19913e-05
242416_at	Data not found		1.20367e-05
222421_at	ubiquitin-conjugating enzyme E2H	UBE2H	1.2334e-05
212661_x_at	peptidylprolyl isomerase A (cyclophilin A)	PPIA	1.3797e-05
204706_at	inositol polyphosphate-5-phosphatase, 72 kDa	INPP5E	1.50562e-05
243442_x_at	Data not found		1.55637e-05
220370_s_at	ubiquitin specific peptidase 36	USP36	1.56754e-05
202128_at	apoptosis resistant E3 ubiquitin protein ligase 1	AREL1	1.57121e-05
218074_at	family with sequence similarity 96, member B	FAM96B	1.60854e-05
243618_s_at	zinc finger protein 827	ZNF827	1.6175e-05
216903_s_at	mitochondrial calcium uptake 1	MICU1	1.62973e-05
218118_s_at	In multiple Geneids		1.64065e-05
223711_s_at	thymocyte nuclear protein 1	THYN1	1.67307e-05
203509_at	sortilin-related receptor, L(DLR class) A repeats containing	SORL1	1.68286e-05
203227_s_at	tetraspanin 31	TSPAN31	1.68963e-05
219527_at	mitochondrial amidoxime reducing component 2	MARCH2	1.69156e-05
210693_at	signal peptide peptidase like 2B	SPPL2B	1.69206e-05
201779_s_at	ring finger protein 13	RNF13	1.70905e-05
211036_x_at	anaphase promoting complex subunit 5	ANAPC5	1.73155e-05
215383_x_at	spastic paraplegia 21 (autosomal recessive, Mast syndrome)	SPG21	1.76876e-05
212277_at	myotubularin related protein 4	MTMR4	1.87529e-05
202717_s_at	cell division cycle 16	CDC16	1.91297e-05
209390_at	tuberous sclerosis 1	TSC1	2.05396e-05
211993_at	WNK lysine deficient protein kinase 1	WNK1	2.07277e-05
224660_at	phosphatidylinositol glycan anchor biosynthesis, class Y	PIGY	2.11787e-05
211006_s_at	potassium channel, voltage gated Shab related subfamily B, member 1	KCNB1	2.16245e-05
234000_s_at	3-hydroxyacyl-CoA dehydratase 3	HACD3	2.19489e-05
1563881_at	Data not found		2.22701e-05
224579_at	solute carrier family 38, member 1	SLC38A1	2.23439e-05
201032_at	bladder cancer associated protein	BLCAP	2.26583e-05
200074_s_at	ribosomal protein L14	RPL14	2.27159e-05
238672_at	Data not found		2.29176e-05
211700_s_at	trophinin	TRO	2.34825e-05
200006_at	parkinson protein 7	PARK7	2.4359e-05
208792_s_at	clusterin	CLU	2.49124e-05
225557_at	cysteine-serine-rich nuclear protein 1	CSRNP1	2.53375e-05
226270_at	exocyst complex component 2	EXOC2	2.60921e-05
200699_at	KDEL (Lys-Asp-Glu-Leu) endoplasmic reticulum protein retention receptor 2	KDELR2	2.65559e-05
200899_s_at	meningioma expressed antigen 5 (hyaluronidase)	MGEA5	2.68098e-05
226528_at	metaxin 3	MTX3	2.78475e-05
1564212_at	similar to mitochondrial ribosomal protein L42	LOC100289084	2.78722e-05
229143_at	CCR4-NOT transcription complex, subunit 3	CNOT3	2.82793e-05
237768_x_at	Data not found		2.8483e-05
219569_s_at	solute carrier family 35, member G2	SLC35G2	2.9227e-05
230799_at	long intergenic non-protein coding RNA 1119	LINC01119	3.00093e-05
48580_at	CXXC finger protein 1	CXXC1	3.05097e-05
240060_at	Data not found		3.11639e-05
1566303_s_at	protein phosphatase 1, regulatory (inhibitor) subunit 11	PPP1R11	3.23274e-05
211072_x_at	tubulin, alpha 1b	TUBA1B	3.28667e-05
200065_s_at	ADP-ribosylation factor 1	ARF1	3.41297e-05
239391_at	family with sequence similarity 120A opposite strand	FAM120AOS	3.4597e-05
211755_s_at	ATP synthase, H+ transporting, mitochondrial Fo complex, subunit B1	ATP5F1	3.47275e-05
215773_x_at	poly (ADP-ribose) polymerase 2	PARP2	3.47531e-05
213067_at	myosin, heavy chain 10, non-muscle	MYH10	3.57209e-05
231306_at	lysozyme-like 4	LYZL4	3.6431e-05
226343_at	dipeptidyl-peptidase 8	DPP8	3.7154e-05
230748_at	solute carrier family 16, member 6	SLC16A6	3.71794e-05
234163_at	ubiquitin protein ligase E3A	UBE3A	3.73111e-05
223299_at	SEC11 homolog C (S. cerevisiae)	SEC11C	3.76879e-05
221476_s_at	ribosomal protein L15	RPL15	3.88785e-05
223031_s_at	TNF receptor-associated factor 7, E3 ubiquitin protein ligase	TRAF7	3.8995e-05
206161_s_at	synaptotagmin V	SYT5	3.90229e-05
230578_at	Data not found		3.92115e-05
220160_s_at	kaptin (actin binding protein)	KPTN	3.93315e-05
200960_x_at	clathrin, light chain A	CLTA	3.94578e-05
211995_x_at	actin gamma 1	ACTG1	3.97659e-05
212068_s_at	proline-rich coiled-coil 2B	PRRC2B	3.9806e-05
221495_s_at	transcription factor 25 (basic helix-loop-helix)	TCF25	4.05101e-05
242735_x_at	E74-like factor 2 (ets domain transcription factor)	ELF2	4.0816e-05
213794_s_at	neuroguidin, EIF4E binding protein	NGDN	4.23928e-05
202012_s_at	exostosin glycosyltransferase 2	EXT2	4.25369e-05
213738_s_at	ATP synthase, H+ transporting, mitochondrial F1 complex, alpha subunit 1, cardiac muscle	ATP5A1	4.29769e-05
209379_s_at	coiled-coil serine-rich protein 2	CCSER2	4.36605e-05
225120_at	purine-rich element binding protein B	PURB	4.4627e-05
222445_at	solute carrier family 39, member 9	SLC39A9	4.49265e-05
201371_s_at	cullin 3	CUL3	4.50553e-05
225408_at	myelin basic protein	MBP	4.50815e-05
218059_at	zinc finger protein 706	ZNF706	4.63542e-05
224452_s_at	family with sequence similarity 220, member A	FAM220A	4.74344e-05
215230_x_at	In multiple Geneids		4.79339e-05
206958_s_at	UPF3 regulator of nonsense transcripts homolog A (yeast)	UPF3A	4.82084e-05
201592_at	eukaryotic translation initiation factor 3, subunit H	EIF3H	4.96609e-05
215714_s_at	SWI/SNF related, matrix associated, actin dependent regulator of chromatin, subfamily a, member 4	SMARCA4	4.9899e-05
211370_s_at	mitogen-activated protein kinase kinase 5	MAP2K5	5.08012e-05
208635_x_at	nascent polypeptide-associated complex alpha subunit	NACA	5.08442e-05
205370_x_at	dihydrolipoamide branched chain transacylase E2	DBT	5.12431e-05
208642_s_at	X-ray repair complementing defective repair in Chinese hamster cells 5 (double-strand-break rejoining)	XRCC5	5.15178e-05
202305_s_at	fasciculation and elongation protein zeta 2 (zygin II)	FEZ2	5.18996e-05
202447_at	2,4-dienoyl CoA reductase 1, mitochondrial	DECR1	5.3071e-05
207132_x_at	prefoldin subunit 5	PFDN5	5.35871e-05
220081_x_at	hydroxysteroid (17-beta) dehydrogenase 7	HSD17B7	5.59549e-05
1557384_at	zinc finger protein 131	ZNF131	5.6072e-05
200792_at	X-ray repair complementing defective repair in Chinese hamster cells 6	XRCC6	5.67176e-05
1569251_a_at	zinc finger protein 333	ZNF333	5.78763e-05
214736_s_at	adducin 1 (alpha)	ADD1	5.79647e-05
201348_at	glutathione peroxidase 3	GPX3	5.80664e-05
233243_at	Data not found		5.89117e-05
204270_at	SKI proto-oncogene	SKI	5.89488e-05
210425_x_at	golgin A8 family, member B	GOLGA8B	5.9588e-05
212653_s_at	EH domain binding protein 1	EHBP1	5.96794e-05
214167_s_at	In multiple Geneids		5.97911e-05
213735_s_at	cytochrome c oxidase subunit Vb	COX5B	6.07266e-05
32099_at	scaffold attachment factor B2	SAFB2	6.14013e-05
211296_x_at	ubiquitin C	UBC	6.1604e-05
32836_at	1-acylglycerol-3-phosphate O-acyltransferase 1	AGPAT1	6.18643e-05
1563471_at	ectopic P-granules autophagy protein 5 homolog (C. elegans)	EPG5	6.24219e-05
200973_s_at	tetraspanin 3	TSPAN3	6.2949e-05
212113_at	ataxin 7-like 3B	ATXN7L3B	6.35245e-05
201515_s_at	translin	TSN	6.35817e-05
224887_at	N-acetylglucosamine-1-phosphate transferase, gamma subunit	GNPTG	6.38518e-05
244308_at	Data not found		6.38751e-05
211928_at	dynein, cytoplasmic 1, heavy chain 1	DYNC1H1	6.42596e-05
202698_x_at	cytochrome c oxidase subunit IV isoform 1	COX4I1	6.43674e-05
1560297_at	Data not found		6.55296e-05
205514_at	zinc finger protein 415	ZNF415	6.82502e-05
211058_x_at	tubulin, alpha 1b	TUBA1B	6.86359e-05
208791_at	clusterin	CLU	6.86418e-05
223662_x_at	DEAD (Asp-Glu-Ala-Asp) box polypeptide 59	DDX59	7.06285e-05
214548_x_at	GNAS complex locus	GNAS	7.08057e-05
200876_s_at	proteasome (prosome, macropain) subunit, beta type, 1	PSMB1	7.11812e-05
213969_x_at	ribosomal protein L29	RPL29	7.21951e-05
1568658_at	chromosome 2 open reading frame 74	C2orf74	7.26733e-05
209323_at	protein-kinase, interferon-inducible double stranded RNA dependent inhibitor, repressor of (P58 repressor)	PRKRIR	7.29567e-05
227612_at	ELAV like neuron-specific RNA binding protein 3	ELAVL3	7.42016e-05
203773_x_at	biliverdin reductase A	BLVRA	7.46915e-05
212228_s_at	coenzyme Q9	COQ9	7.51879e-05
209348_s_at	v-maf avian musculoaponeurotic fibrosarcoma oncogene homolog	MAF	7.52585e-05
219027_s_at	myosin IXA	MYO9A	7.53138e-05
1564207_at	long intergenic non-protein coding RNA 957	LINC00957	7.56429e-05
211489_at	adrenoceptor alpha 1A	ADRA1A	7.63417e-05
211759_x_at	tubulin folding cofactor B	TBCB	7.67331e-05
208722_s_at	anaphase promoting complex subunit 5	ANAPC5	7.72058e-05
213646_x_at	tubulin, alpha 1b	TUBA1B	7.80019e-05
201804_x_at	tubulin folding cofactor B	TBCB	7.82352e-05
223087_at	ethylmalonyl-CoA decarboxylase 1	ECHDC1	7.84323e-05
227434_at	Williams-Beuren syndrome chromosome region 17	WBSCR17	7.84801e-05
224901_at	stearoyl-CoA desaturase 5	SCD5	7.89255e-05
207093_s_at	oligodendrocyte myelin glycoprotein	OMG	7.93509e-05
230411_at	Data not found		7.95016e-05
202121_s_at	charged multivesicular body protein 2A	CHMP2A	7.96495e-05
202353_s_at	proteasome (prosome, macropain) 26S subunit, non-ATPase, 12	PSMD12	7.99303e-05
201757_at	In multiple Geneids		8.05228e-05
208680_at	peroxiredoxin 1	PRDX1	8.15861e-05
201847_at	lipase A, lysosomal acid, cholesterol esterase	LIPA	8.1761e-05
200924_s_at	solute carrier family 3 (amino acid transporter heavy chain), member 2	SLC3A2	8.213e-05
214783_s_at	annexin A11	ANXA11	8.25115e-05
215200_x_at	Data not found		8.26634e-05
218191_s_at	LMBR1 domain containing 1	LMBRD1	8.44841e-05
221012_s_at	tripartite motif containing 8	TRIM8	8.47544e-05
200818_at	ATP synthase, H+ transporting, mitochondrial F1 complex, O subunit	ATP5O	8.57126e-05
212895_s_at	active BCR-related	ABR	8.63049e-05
201580_s_at	thioredoxin-related transmembrane protein 4	TMX4	8.65512e-05
201856_s_at	zinc finger RNA binding protein	ZFR	8.78352e-05
218626_at	eukaryotic translation initiation factor 4E nuclear import factor 1	EIF4ENIF1	8.79585e-05
1053_at	replication factor C (activator 1) 2, 40kDa	RFC2	8.8109e-05
225306_s_at	solute carrier family 25 (mitochondrial carnitine/acylcarnitine carrier), member 29	SLC25A29	8.81232e-05
222154_s_at	spermatogenesis associated, serine-rich 2-like	SPATS2L	8.97468e-05
227465_at	MAU2 sister chromatid cohesion factor	MAU2	9.06696e-05
207614_s_at	cullin 1	CUL1	9.12043e-05
1555824_a_at	phosphofurin acidic cluster sorting protein 2	PACS2	9.14467e-05
224163_s_at	DNA methyltransferase 1 associated protein 1	DMAP1	9.19126e-05
209046_s_at	GABA(A) receptor-associated protein-like 2	GABARAPL2	9.23312e-05
222633_at	transducin (beta)-like 1 X-linked receptor 1	TBL1XR1	9.26012e-05
212639_x_at	tubulin, alpha 1b	TUBA1B	9.26307e-05
214524_at	growth hormone releasing hormone	GHRH	9.33376e-05
241237_at	Data not found		9.44858e-05
205279_s_at	glycine receptor, beta	GLRB	9.46529e-05
215588_x_at	RIO kinase 3	RIOK3	9.53915e-05
205766_at	titin-cap	TCAP	9.59837e-05
225092_at	rabaptin, RAB GTPase binding effector protein 1	RABEP1	9.61991e-05
205594_at	zinc finger protein 652	ZNF652	9.64168e-05
217934_x_at	STIP1 homology and U-box containing protein 1, E3 ubiquitin protein ligase	STUB1	9.66057e-05
217841_s_at	protein phosphatase methylesterase 1	PPME1	9.66795e-05
212600_s_at	ubiquinol-cytochrome c reductase core protein II	UQCRC2	9.71396e-05
220411_x_at	podocan-like 1	PODNL1	9.72527e-05
217797_at	ubiquitin-fold modifier conjugating enzyme 1	UFC1	9.73574e-05
225376_at	GID complex subunit 8	GID8	9.86245e-05
243561_at	Data not found		9.97072e-05
202974_at	membrane protein, palmitoylated 1, 55kDa	MPP1	0.000100445
222125_s_at	prolyl 4-hydroxylase, transmembrane (endoplasmic reticulum)	P4HTM	0.000100616
201090_x_at	tubulin, alpha 1b	TUBA1B	0.000100998
211516_at	interleukin 5 receptor, alpha	IL5RA	0.000101064
203259_s_at	HD domain containing 2	HDDC2	0.000101191
203122_at	trafficking protein particle complex 12	TRAPPC12	0.00010122
225379_at	microtubule-associated protein tau	MAPT	0.000102622
202491_s_at	inhibitor of kappa light polypeptide gene enhancer in B-cells, kinase complex-associated protein	IKBKAP	0.00010328
204316_at	regulator of G-protein signaling 10	RGS10	0.000103655
222667_s_at	ash1 (absent, small, or homeotic)-like (Drosophila)	ASH1L	0.000104827
213870_at	collagen, type XI, alpha 2	COL11A2	0.000105871
200064_at	heat shock protein 90kDa alpha (cytosolic), class B member 1	HSP90AB1	0.000105884
231643_s_at	Data not found		0.000106122
243496_at	RAB18, member RAS oncogene family	RAB18	0.00010696
232733_s_at	collagen, type XX, alpha 1	COL20A1	0.000107299
236468_at	Data not found		0.000107396
209337_at	PC4 and SFRS1 interacting protein 1	PSIP1	0.000107676
227229_at	vacuolar protein sorting 53 homolog (S. cerevisiae)	VPS53	0.000108508
209372_x_at	In multiple Geneids		0.000109004
203599_s_at	WW domain binding protein 4	WBP4	0.000109367
221829_s_at	transportin 1	TNPO1	0.000109991
229666_s_at	cleavage stimulation factor, 3' pre-RNA, subunit 3, 77kDa	CSTF3	0.000110028
201413_at	hydroxysteroid (17-beta) dehydrogenase 4	HSD17B4	0.00011023
241627_x_at	Rho guanine nucleotide exchange factor (GEF) 40	ARHGEF40	0.000111357
230843_at	Data not found		0.000111968
221004_s_at	integral membrane protein 2C	ITM2C	0.000112364
203269_at	neutral sphingomyelinase (N-SMase) activation associated factor	NSMAF	0.000113202
201740_at	NADH dehydrogenase (ubiquinone) Fe-S protein 3, 30kDa (NADH-coenzyme Q reductase)	NDUFS3	0.00011323
235200_at	zinc finger protein 561	ZNF561	0.00011359
201947_s_at	chaperonin containing TCP1, subunit 2 (beta)	CCT2	0.000113805
218673_s_at	autophagy related 7	ATG7	0.000114141
203537_at	phosphoribosyl pyrophosphate synthetase-associated protein 2	PRPSAP2	0.000114402
237798_at	Data not found		0.000114925
212496_s_at	lysine (K)-specific demethylase 4B	KDM4B	0.000116106
208188_at	keratin 9, type I	KRT9	0.000116663
233931_at	Data not found		0.000116791
205635_at	kalirin, RhoGEF kinase	KALRN	0.000116902
200036_s_at	ribosomal protein L10a	RPL10A	0.000117922
229353_s_at	nuclear casein kinase and cyclin-dependent kinase substrate 1	NUCKS1	0.000118527
202363_at	sparc/osteonectin, cwcv and kazal-like domains proteoglycan (testican) 1	SPOCK1	0.00011869
212308_at	cytoplasmic linker associated protein 2	CLASP2	0.000119002
200009_at	GDP dissociation inhibitor 2	GDI2	0.000119411
226043_at	G-protein signaling modulator 1	GPSM1	0.000119758
203708_at	phosphodiesterase 4B, cAMP-specific	PDE4B	0.000120408
212769_at	transducin-like enhancer of split 3	TLE3	0.000122358
1562036_at	Data not found		0.000122819
203861_s_at	actinin, alpha 2	ACTN2	0.000123424
209251_x_at	tubulin, alpha 1c	TUBA1C	0.000124576
210908_s_at	prefoldin subunit 5	PFDN5	0.000126289
200735_x_at	nascent polypeptide-associated complex alpha subunit	NACA	0.000126591
241303_x_at	Data not found		0.000127111
212581_x_at	glyceraldehyde-3-phosphate dehydrogenase	GAPDH	0.000127758
203197_s_at	chromosome 1 open reading frame 123	C1orf123	0.00012798
214707_x_at	Alstrom syndrome protein 1	ALMS1	0.000128372
201394_s_at	RNA binding motif protein 5	RBM5	0.000128747
203340_s_at	solute carrier family 25 (aspartate/glutamate carrier), member 12	SLC25A12	0.000129147
220349_s_at	endo-beta-N-acetylglucosaminidase	ENGASE	0.000129893
212877_at	kinesin light chain 1	KLC1	0.000131056
207877_s_at	nuclear VCP-like	NVL	0.000131186
202572_s_at	discs, large (Drosophila) homolog-associated protein 4	DLGAP4	0.000133727
200748_s_at	ferritin, heavy polypeptide 1	FTH1	0.000134143
210055_at	thyroid stimulating hormone receptor	TSHR	0.000134269
203584_at	ER membrane protein complex subunit 2	EMC2	0.000134666
204387_x_at	mitochondrial ribosomal protein L57	MRPL57	0.00013606
1564424_at	Data not found		0.000136299
217898_at	ER membrane protein complex subunit 7	EMC7	0.000137001
202243_s_at	proteasome (prosome, macropain) subunit, beta type, 4	PSMB4	0.000137486
213315_x_at	chromosome X open reading frame 40A	CXorf40A	0.000137875
201406_at	ribosomal protein L36a	RPL36A	0.000138244
218964_at	AT rich interactive domain 3B (BRIGHT-like)	ARID3B	0.000138304
230807_at	coiled-coil domain containing 151	CCDC151	0.00013845
222394_at	programmed cell death 6 interacting protein	PDCD6IP	0.00013944
226391_at	Data not found		0.000140191
220137_at	V-set and immunoglobulin domain containing 10	VSIG10	0.000140983
222127_s_at	exocyst complex component 1	EXOC1	0.000141912
208860_s_at	alpha thalassemia/mental retardation syndrome X-linked	ATRX	0.000142438
214675_at	nucleoporin 188kDa	NUP188	0.000142478
1558343_at	Data not found		0.00014251
202967_at	glutathione S-transferase alpha 4	GSTA4	0.000142633
1569041_at	Data not found		0.000143817
217769_s_at	proteasome maturation protein	POMP	0.000143822
209582_s_at	CD200 molecule	CD200	0.00014396
219557_s_at	nuclear receptor interacting protein 3	NRIP3	0.000144285
200980_s_at	pyruvate dehydrogenase (lipoamide) alpha 1	PDHA1	0.000144766
31874_at	growth arrest-specific 2 like 1	GAS2L1	0.000145017
212798_s_at	ankyrin repeat and MYND domain containing 2	ANKMY2	0.000145484
218456_at	caprin family member 2	CAPRIN2	0.000145775
215091_s_at	general transcription factor IIIA	GTF3A	0.000146732
200682_s_at	ubiquitin-conjugating enzyme E2L 3	UBE2L3	0.000146745
236806_at	Data not found		0.00014758
223833_at	WD repeat domain 55	WDR55	0.000149129
1561233_at	uncharacterized LOC283387	LOC283387	0.000151028
227838_at	unc-5 homolog C (C. elegans)	UNC5C	0.000151736
242260_at	matrin 3	MATR3	0.000153351
208656_s_at	cyclin I	CCNI	0.000153716
241159_x_at	Data not found		0.000153823
225908_at	isoamyl acetate-hydrolyzing esterase 1 homolog (S. cerevisiae)	IAH1	0.000153954
216396_s_at	etoposide induced 2.4	EI24	0.000154362
225555_x_at	aurora kinase A interacting protein 1	AURKAIP1	0.00015683
216194_s_at	tubulin folding cofactor B	TBCB	0.000157029
204417_at	galactosylceramidase	GALC	0.000157509
40569_at	myeloid zinc finger 1	MZF1	0.000157958
201030_x_at	lactate dehydrogenase B	LDHB	0.000158597
200972_at	tetraspanin 3	TSPAN3	0.000158941
212517_at	attractin	ATRN	0.00015927
201405_s_at	COP9 signalosome subunit 6	COPS6	0.000159562
213235_at	lysine-rich nucleolar protein 1	KNOP1	0.000159742
220004_at	DEAD (Asp-Glu-Ala-Asp) box polypeptide 43	DDX43	0.000159883
205079_s_at	multiple PDZ domain protein	MPDZ	0.000160017
202517_at	collapsin response mediator protein 1	CRMP1	0.000160142
212363_x_at	actin gamma 1	ACTG1	0.00016053
202986_at	aryl-hydrocarbon receptor nuclear translocator 2	ARNT2	0.000160864
202467_s_at	COP9 signalosome subunit 2	COPS2	0.000161177
1568891_x_at	Fanconi anemia, complementation group D2	FANCD2	0.000161468
220113_x_at	polymerase (RNA) I polypeptide B, 128kDa	POLR1B	0.000161491
216295_s_at	clathrin, light chain A	CLTA	0.000162488
217928_s_at	protein phosphatase 6, regulatory subunit 3	PPP6R3	0.000162818
212352_s_at	transmembrane emp24-like trafficking protein 10 (yeast)	TMED10	0.000163408
202737_s_at	LSM4 homolog, U6 small nuclear RNA associated (S. cerevisiae)	LSM4	0.000163515
221620_s_at	apolipoprotein O	APOO	0.000163645
212209_at	mediator complex subunit 13-like	MED13L	0.000163689
242240_at	Data not found		0.000163911
208284_x_at	gamma-glutamyltransferase 1	GGT1	0.000166445
211750_x_at	tubulin, alpha 1c	TUBA1C	0.000166692
226258_at	antagonist of mitotic exit network 1 homolog (S. cerevisiae)	AMN1	0.000167343
203517_at	metaxin 2	MTX2	0.000167783
200862_at	24-dehydrocholesterol reductase	DHCR24	0.000168295
225409_at	cytochrome c oxidase assembly factor 5	COA5	0.00016841
202381_at	ADAM metallopeptidase domain 9	ADAM9	0.000168979
207984_s_at	membrane protein, palmitoylated 2 (MAGUK p55 subfamily member 2)	MPP2	0.00017007
225783_at	ubiquitin-conjugating enzyme E2F (putative)	UBE2F	0.000170145
223215_s_at	JNK1/MAPK8-associated membrane protein	JKAMP	0.000171165
1564386_at	thioredoxin domain containing 8 (spermatozoa)	TXNDC8	0.000171168
213264_at	poly(rC) binding protein 2	PCBP2	0.000172001
228763_at	magnesium-dependent phosphatase 1	MDP1	0.000173772
225074_at	RAB2B, member RAS oncogene family	RAB2B	0.000173853
1559583_at	CD276 molecule	CD276	0.000174402
230873_at	tubulin tyrosine ligase-like family member 3	TTLL3	0.000174716
237438_at	Data not found		0.000175837
202610_s_at	mediator complex subunit 14	MED14	0.000176614
1558862_at	neuroblastoma breakpoint family, member 5	NBPF5	0.000176747
225340_s_at	cell cycle associated protein 1	CAPRIN1	0.000176989
200642_at	superoxide dismutase 1, soluble	SOD1	0.000178484
227833_s_at	methyl-CpG binding domain protein 6	MBD6	0.000178927
208308_s_at	glucose-6-phosphate isomerase	GPI	0.000179919
219485_s_at	proteasome (prosome, macropain) 26S subunit, non-ATPase, 10	PSMD10	0.000180055
201630_s_at	acid phosphatase 1, soluble	ACP1	0.000180442
232954_at	Data not found		0.000181046
208739_x_at	small ubiquitin-like modifier 2	SUMO2	0.000181117
213383_at	SET binding factor 1	SBF1	0.000183416
1553575_at	Data not found		0.000183514
201112_s_at	CSE1 chromosome segregation 1-like (yeast)	CSE1L	0.00018438
224719_s_at	chromosome 12 open reading frame 57	C12orf57	0.000184801
215380_s_at	gamma-glutamylcyclotransferase	GGCT	0.000186336
200657_at	solute carrier family 25 (mitochondrial carrier; adenine nucleotide translocator), member 5	SLC25A5	0.000186538
210976_s_at	phosphofructokinase, muscle	PFKM	0.000187075
201485_s_at	reticulocalbin 2, EF-hand calcium binding domain	RCN2	0.000187524
219389_at	sushi domain containing 4	SUSD4	0.000188998
201174_s_at	telomeric repeat binding factor 2, interacting protein	TERF2IP	0.00018911
230220_at	unc-80 homolog (C. elegans)	UNC80	0.000190405
229721_x_at	derlin 3	DERL3	0.000191455
200066_at	IK cytokine, down-regulator of HLA II	IK	0.000192053
239333_x_at	Data not found		0.000192133
213564_x_at	lactate dehydrogenase B	LDHB	0.000192334
217896_s_at	family with sequence similarity 192, member A	FAM192A	0.00019242
202325_s_at	ATP synthase, H+ transporting, mitochondrial Fo complex, subunit F6	ATP5J	0.000192486
201475_x_at	methionyl-tRNA synthetase	MARS	0.000192499
1554769_at	zinc finger protein 785	ZNF785	0.000193149
200647_x_at	In multiple Geneids		0.000193384
208137_x_at	zinc finger protein 611	ZNF611	0.000193578
208641_s_at	ras-related C3 botulinum toxin substrate 1 (rho family, small GTP binding protein Rac1)	RAC1	0.000195457
242608_x_at	family with sequence similarity 161, member B	FAM161B	0.000196333
225050_at	zinc finger protein 512	ZNF512	0.000196546
201816_s_at	glioblastoma amplified sequence	GBAS	0.000196905
222527_s_at	RNA binding motif protein 22	RBM22	0.000197636
208756_at	eukaryotic translation initiation factor 3, subunit I	EIF3I	0.000197857
201317_s_at	proteasome (prosome, macropain) subunit, alpha type, 2	PSMA2	0.000200395
39891_at	zinc finger protein 710	ZNF710	0.000200588
219392_x_at	proline rich 11	PRR11	0.000200859
211779_x_at	adaptor-related protein complex 2, alpha 2 subunit	AP2A2	0.000201654
210211_s_at	heat shock protein 90kDa alpha (cytosolic), class A member 1	HSP90AA1	0.00020171
201400_at	proteasome (prosome, macropain) subunit, beta type, 3	PSMB3	0.000205908
232488_at	5-phosphohydroxy-L-lysine phospho-lyase	PHYKPL	0.000206258
202563_at	chromosome 14 open reading frame 1	C14orf1	0.000207209
1564277_a_at	In multiple Geneids		0.000208526
210208_x_at	BCL2-associated athanogene 6	BAG6	0.000208785
212564_at	potassium channel tetramerization domain containing 2	KCTD2	0.000209143
200866_s_at	prosaposin	PSAP	0.000209397
204206_at	MAX network transcriptional repressor	MNT	0.000209535
204974_at	RAB3A, member RAS oncogene family	RAB3A	0.000210296
213555_at	RWD domain containing 2A	RWDD2A	0.00021055
232266_x_at	cyclin-dependent kinase 13	CDK13	0.000211414
205795_at	neurexin 3	NRXN3	0.00021173
218135_at	ERGIC and golgi 2	ERGIC2	0.000211904
46665_at	sema domain, immunoglobulin domain (Ig), transmembrane domain (TM) and short cytoplasmic domain, (semaphorin) 4C	SEMA4C	0.000212252
210252_s_at	MAP-kinase activating death domain	MADD	0.000212692
237938_at	Data not found		0.000212949
213366_x_at	ATP synthase, H+ transporting, mitochondrial F1 complex, gamma polypeptide 1	ATP5C1	0.000213121
223091_x_at	mitochondrial fission factor	MFF	0.000213446
203055_s_at	Rho guanine nucleotide exchange factor (GEF) 1	ARHGEF1	0.000214198
209138_x_at	immunoglobulin lambda locus	IGL	0.000214591
225285_at	branched chain amino-acid transaminase 1, cytosolic	BCAT1	0.000217768
212673_at	methionyl aminopeptidase 1	METAP1	0.00021923
202098_s_at	protein arginine methyltransferase 2	PRMT2	0.000221792
217840_at	DEAD (Asp-Glu-Ala-Asp) box polypeptide 41	DDX41	0.000222061
202749_at	tryptophan rich basic protein	WRB	0.000222188
237868_x_at	Data not found		0.000222964
1568916_at	spire-type actin nucleation factor 2	SPIRE2	0.00022314
213453_x_at	glyceraldehyde-3-phosphate dehydrogenase	GAPDH	0.00022413
227946_at	oxysterol binding protein-like 7	OSBPL7	0.000225713
214594_x_at	ATPase, aminophospholipid transporter, class I, type 8B, member 1	ATP8B1	0.000228232
200078_s_at	ATPase, H+ transporting, lysosomal 21kDa, V0 subunit b	ATP6V0B	0.00022833
209447_at	spectrin repeat containing, nuclear envelope 1	SYNE1	0.000228932
227318_at	Data not found		0.000229581
227536_at	zinc finger CCCH-type containing 13	ZC3H13	0.000230172
212880_at	WD repeat domain 7	WDR7	0.000231376
202242_at	tetraspanin 7	TSPAN7	0.000234773
[truncated: 12,268 more rows]

## Sheet: SFG
Probe	Name	Symbol	BF-Value
[truncated: 5,473 more rows]

[truncated: 1 more sheets: VCX]
