# Supplementary material for: Identification of Differentially Expressed Genes through Integrated Study of Alzheimer’s Disease Affected Brain Regions
Source: PLoS One. 2016 Apr 6;11(4):e0152342. doi: 10.1371/journal.pone.0152342 (PMC4822961; doi:10.1371/journal.pone.0152342)
Supplement: S3 Table — The pathways resulting from the EASE annotation of complete individual region (α,β)-k signatures for EC, HIP, MTG, PC, SFG and VCX regions. (XLS) [file pone.0152342.s005.xls]

## Sheet: Details
	The list of pathways resulted from the annotation of the whole list of individual analysis resulted genes, not only for the probes<0.0001. Each region have separate sheet.
EC	Each work sheet contains the Pathway analysis result of six different brain regions and is named according to the region name.
HIP
MTG
PC
SFG
VCX
Pathway Name	Name of the pathway
List hits	The number of genes that belongs to that particular pathway
List total	The total number of genes that used for analysis
Gene List	The list of genes that belongs to that particular pathway.

## Sheet: EC
Pathway Name	List Hits	List Total	EASE score	Gene List
Metabolism of Complex Carbohydrates	18	299	4.33e-10	B4GALT7; ENPP2; GALNT2; GALNT6; GALNT7; GLUL; GPI; HK2; IDS; MAN1A2; MAN1B1; MAN2A1; MAN2A2; MAN2B1; MGAT2; PGM1; PYGM; RPN2
Galactose metabolism	6	299	4.37e-09	GALE; GALK2; GALT; HK2; PFKM; PGM1
Glycine, serine and threoninemetabolism	6	299	4.42e-09	CBS; GLDC; MAOB; SARS; SHMT1; TARS
Apoptosis	25	299	4.69e-09	ACP1; BAD; BAX; BCL2; CDC25B; DUSP10; DUSP14; DUSP4; HRK; MCL1; MTMR3; NFKBIA; PTEN; PTPN2; PTPN21; PTPN4; PTPRA; PTPRC; PTPRD; PTPRG; PTPRJ; PTPRR; RIPK1; TRADD; TRAF3
Porphyrin andchlorophyll metabolism	6	299	4.36e-08	BLVRB; EPRS; HMOX1; PPOX; UROD; UROS
MAPKsignaling pathway	2	299	4.39e-08	EGFR; SOS1
Alzheimer's disease	9	299	4.48e-08	APBB2; GNB1; GNB2; GNG12; GNG3; LPL; MAPT; SERPINA3; SNCA
Neurodegenerative Disorders	23	299	7.49e-08	APBB2; BAD; BAX; BCL2; CALM1; CBS; CLTB; CREBBP; GNB1; GNB2; GNG12; GNG3; GPR37; LAMC1; LPL; MAPT; NCOR1; NFE2L2; RERE; SERPINA3; SNCA; SSR4; UBE2L3
Nucleotide Metabolism	28	299	4.49e-07	ADCY1; ADCY7; ADCY9; ADK; ADSL; AK1; AK2; AK3; AMPD2; APRT; DPYS; DUT; ENPP2; ENTPD6; GALE; GALT; GART; GUCY1A3; NME7; NPR2; PDE1A; PDE1C; PDE3B; PDE6D; PDE8A; POLH; TK2; UMPS
Valine, leucine and isoleucinedegradation	6	299	4.52e-07	ACAA1; ALDH1A2; ALDH6A1; BCKDHA; HADH; HADHA
Pentose phosphate pathway	6	299	4.56e-07	ALDOA; G6PD; GPI; PFKM; PGLS; PGM1
Biosynthesis of Secondary Metabolites	6	299	4.8e-07	ACACB; GOT2; HK2; PGM1; PRDX6; SQLE
Glycolysis / Gluconeogenesis	9	299	4.81111e-07	ALDH1A2; ALDOA; GPI; HK2; PDHA1; PFKM; PGK1; PGM1; TPI1
Ribosome	25	299	4.85e-07	RPL13A; RPL15; RPL18; RPL27A; RPL28; RPL3; RPL35; RPL36; RPL36A; RPL37; RPL37A; RPL38; RPL5; RPS15A; RPS17; RPS2; RPS21; RPS25; RPS26; RPS27A; RPS27L; RPS3; RPS4X; RPS6; RPS7
Glycerolipid metabolism	16	299	4.88e-07	ALDH1A2; CDS2; CEL; CPT1A; DGAT1; DGKD; DGKG; DGKH; LPL; PAFAH1B3; PCYT1A; PCYT1B; PCYT2; PLD1; TPI1; YWHAZ
Cell Growth and Death	38	299	5.46e-07	ACP1; BAD; BAX; BCL2; BUB3; CCNE2; CDC14A; CDC25B; CDK6; CDKN1C; CDKN2C; DUSP10; DUSP14; DUSP4; E2F2; ESPL1; GADD45B; HRK; MAD1L1; MCL1; MCM3; MCM7; MTMR3; NFKBIA; PRKDC; PTEN; PTPN2; PTPN21; PTPN4; PTPRA; PTPRC; PTPRD; PTPRG; PTPRJ; PTPRR; RIPK1; TRADD; TRAF3
Riboflavinmetabolism	18	299	4.46e-06	ACP1; ACPP; CDC25B; DUSP10; DUSP14; DUSP4; ENPP2; MTMR3; PTEN; PTPN2; PTPN21; PTPN4; PTPRA; PTPRC; PTPRD; PTPRG; PTPRJ; PTPRR
Biodegradation of Xenobiotics	26	299	4.61111e-06	ACAA1; ACAT2; ACP1; ACPP; ALDH1A2; CDC25B; CYP1B1; CYP2C8; CYP3A7; DUSP10; DUSP14; DUSP4; HADH; HADHA; MTMR3; PON2; PTEN; PTPN2; PTPN21; PTPN4; PTPRA; PTPRC; PTPRD; PTPRG; PTPRJ; PTPRR
Arginine and proline metabolism	9	299	4.91111e-06	AGMAT; ALDH1A2; AMD1; CKM; EPRS; GOT2; MAOB; NOS1; P4HA2
Energy Metabolism	27	299	5.11113e-06	ALDOA; ATP5D; ATP5G1; ATP5J2; ATP6V0A1; ATP6V0C; ATP6V0D1; ATP6V1F; BPNT1; CA14; COX7A2; GLUL; GOT2; NDUFA7; NDUFA9; NDUFB7; NDUFS1; NDUFS3; NDUFS6; NDUFS8; NDUFV1; NDUFV3; PGK1; PRDX6; SHMT1; TPI1; UQCRB
Behavior	4	299	5.51111e-06	CRY1; NPAS2; NR1D1; PER3
Translation	33	299	5.66e-06	CARS; DARS; EPRS; HARS; QARS; RPL13A; RPL15; RPL18; RPL27A; RPL28; RPL3; RPL35; RPL36; RPL36A; RPL37; RPL37A; RPL38; RPL5; RPS15A; RPS17; RPS2; RPS21; RPS25; RPS26; RPS27A; RPS27L; RPS3; RPS4X; RPS6; RPS7; SARS; TARS; YARS
Cell Communication	12	299	7.08e-06	CAPN7; CAV2; CDC42; CRK; GIT2; PDPK1; PTK2; RAP1A; ROCK1; SORBS1; SOS1; TLN2
Parkinson's disease	4	299	7.53e-06	GPR37; MAPT; SNCA; UBE2L3
Replication and Repair	1	299	1.08e-05	POLH
Basal transcriptionfactors	6	299	4.7e-05	GTF2F1; GTF2H1; GTF2I; TAF10; TAF5; TAF5L
One carbon pool byfolate	6	299	4.86e-05	DHFR; FTCD; GART; MTHFD1; MTHFD2; SHMT1
Amino Acid Metabolism	36	299	4.93e-05	ACAA1; ACAT2; ADSL; AGMAT; AHCYL1; ALDH1A2; ALDH6A1; AMD1; BCKDHA; CARS; CBS; CKM; CYP1B1; CYP2C8; CYP3A7; DARS; EPRS; FTCD; GLDC; GLUL; GOT2; GSS; HADH; HADHA; HARS; HDC; MAOB; NOS1; P4HA2; PDHA1; PRDX6; QARS; SARS; SHMT1; TARS; YARS
Oxidative phosphorylation	18	299	4.95e-05	ATP5D; ATP5G1; ATP5J2; ATP6V0A1; ATP6V0C; ATP6V0D1; ATP6V1F; COX7A2; NDUFA7; NDUFA9; NDUFB7; NDUFS1; NDUFS3; NDUFS6; NDUFS8; NDUFV1; NDUFV3; UQCRB
C21 Steroid hormone metabolism	3	299	5.02e-05	CYP11B1; CYP17A1; HSD11B1
Tetracyclinebiosynthesis	1	299	5.3e-05	ACACB
Phenylalanine metabolism	3	299	5.38e-05	GOT2; MAOB; PRDX6
Fatty acid biosynthesis (path 2)	4	299	5.55e-05	ACAA1; ACAT2; HADH; HADHA
Glycosaminoglycandegradation	1	299	5.59e-05	IDS
Cyanoamino acidmetabolism	1	299	0.0001	SHMT1
Signal Transduction	35	299	0.000544	ACP1; ACPP; CALM1; CDC25B; CDS2; DGKD; DGKG; DGKH; DUSP10; DUSP14; DUSP4; EGFR; INPP4A; ITPKA; ITPR2; ITPR3; MTMR3; OCRL; PIK3CG; PRKCA; PRKCE; PRKCG; PRKCSH; PTEN; PTPN2; PTPN21; PTPN4; PTPRA; PTPRC; PTPRD; PTPRG; PTPRJ; PTPRR; SOS1; SYNJ2
Terpenoidbiosynthesis	1	299	0.000573	SQLE
Fructose and mannose metabolism	10	299	0.000757	ALDOA; GMDS; HK2; KHK; PFKFB1; PFKFB2; PFKM; PMM1; TPI1; TSTA3
Circadian rhythm	4	299	0.000811113	CRY1; NPAS2; NR1D1; PER3
Glyoxylate and dicarboxylatemetabolism	3	299	0.000832	HAO2; MTHFD1; MTHFD2
Valine, leucine and isoleucinebiosynthesis	1	299	0.000837	PDHA1
Folatebiosynthesis	3	299	0.000842	DHFR; MTHFD1; MTHFD2
Chondroitin /Heparan sulfate biosynthesis	1	299	0.00103	B4GALT7
Alanine and aspartate metabolism	3	299	0.00107	ADSL; DARS; GOT2
Nicotinate andnicotinamide metabolism	1	299	0.00109	ENPP2
Androgen and estrogen metabolism	4	299	0.00115	ARSD; CYP11B1; HSD11B1; HSD17B7
Pyrimidine metabolism	7	299	0.00121	DPYS; DUT; ENTPD6; NME7; POLH; TK2; UMPS
Purine metabolism	22	299	0.00142	ADCY1; ADCY7; ADCY9; ADK; ADSL; AK1; AK2; AK3; AMPD2; APRT; ENPP2; ENTPD6; GART; GUCY1A3; NME7; NPR2; PDE1A; PDE1C; PDE3B; PDE6D; PDE8A; POLH
Histidine metabolism	5	299	0.00159	ALDH1A2; FTCD; HARS; HDC; MAOB
Metabolism of Cofactors and Vitamins	32	299	0.00163	ACP1; ACPP; BLVRB; CDC25B; DHFR; DPYS; DUSP10; DUSP14; DUSP4; ENPP2; EPRS; FTCD; GART; HMOX1; MTHFD1; MTHFD2; MTMR3; PDXK; PPOX; PTEN; PTPN2; PTPN21; PTPN4; PTPRA; PTPRC; PTPRD; PTPRG; PTPRJ; PTPRR; SHMT1; UROD; UROS
Transcription	12	299	0.00354	GTF2F1; GTF2H1; GTF2I; POLR1A; POLR2C; POLR2D; POLR2H; POLR2I; POLR2L; TAF10; TAF5; TAF5L
Synthesis and degradation of ketonebodies	1	299	0.00575	ACAT2
Prostaglandin andleukotriene metabolism	3	299	0.0058	LTC4S; PTGS1; YWHAZ
Metabolism of Complex Lipids	27	299	0.00585	ALDH1A2; ARSD; B3GNT5; CDS2; CEL; CPT1A; DGAT1; DGKD; DGKG; DGKH; FUT2; GBA; GPAA1; INPP4A; ITPKA; LPL; LTC4S; PAFAH1B3; PCYT1A; PCYT1B; PCYT2; PIGH; PIK3CG; PLD1; PTGS1; TPI1; YWHAZ
ATP synthesis	7	299	0.00587	ATP5D; ATP5G1; ATP5J2; ATP6V0A1; ATP6V0C; ATP6V0D1; ATP6V1F
Propanoate metabolism	7	299	0.00592	ACACB; ACAT2; ALDH1A2; ALDH6A1; HADH; HADHA; SUCLG2
Citrate cycle (TCA cycle)	4	299	0.00597	ACLY; IDH3A; IDH3G; SUCLG2
Fatty acid biosynthesis (path 1)	1	299	0.00602	ACACB
Ubiquitinmediated proteolysis	7	299	0.00605	ANAPC5; CDC16; CDC27; CUL3; TCEB2; UBE2D2; UBE2D3
Phosphatidylinositol signaling system	33	299	0.0061111	ACP1; ACPP; CALM1; CDC25B; CDS2; DGKD; DGKG; DGKH; DUSP10; DUSP14; DUSP4; INPP4A; ITPKA; ITPR2; ITPR3; MTMR3; OCRL; PIK3CG; PRKCA; PRKCE; PRKCG; PRKCSH; PTEN; PTPN2; PTPN21; PTPN4; PTPRA; PTPRC; PTPRD; PTPRG; PTPRJ; PTPRR; SYNJ2
Streptomycinbiosynthesis	1	299	0.00623	PGM1
Complement andcoagulation cascades	4	299	0.00632	C8G; F13A1; FGB; TFPI
1,2 - Dichloroethanedegradation	1	299	0.00658	ALDH1A2
Amyotrophic lateralsclerosis (ALS)	4	299	0.00664	BAD; BAX; BCL2; SSR4
Inositol phosphatemetabolism	3	299	0.00674	INPP4A; ITPKA; PIK3CG
Aminophosphonatemetabolism	3	299	0.00694	PCYT1A; PCYT1B; PCYT2
Vitamin B6metabolism	1	299	0.00711118	PDXK
gamma Hexachlorocyclohexane degradation	21	299	0.00827	ACP1; ACPP; CDC25B; CYP1B1; CYP2C8; CYP3A7; DUSP10; DUSP14; DUSP4; MTMR3; PON2; PTEN; PTPN2; PTPN21; PTPN4; PTPRA; PTPRC; PTPRD; PTPRG; PTPRJ; PTPRR
O -Glycansbiosynthesis	3	299	0.00858	GALNT2; GALNT6; GALNT7
Globoside metabolism	1	299	0.0095	FUT2
Carbon fixation	4	299	0.0111	ALDOA; GOT2; PGK1; TPI1
Prion disease	3	299	0.0113	BCL2; LAMC1; NFE2L2
Fatty acid metabolism	10	299	0.0123	ACAA1; ACAT2; ACOX1; ALDH1A2; CPT1A; CYP1B1; CYP2C8; CYP3A7; HADH; HADHA
Benzoate degradation viahydroxylation	1	299	0.0129	ACAA1
DNApolymerase	1	299	0.0142	POLH
Flavonoids,stilbene and lignin biosynthesis	1	299	0.0146	PRDX6
Cell cycle	29	299	0.0155	ACP1; BUB3; CCNE2; CDC14A; CDC25B; CDK6; CDKN1C; CDKN2C; DUSP10; DUSP14; DUSP4; E2F2; ESPL1; GADD45B; MAD1L1; MCM3; MCM7; MTMR3; PRKDC; PTEN; PTPN2; PTPN21; PTPN4; PTPRA; PTPRC; PTPRD; PTPRG; PTPRJ; PTPRR
Tyrosine metabolism	2	299	0.0175	GOT2; MAOB
Phospholipid degradation	2	299	0.0199	PLD1; YWHAZ
Pantothenate andCoA biosynthesis	2	299	0.0205	DPYS; ENPP2
Proteasome	5	299	0.0208	PSMA2; PSMB2; PSMB3; PSMC2; PSMD14
Phenylalanine, tyrosine andtryptophan biosynthesis	2	299	0.0232	GOT2; YARS
Erythromycinbiosynthesis	2	299	0.0257	HK2; PGM1
Benzoate degradation viaCoA ligation	3	299	0.0911119	ACAT2; HADH; HADHA
Nucleotide sugars metabolism	2	299	0.109	GALE; GALT
Sulfur metabolism	1	299	0.14	BPNT1
Pyruvate metabolism	4	299	0.143	ACACB; ACAT2; ALDH1A2; PDHA1
Sterol biosynthesis	2	299	0.168	NQO2; SQLE
Methionine metabolism	2	299	0.173	AHCYL1; CBS
Lipid Metabolism	19	299	0.177	ACAA1; ACACB; ACAT2; ACOX1; ALDH1A2; ARSD; CEL; CPT1A; CYP11B1; CYP17A1; CYP1B1; CYP2C8; CYP3A7; HADH; HADHA; HSD11B1; HSD17B7; NQO2; SQLE
Blood group glycolipidbiosynthesis	2	299	0.177	B3GNT5; FUT2
Aminosugarsmetabolism	2	299	0.184	HK2; PGM1
Nitrogen metabolism	2	299	0.189	CA14; GLUL
Sphingoglycolipidmetabolism	2	299	0.214	ARSD; GBA
Sorting and Degradation	14	299	0.218	ANAPC5; CDC16; CDC27; CUL3; PSMA2; PSMB2; PSMB3; PSMC2; PSMD14; SRP72; SRPR; TCEB2; UBE2D2; UBE2D3
Lysine degradation	5	299	0.221	ACAT2; ALDH1A2; HADH; HADHA; SHMT1
Proteinexport	2	299	0.236	SRP72; SRPR
Methane metabolism	2	299	0.24	PRDX6; SHMT1
Huntington's disease	5	299	0.267	CALM1; CBS; CLTB; CREBBP; NCOR1
Integrin mediated cell adhesion	12	299	0.283	CAPN7; CAV2; CDC42; CRK; GIT2; PDPK1; PTK2; RAP1A; ROCK1; SORBS1; SOS1; TLN2
Selenoamino acidmetabolism	2	299	0.301	AHCYL1; CBS
Carbohydrate Metabolism	32	299	0.308	ACACB; ACAT2; ACLY; ALDH1A2; ALDH6A1; ALDOA; G6PD; GALE; GALK2; GALT; GMDS; GPI; HADH; HADHA; HAO2; HK2; IDH3A; IDH3G; KHK; MTHFD1; MTHFD2; PDHA1; PFKFB1; PFKFB2; PFKM; PGK1; PGLS; PGM1; PMM1; SUCLG2; TPI1; TSTA3
Inositol metabolism	2	299	0.337	ALDH6A1; TPI1
Glutamate metabolism	5	299	0.345	EPRS; GLUL; GOT2; GSS; QARS
Metabolism of Other Amino Acids	14	299	0.382	AHCYL1; ALDH1A2; CBS; DPYS; G6PD; GPX1; GPX4; GSS; HADH; HADHA; PCYT1A; PCYT1B; PCYT2; SHMT1
RNA polymerase	6	299	0.404	POLR1A; POLR2C; POLR2D; POLR2H; POLR2I; POLR2L
Cysteine metabolism	2	299	0.442	CARS; GOT2
Starch and sucrosemetabolism	5	299	0.488	ENPP2; GPI; HK2; PGM1; PYGM
Butanoate metabolism	5	299	0.505	ACAT2; ALDH1A2; HADH; HADHA; PDHA1
Tryptophan metabolism	8	299	0.524	ACAT2; ALDH1A2; CYP1B1; CYP2C8; CYP3A7; HADH; HADHA; MAOB
Ascorbate and aldaratemetabolism	1	299	0.611113	ALDH1A2
Dentatorubropallidoluysian atrophy (DRPLA)	1	299	0.643	RERE
Peptidoglycanbiosynthesis	1	299	0.661111	GLUL
Immune System	4	299	0.69	C8G; F13A1; FGB; TFPI
Bile acid biosynthesis	3	299	0.708	ACAA1; ALDH1A2; CEL
Urea cycle and metabolism ofamino groups	1	299	0.722	CKM
Glutathione metabolism	4	299	0.809	G6PD; GPX1; GPX4; GSS
Alkaloidbiosynthesis I	1	299	0.89	GOT2

## Sheet: HIP
Pathway Name	List Hits	List Total	EASE Score	Gene List
Ubiquitin mediated proteolysis	6	130	2.82e-06	ANAPC5; CDC16; CDC27; CUL3; TCEB2; UBE2D3
Sorting and Degradation	10	130	2.99e-06	ANAPC5; CDC16; CDC27; CUL3; PSMA2; PSMB2; PSMB3; SRP72; TCEB2; UBE2D3
Parkinson's disease	4	130	3.48e-06	GPR37; MAPT; SNCA; UBE2L3
Pyrimidine metabolism	5	130	1.31e-05	DUT; ENTPD6; NME7; POLH; UMPS
Nucleotide Metabolism	15	130	1.76e-05	ADCY9; ADSL; AK3; DUT; ENTPD6; GALE; GALT; GUCY1A3; NME7; NPR2; PDE1A; PDE1C; PDE8A; POLH; UMPS
Phospholipid degradation	2	130	1.88e-05	PLD1; YWHAZ
Nucleotide sugars metabolism	2	130	1.889e-05	GALE; GALT
Alanine and aspartate metabolism	3	130	8.11e-05	ADSL; DARS; GOT2
Alzheimer's disease	4	130	8.11e-05	GNB1; GNG3; MAPT; SNCA
Phenylalanine metabolism	3	130	8.11e-05	GOT2; MAOB; PRDX6
Sterol biosynthesis	2	130	0.000188	NQO2; SQLE
Tyrosine metabolism	2	130	0.000188	GOT2; MAOB
MAPKsignaling pathway	1	130	0.000681	EGFR
Apoptosis	10	130	0.000716	ACP1; DUSP4; HRK; NFKBIA; PTPN2; PTPN21; PTPN4; PTPRA; PTPRJ; PTPRR
Neurodegenerative Disorders	9	130	0.000742	CALM1; CREBBP; GNB1; GNG3; GPR37; LAMC1; MAPT; SNCA; UBE2L3
Fatty acid biosynthesis (path 2)	3	130	0.0022	ACAA1; ACAT2; HADHA
Biodegradation of Xenobiotics	13	130	0.00309	ACAA1; ACAT2; ACP1; CYP1B1; DUSP4; HADHA; PON2; PTPN2; PTPN21; PTPN4; PTPRA; PTPRJ; PTPRR
Signal Transduction	17	130	0.00319	ACP1; CALM1; CDS2; DGKG; DGKH; DUSP4; EGFR; INPP4A; ITPR2; PRKCA; PTPN2; PTPN21; PTPN4; PTPRA; PTPRJ; PTPRR; SYNJ2
Phosphatidylinositol signaling system	16	130	0.00332	ACP1; CALM1; CDS2; DGKG; DGKH; DUSP4; INPP4A; ITPR2; PRKCA; PTPN2; PTPN21; PTPN4; PTPRA; PTPRJ; PTPRR; SYNJ2
Purine metabolism	11	130	0.00336	ADCY9; ADSL; AK3; ENTPD6; GUCY1A3; NME7; NPR2; PDE1A; PDE1C; PDE8A; POLH
Arginine and proline metabolism	5	130	0.00341	AMD1; EPRS; GOT2; MAOB; NOS1
Cell cycle	14	130	0.00361	ACP1; CDC14A; CDK6; DUSP4; E2F2; ESPL1; MCM3; PRKDC; PTPN2; PTPN21; PTPN4; PTPRA; PTPRJ; PTPRR
Butanoate metabolism	3	130	0.00378	ACAT2; HADHA; PDHA1
Glutamate metabolism	3	130	0.00378	EPRS; GOT2; GSS
Proteasome	3	130	0.00378	PSMA2; PSMB2; PSMB3
Amino Acid Metabolism	17	130	0.00379	ACAA1; ACAT2; ADSL; AHCYL1; ALDH6A1; AMD1; CYP1B1; DARS; EPRS; GOT2; GSS; HADHA; MAOB; NOS1; PDHA1; PRDX6; SARS
Benzoate degradation viaCoA ligation	2	130	0.00402	ACAT2; HADHA
Bile acid biosynthesis	2	130	0.00402	ACAA1; CEL
Folatebiosynthesis	2	130	0.00402	DHFR; MTHFD1
Prostaglandin andleukotriene metabolism	2	130	0.00402	PTGS1; YWHAZ
Cell Communication	6	130	0.00429	CAV2; CDC42; PDPK1; PTK2; SORBS1; TLN2
integrin mediated celladhesion	6	130	0.00429	CAV2; CDC42; PDPK1; PTK2; SORBS1; TLN2
gamma-Hexachlorocyclohexane degradation	10	130	0.0043	ACP1; CYP1B1; DUSP4; PON2; PTPN2; PTPN21; PTPN4; PTPRA; PTPRJ; PTPRR
Alkaloidbiosynthesis I	1	130	0.00435	GOT2
Benzoate degradation viahydroxylation	1	130	0.00435	ACAA1
Flavonoids,stilbene and lignin biosynthesis	1	130	0.00435	PRDX6
Glycosaminoglycandegradation	1	130	0.00435	IDS
DNApolymerase	1	130	0.004359	POLH
Replication and Repair	1	130	0.0435	POLH
Synthesis and degradation of ketonebodies	1	130	0.0435	ACAT2
Valine, leucine and isoleucinebiosynthesis	1	130	0.0435	PDHA1
Vitamin B6metabolism	1	130	0.0435	PDXK
Sulfur metabolism	1	130	0.04359	BPNT1
Fatty acid metabolism	5	130	0.0456	ACAA1; ACAT2; ACOX1; CYP1B1; HADHA
Tryptophan metabolism	4	130	0.0488	ACAT2; CYP1B1; HADHA; MAOB
Lipid Metabolism	9	130	0.051	ACAA1; ACAT2; ACOX1; CEL; CYP1B1; HADHA; HSD17B7; NQO2; SQLE
Biosynthesis of Secondary Metabolites	3	130	0.0528	GOT2; PRDX6; SQLE
Galactose metabolism	3	130	0.0528	GALE; GALT; PFKM
RNA polymerase	3	130	0.0528	POLR1A; POLR2C; POLR2I
Valine, leucine and isoleucinedegradation	3	130	0.0528	ACAA1; ALDH6A1; HADHA
Terpenoidbiosynthesis	1	130	0.05435	SQLE
Riboflavinmetabolism	8	130	0.056	ACP1; DUSP4; PTPN2; PTPN21; PTPN4; PTPRA; PTPRJ; PTPRR
Behavior	2	130	0.0585	NPAS2; NR1D1
Circadian rhythm	2	130	0.0585	NPAS2; NR1D1
Citrate cycle (TCA cycle)	2	130	0.0585	ACLY; IDH3A
Pyruvate metabolism	2	130	0.0585	ACAT2; PDHA1
Glycerolipid metabolism	7	130	0.0589	CDS2; CEL; DGKG; DGKH; PCYT1B; PLD1; YWHAZ
O-Glycansbiosynthesis	3	130	0.0605	GALNT2; GALNT6; GALNT7
Cell Growth and Death	16	130	0.0638	ACP1; CDC14A; CDK6; DUSP4; E2F2; ESPL1; HRK; MCM3; NFKBIA; PRKDC; PTPN2; PTPN21; PTPN4; PTPRA; PTPRJ; PTPRR
Propanoate metabolism	3	130	0.0655	ACAT2; ALDH6A1; HADHA
Transcription	5	130	0.066	GTF2F1; GTF2I; POLR1A; POLR2C; POLR2I
Cysteine metabolism	1	130	0.681	GOT2
Inositol metabolism	1	130	0.681	ALDH6A1
Methane metabolism	1	130	0.681	PRDX6
Methionine metabolism	1	130	0.681	AHCYL1
Phenylalanine, tyrosine andtryptophan biosynthesis	1	130	0.681	GOT2
Proteinexport	1	130	0.681	SRP72
Selenoamino acidmetabolism	1	130	0.681	AHCYL1
Sphingoglycolipidmetabolism	1	130	0.681	GBA
Metabolism of Cofactors and Vitamins	13	130	0.701	ACP1; BLVRB; DHFR; DUSP4; EPRS; MTHFD1; PDXK; PTPN2; PTPN21; PTPN4; PTPRA; PTPRJ; PTPRR
Ribosome	10	130	0.716	RPL15; RPL18; RPL27A; RPL3; RPL37; RPL5; RPS17; RPS26; RPS27A; RPS7
Huntington's disease	2	130	0.722	CALM1; CREBBP
Lysine degradation	2	130	0.722	ACAT2; HADHA
Oxidative phosphorylation	7	130	0.74	ATP6V0D1; ATP6V1F; NDUFA7; NDUFA9; NDUFS3; NDUFS6; NDUFV1
Translation	13	130	0.753	DARS; EPRS; RPL15; RPL18; RPL27A; RPL3; RPL37; RPL5; RPS17; RPS26; RPS27A; RPS7; SARS
aminoacyl tRNAbiosynthesis	3	130	0.756	DARS; EPRS; SARS
Carbohydrate Metabolism	12	130	0.818	ACAT2; ACLY; ALDH6A1; GALE; GALT; GPI; HADHA; IDH3A; MTHFD1; PDHA1; PFKFB2; PFKM
Energy Metabolism	10	130	0.818	ATP6V0D1; ATP6V1F; BPNT1; GOT2; NDUFA7; NDUFA9; NDUFS3; NDUFS6; NDUFV1; PRDX6
Metabolism of Complex Lipids	10	130	0.818	CDS2; CEL; DGKG; DGKH; GBA; INPP4A; PCYT1B; PLD1; PTGS1; YWHAZ
Basal transcriptionfactors	2	130	0.82	GTF2F1; GTF2I
Glycine, serine and threoninemetabolism	2	130	0.82	MAOB; SARS
One carbon pool byfolate	2	130	0.82	DHFR; MTHFD1
Pentose phosphate pathway	2	130	0.82	GPI; PFKM
Porphyrin andchlorophyll metabolism	2	130	0.82	BLVRB; EPRS
Aminophosphonatemetabolism	1	130	0.821	PCYT1B
Glyoxylate and dicarboxylatemetabolism	1	130	0.821	MTHFD1
Inositol phosphatemetabolism	1	130	0.821	INPP4A
Prion disease	1	130	0.821	LAMC1
Glycolysis / Gluconeogenesis	3	130	0.832	GPI; PDHA1; PFKM
Metabolism of Complex Carbohydrates	6	130	0.874	GALNT2; GALNT6; GALNT7; GPI; IDS; MAN2A2
ATP synthesis	2	130	0.885	ATP6V0D1; ATP6V1F
Androgen and estrogen metabolism	1	130	0.9	HSD17B7
beta-Alanine metabolism	1	130	0.9	HADHA
Carbon fixation	1	130	0.9	GOT2
Glutathione metabolism	1	130	0.9	GSS
Metabolism of Other Amino Acids	4	130	0.926	AHCYL1; GSS; HADHA; PCYT1B
Histidine metabolism	1	130	0.944	MAOB
Starch and sucrosemetabolism	1	130	0.944	GPI
N-Glycansbiosynthesis	1	130	0.969	MAN2A2
Fructose and mannose metabolism	2	130	0.973	PFKFB2; PFKM

## Sheet: MTG
Pathway Name	List Hits	List Total	EASE Score	Gene List
Cell Communication	7	101	6.7e-06	CDC42; GIT2; PTK2; RAP1A; ROCK1; SORBS1; TLN2
Propanoate metabolism	6	101	6.79e-06	ACACB; ACAT2; ALDH1A2; ALDH6A1; HADH; HADHA
Apoptosis	7	101	8.03e-06	ACP1; BCL2; NFKBIA; PTPN2; PTPN21; PTPRD; PTPRR
Alzheimer's disease	3	101	1.14e-05	GNG12; GNG3; SNCA
Fatty acid biosynthesis	4	101	1.25e-05	ACAA1; ACAT2; HADH; HADHA
Pyruvate metabolism	4	101	1.25e-05	ACACB; ACAT2; ALDH1A2; PDHA1
Valine, leucine and isoleucinedegradation	5	101	1.8e-05	ACAA1; ALDH1A2; ALDH6A1; HADH; HADHA
Sorting and Degradation	10	101	3.7e-05	ANAPC5; CDC16; CUL3; PSMB2; PSMB3; PSMC2; PSMD14; SRP72; UBE2D2; UBE2D3
Benzoate degradation viaCoA ligation	3	101	3.78e-05	ACAT2; HADH; HADHA
Glycolysis / Gluconeogenesis	6	101	4.27e-05	ALDH1A2; GPI; PDHA1; PFKM; PGK1; TPI1
Ubiquitinmediated proteolysis	5	101	4.59e-05	ANAPC5; CDC16; CUL3; UBE2D2; UBE2D3
Lysine degradation	4	101	4.61e-05	ACAT2; ALDH1A2; HADH; HADHA
MAPKsignaling pathway	1	101	5.62e-05	EGFR
Parkinson's disease	3	101	6.37e-05	GPR37; SNCA; UBE2L3
integrin mediated celladhesion	7	101	6.7e-05	CDC42; GIT2; PTK2; RAP1A; ROCK1; SORBS1; TLN2
Neurodegenerative Disorders	11	101	0.000107	BCL2; CALM1; CLTB; CREBBP; GNG12; GNG3; GPR37; LAMC1; NFE2L2; SNCA; UBE2L3
Cysteine metabolism	2	101	0.000113	CARS; GOT2
Inositol metabolism	2	101	0.000113	ALDH6A1; TPI1
Phenylalanine, tyrosine andtryptophan biosynthesis	2	101	0.000113	GOT2; YARS
beta Alanine metabolism	3	101	0.000114	ALDH1A2; HADH; HADHA
Carbon fixation	3	101	0.000114	GOT2; PGK1; TPI1
Carbohydrate Metabolism	14	101	0.000144	ACACB; ACAT2; ACLY; ALDH1A2; ALDH6A1; GALE; GPI; HADH; HADHA; IDH3G; PDHA1; PFKM; PGK1; TPI1
Energy Metabolism	12	101	0.000155	ATP5G1; ATP5J2; ATP6V0D1; GLUL; GOT2; NDUFA9; NDUFS3; NDUFS8; NDUFV1; PGK1; PRDX6; TPI1
Pyrimidine metabolism	4	101	0.000178	DUT; ENTPD6; NME7; TK2
Amino Acid Metabolism	15	101	0.000189	ACAA1; ACAT2; AHCYL1; ALDH1A2; ALDH6A1; CARS; EPRS; GLUL; GOT2; HADH; HADHA; PDHA1; PRDX6; SARS; YARS
Glutamate metabolism	3	101	0.000215	EPRS; GLUL; GOT2
Huntington's disease	3	101	0.000215	CALM1; CLTB; CREBBP
Fatty acid metabolism	5	101	0.000219	ACAA1; ACAT2; ALDH1A2; HADH; HADHA
Bile acid biosynthesis	2	101	0.000264	ACAA1; ALDH1A2
Prion disease	3	101	0.000378	BCL2; LAMC1; NFE2L2
Butanoate metabolism	5	101	0.000411	ACAT2; ALDH1A2; HADH; HADHA; PDHA1
Phenylalanine metabolism	2	101	0.00264	GOT2; PRDX6
aminoacyl tRNAbiosynthesis	4	101	0.00266	CARS; EPRS; SARS; YARS
Tryptophan metabolism	4	101	0.00266	ACAT2; ALDH1A2; HADH; HADHA
Lipid Metabolism	8	101	0.00288	ACAA1; ACACB; ACAT2; ALDH1A2; ARSD; HADH; HADHA; HSD17B7
Biosynthesis of Secondary Metabolites	3	101	0.00327	ACACB; GOT2; PRDX6
Methane metabolism	1	101	0.00562	PRDX6
1,2 Dichloroethanedegradation	1	101	0.0338	ALDH1A2
Alkaloidbiosynthesis I	1	101	0.0338	GOT2
Ascorbate and aldaratemetabolism	1	101	0.0338	ALDH1A2
Benzoate degradation viahydroxylation	1	101	0.0338	ACAA1
Fatty acid biosynthesis (path 1)	1	101	0.0338	ACACB
Flavonoids,stilbene and lignin biosynthesis	1	101	0.0338	PRDX6
Glycosaminoglycandegradation	1	101	0.0338	IDS
Peptidoglycanbiosynthesis	1	101	0.0338	GLUL
Synthesis and degradation of ketonebodies	1	101	0.0338	ACAT2
Tetracyclinebiosynthesis	1	101	0.0338	ACACB
Valine, leucine and isoleucinebiosynthesis	1	101	0.0338	PDHA1
Vitamin B6metabolism	1	101	0.0338	PDXK
Biodegradation of Xenobiotics	10	101	0.0371	ACAA1; ACAT2; ACP1; ALDH1A2; HADH; HADHA; PTPN2; PTPN21; PTPRD; PTPRR
Oxidative phosphorylation	7	101	0.0406	ATP5G1; ATP5J2; ATP6V0D1; NDUFA9; NDUFS3; NDUFS8; NDUFV1
Androgen and estrogen metabolism	2	101	0.0415	ARSD; HSD17B7
Citrate cycle (TCA cycle)	2	101	0.0415	ACLY; IDH3G
Translation	12	101	0.0439	CARS; EPRS; RPL15; RPL18; RPL27A; RPL3; RPL36A; RPL37; RPS27L; RPS6; SARS; YARS
ATP synthesis	3	101	0.044	ATP5G1; ATP5J2; ATP6V0D1
Metabolism of Other Amino Acids	5	101	0.0541	AHCYL1; ALDH1A2; GPX4; HADH; HADHA
Blood group glycolipidbiosynthesis lactoseries	1	101	0.0562	B3GNT5
Blood group glycolipidbiosynthesis neolactoseries	1	101	0.0562	B3GNT5
Methionine metabolism	1	101	0.0562	AHCYL1
Nitrogen metabolism	1	101	0.0562	GLUL
Nucleotide sugars metabolism	1	101	0.0562	GALE
Phospholipid degradation	1	101	0.0562	YWHAZ
Proteinexport	1	101	0.0562	SRP72
Selenoamino acidmetabolism	1	101	0.0562	AHCYL1
Sphingoglycolipidmetabolism	1	101	0.0562	ARSD
Tyrosine metabolism	1	101	0.0562	GOT2
Arginine and proline metabolism	3	101	0.0637	ALDH1A2; EPRS; GOT2
Nucleotide Metabolism	9	101	0.065	ADCY1; AK3; DUT; ENTPD6; GALE; GART; NME7; PDE3B; TK2
Ribosome	8	101	0.655	RPL15; RPL18; RPL27A; RPL3; RPL36A; RPL37; RPS27L; RPS6
Galactose metabolism	2	101	0.66	GALE; PFKM
N Glycansbiosynthesis	2	101	0.66	MAN1A2; MAN2A1
Pentose phosphate pathway	2	101	0.66	GPI; PFKM
Porphyrin andchlorophyll metabolism	2	101	0.66	EPRS; UROS
RNA polymerase	2	101	0.66	POLR2C; POLR2D
Glycerolipid metabolism	5	101	0.68	ALDH1A2; CDS2; DGKD; TPI1; YWHAZ
Signal Transduction	11	101	0.688	ACP1; CALM1; CDS2; DGKD; EGFR; INPP4A; PTPN2; PTPN21; PTPRD; PTPRR; SYNJ2
Alanine and aspartate metabolism	1	101	0.711	GOT2
Inositol phosphatemetabolism	1	101	0.711	INPP4A
Prostaglandin andleukotriene metabolism	1	101	0.711	YWHAZ
Phosphatidylinositol signaling system	10	101	0.736	ACP1; CALM1; CDS2; DGKD; INPP4A; PTPN2; PTPN21; PTPRD; PTPRR; SYNJ2
Metabolism of Complex Lipids	8	101	0.752	ALDH1A2; ARSD; B3GNT5; CDS2; DGKD; INPP4A; TPI1; YWHAZ
Metabolism of Complex Carbohydrates	5	101	0.789	GLUL; GPI; IDS; MAN1A2; MAN2A1
Riboflavinmetabolism	5	101	0.789	ACP1; PTPN2; PTPN21; PTPRD; PTPRR
Amyotrophic lateralsclerosis (ALS)	1	101	0.81	BCL2
Behavior	1	101	0.81	PER3
Circadian rhythm	1	101	0.81	PER3
Complement andcoagulation cascades	1	101	0.81	FGB
Glutathione metabolism	1	101	0.81	GPX4
Immune System	1	101	0.81	FGB
Purine metabolism	6	101	0.816	ADCY1; AK3; ENTPD6; GART; NME7; PDE3B
Metabolism of Cofactors and Vitamins	9	101	0.819	ACP1; EPRS; GART; PDXK; PTPN2; PTPN21; PTPRD; PTPRR; UROS
Transcription	3	101	0.833	GTF2I; POLR2C; POLR2D
Histidine metabolism	1	101	0.875	ALDH1A2
Starch and sucrosemetabolism	1	101	0.875	GPI
gamma Hexachlorocyclohexane degradation	5	101	0.896	ACP1; PTPN2; PTPN21; PTPRD; PTPRR
Fructose and mannose metabolism	2	101	0.905	PFKM; TPI1
Basal transcriptionfactors	1	101	0.918	GTF2I
Glycine, serine and threoninemetabolism	1	101	0.918	SARS
One carbon pool byfolate	1	101	0.918	GART
Cell cycle	6	101	0.966	ACP1; ESPL1; PTPN2; PTPN21; PTPRD; PTPRR
Cell Growth and Death	8	101	0.978	ACP1; BCL2; ESPL1; NFKBIA; PTPN2; PTPN21; PTPRD; PTPRR
Cell Growth and Death	8	101	0.978	ACP1; BCL2; ESPL1; NFKBIA; PTPN2; PTPN21; PTPRD; PTPRR

## Sheet: PC
Pathway Name	List Hits	List Total	EASE Score	Gene List
Signal Transduction	23	178	6.38e-06	ACP1; ACPP; CALM1; CDS2; DGKG; DGKH; DUSP14; DUSP4; EGFR; INPP4A; MTMR3; OCRL; PIK3CG; PRKCA; PRKCE; PRKCSH; PTPN2; PTPN4; PTPRA; PTPRC; PTPRD; PTPRG; SYNJ2
MAPKsignaling pathway	1	178	8.37e-06	EGFR
Apoptosis	11	178	9.68e-06	ACP1; BAD; DUSP14; DUSP4; MTMR3; PTPN2; PTPN4; PTPRA; PTPRC; PTPRD; PTPRG
Alzheimer's disease	6	178	4.7e-05	APBB2; GNB1; GNB2; LPL; MAPT; SNCA
Glycolysis / Gluconeogenesis	6	178	4.7e-05	ALDH1A2; GPI; PDHA1; PFKM; PGK1; PGM1
Huntington's disease	5	178	7.31e-05	CALM1; CBS; CLTB; CREBBP; NCOR1
Fatty acid metabolism	7	178	7.31e-05	ACAA1; ACOX1; ALDH1A2; CPT1A; CYP1B1; CYP3A7; HADHA
Translation	23	178	0.000141	DARS; EPRS; HARS; RPL13A; RPL15; RPL18; RPL27A; RPL28; RPL3; RPL35; RPL36A; RPL37; RPL5; RPS17; RPS2; RPS21; RPS25; RPS26; RPS27A; RPS3; RPS4X; RPS7; SARS
Ubiquitin mediated proteolysis	6	178	0.00015	ANAPC5; CDC16; CDC27; CUL3; TCEB2; UBE2D3
Parkinson's disease	3	178	0.000167	MAPT; SNCA; UBE2L3
Metabolism of Cofactors and Vitamins	22	178	0.000176	ACP1; ACPP; BLVRB; DHFR; DUSP14; DUSP4; ENPP2; EPRS; GART; MTHFD1; MTHFD2; MTMR3; PDXK; PPOX; PTPN2; PTPN4; PTPRA; PTPRC; PTPRD; PTPRG; UROD; UROS
Alanine and aspartate metabolism	3	178	0.00021	ADSL; DARS; GOT2
Bile acid biosynthesis	3	178	0.00021	ACAA1; ALDH1A2; CEL
Folate biosynthesis	3	178	0.00021	DHFR; MTHFD1; MTHFD2
Neurodegenerative Disorders	16	178	0.000214	APBB2; BAD; CALM1; CBS; CLTB; CREBBP; GNB1; GNB2; LAMC1; LPL; MAPT; NCOR1; NFE2L2; RERE; SNCA; UBE2L3
Biosynthesis of Secondary Metabolites	5	178	0.000223	ACACB; GOT2; PGM1; PRDX6; SQLE
Porphyrin andchlorophyll metabolism	5	178	0.000223	BLVRB; EPRS; PPOX; UROD; UROS
Phosphatidylinositol signaling system	22	178	0.000245	ACP1; ACPP; CALM1; CDS2; DGKG; DGKH; DUSP14; DUSP4; INPP4A; MTMR3; OCRL; PIK3CG; PRKCA; PRKCE; PRKCSH; PTPN2; PTPN4; PTPRA; PTPRC; PTPRD; PTPRG; SYNJ2
Purine metabolism	15	178	0.000266	ADCY1; ADCY9; ADK; ADSL; AK1; AK2; AK3; AMPD2; ENPP2; ENTPD6; GART; GUCY1A3; NPR2; PDE3B; PDE6D
Sorting and Degradation	13	178	0.000274	ANAPC5; CDC16; CDC27; CUL3; PSMA2; PSMB2; PSMB3; PSMC2; PSMD14; SRP72; SRPR; TCEB2; UBE2D3
Lipid Metabolism	13	178	0.000287	ACAA1; ACACB; ACOX1; ALDH1A2; ARSD; CEL; CPT1A; CYP1B1; CYP3A7; HADHA; HSD17B7; NQO2; SQLE
gamma Hexachlorocyclohexane degradation	14	178	0.000327	ACP1; ACPP; CYP1B1; CYP3A7; DUSP14; DUSP4; MTMR3; PON2; PTPN2; PTPN4; PTPRA; PTPRC; PTPRD; PTPRG
Biodegradation of Xenobiotics	17	178	0.000338	ACAA1; ACP1; ACPP; ALDH1A2; CYP1B1; CYP3A7; DUSP14; DUSP4; HADHA; MTMR3; PON2; PTPN2; PTPN4; PTPRA; PTPRC; PTPRD; PTPRG
Methionine metabolism	2	178	0.000354	AHCYL1; CBS
Phospholipid degradation	2	178	0.000354	PLD1; YWHAZ
Proteinexport	2	178	0.000354	SRP72; SRPR
Riboflavinmetabolism	12	178	0.000354	ACP1; ACPP; DUSP14; DUSP4; ENPP2; MTMR3; PTPN2; PTPN4; PTPRA; PTPRC; PTPRD; PTPRG
Selenoamino acidmetabolism	2	178	0.000354	AHCYL1; CBS
Sphingoglycolipidmetabolism	2	178	0.000354	ARSD; GBA
Sterol biosynthesis	2	178	0.000354	NQO2; SQLE
Nucleotide Metabolism	18	178	0.000372	ADCY1; ADCY9; ADK; ADSL; AK1; AK2; AK3; AMPD2; DUT; ENPP2; ENTPD6; GALE; GART; GUCY1A3; NPR2; PDE3B; PDE6D; TK2
Cell cycle	18	178	0.000467	ACP1; BUB3; CCNE2; CDC14A; CDK6; CDKN1C; DUSP14; DUSP4; ESPL1; GADD45B; MCM3; MTMR3; PTPN2; PTPN4; PTPRA; PTPRC; PTPRD; PTPRG
Citrate cycle (TCA cycle)	3	178	0.000467	IDH3A; IDH3G; SUCLG2
Glutathione metabolism	3	178	0.000467	GPX1; GPX4; GSS
Pyruvate metabolism	3	178	0.000467	ACACB; ALDH1A2; PDHA1
Arginine and proline metabolism	6	178	0.00047	ALDH1A2; CKM; EPRS; GOT2; NOS1; P4HA2
Glycerolipid metabolism	10	178	0.000511	ALDH1A2; CDS2; CEL; CPT1A; DGKG; DGKH; LPL; PAFAH1B3; PLD1; YWHAZ
One carbon pool byfolate	4	178	0.000535	DHFR; GART; MTHFD1; MTHFD2
Oxidative phosphorylation	11	178	0.000548	ATP5D; ATP6V0A1; ATP6V0D1; NDUFA7; NDUFA9; NDUFB7; NDUFS1; NDUFS3; NDUFS8; NDUFV1; UQCRB
1,2 Dichloroethanedegradation	1	178	0.000595	ALDH1A2
Alkaloidbiosynthesis I	1	178	0.000595	GOT2
Ascorbate and aldaratemetabolism	1	178	0.000595	ALDH1A2
Proteasome	5	178	0.00368	PSMA2; PSMB2; PSMB3; PSMC2; PSMD14
Ribosome	19	178	0.0059	RPL13A; RPL15; RPL18; RPL27A; RPL28; RPL3; RPL35; RPL36A; RPL37; RPL5; RPS17; RPS2; RPS21; RPS25; RPS26; RPS27A; RPS3; RPS4X; RPS7
Benzoate degradation viahydroxylation	1	178	0.00595	ACAA1
Chondroitin /Heparan sulfate biosynthesis	1	178	0.00595	B4GALT7
Dentatorubropallidoluysian atrophy (DRPLA)	1	178	0.00595	RERE
Fatty acid biosynthesis (path 1)	1	178	0.00595	ACACB
Flavonoids,stilbene and lignin biosynthesis	1	178	0.00595	PRDX6
Globoside metabolism	1	178	0.00595	FUT2
Glycosaminoglycandegradation	1	178	0.00595	IDS
Nicotinate andnicotinamide metabolism	1	178	0.00595	ENPP2
Streptomycinbiosynthesis	1	178	0.00595	PGM1
Terpenoidbiosynthesis	1	178	0.00595	SQLE
Tetracyclinebiosynthesis	1	178	0.0595	ACACB
Urea cycle and metabolism ofamino groups	1	178	0.0595	CKM
Valine, leucine and isoleucinebiosynthesis	1	178	0.0595	PDHA1
Vitamin B6metabolism	1	178	0.0595	PDXK
Glyoxylate and dicarboxylatemetabolism	2	178	0.0642	MTHFD1; MTHFD2
Inositol phosphatemetabolism	2	178	0.0642	INPP4A; PIK3CG
Phenylalanine metabolism	2	178	0.0642	GOT2; PRDX6
Prion disease	2	178	0.0642	LAMC1; NFE2L2
Cell Communication	7	178	0.0655	CAV2; CDC42; GIT2; PDPK1; PTK2; SORBS1; TLN2
integrin mediated celladhesion	7	178	0.0655	CAV2; CDC42; GIT2; PDPK1; PTK2; SORBS1; TLN2
Butanoate metabolism	3	178	0.0676	ALDH1A2; HADHA; PDHA1
Glutamate metabolism	3	178	0.0676	EPRS; GOT2; GSS
Starch and sucrosemetabolism	3	178	0.0676	ENPP2; GPI; PGM1
Propanoate metabolism	4	178	0.703	ACACB; ALDH1A2; HADHA; SUCLG2
Metabolism of Complex Lipids	15	178	0.743	ALDH1A2; ARSD; CDS2; CEL; CPT1A; DGKG; DGKH; FUT2; GBA; INPP4A; LPL; PAFAH1B3; PIK3CG; PLD1; YWHAZ
Androgen and estrogen metabolism	2	178	0.817	ARSD; HSD17B7
Basal transcriptionfactors	3	178	0.817	GTF2F1; GTF2I; TAF5L
beta Alanine metabolism	2	178	0.817	ALDH1A2; HADHA
Carbon fixation	2	178	0.817	GOT2; PGK1
Fatty acid biosynthesis (path 2)	2	178	0.817	ACAA1; HADHA
Galactose metabolism	3	178	0.817	GALE; PFKM; PGM1
N Glycansbiosynthesis	3	178	0.817	MAN2A1; MAN2A2; RPN2
Pentose phosphate pathway	3	178	0.817	GPI; PFKM; PGM1
RNA polymerase	3	178	0.817	POLR2C; POLR2D; POLR2I
Valine, leucine and isoleucinedegradation	3	178	0.817	ACAA1; ALDH1A2; HADHA
aminoacyl tRNAbiosynthesis	4	178	0.822	DARS; EPRS; HARS; SARS
Tryptophan metabolism	4	178	0.822	ALDH1A2; CYP1B1; CYP3A7; HADHA
Aminosugarsmetabolism	1	178	0.837	PGM1
Blood group glycolipidbiosynthesis neolactoseries	1	178	0.837	FUT2
Cysteine metabolism	1	178	0.837	GOT2
Erythromycinbiosynthesis	1	178	0.837	PGM1
lactoseries Blood group glycolipidbiosynthesis	1	178	0.837	FUT2
Methane metabolism	1	178	0.837	PRDX6
Nucleotide sugars metabolism	1	178	0.837	GALE
Pantothenate andCoA biosynthesis	1	178	0.837	ENPP2
Phenylalanine, tyrosine andtryptophan biosynthesis	1	178	0.837	GOT2
Tyrosine metabolism	1	178	0.837	GOT2
Transcription	6	178	0.838	GTF2F1; GTF2I; POLR2C; POLR2D; POLR2I; TAF5L
Metabolism of Other Amino Acids	7	178	0.847	AHCYL1; ALDH1A2; CBS; GPX1; GPX4; GSS; HADHA
Energy Metabolism	14	178	0.855	ATP5D; ATP6V0A1; ATP6V0D1; GOT2; NDUFA7; NDUFA9; NDUFB7; NDUFS1; NDUFS3; NDUFS8; NDUFV1; PGK1; PRDX6; UQCRB
Amino Acid Metabolism	19	178	0.856	ACAA1; ADSL; AHCYL1; ALDH1A2; CBS; CKM; CYP1B1; CYP3A7; DARS; EPRS; GOT2; GSS; HADHA; HARS; NOS1; P4HA2; PDHA1; PRDX6; SARS
Metabolism of Complex Carbohydrates	9	178	0.863	B4GALT7; ENPP2; GALNT2; GPI; IDS; MAN2A1; MAN2A2; PGM1; RPN2
ATP synthesis	3	178	0.902	ATP5D; ATP6V0A1; ATP6V0D1
Pyrimidine metabolism	3	178	0.902	DUT; ENTPD6; TK2
Carbohydrate Metabolism	16	178	0.911	ACACB; ALDH1A2; GALE; GPI; HADHA; IDH3A; IDH3G; KHK; MTHFD1; MTHFD2; PDHA1; PFKM; PGK1; PGM1; PMM1; SUCLG2
Histidine metabolism	2	178	0.911	ALDH1A2; HARS
Lysine degradation	2	178	0.911	ALDH1A2; HADHA
Cell Growth and Death	19	178	0.927	ACP1; BAD; BUB3; CCNE2; CDC14A; CDK6; CDKN1C; DUSP14; DUSP4; ESPL1; GADD45B; MCM3; MTMR3; PTPN2; PTPN4; PTPRA; PTPRC; PTPRD; PTPRG
Benzoate degradation viaCoA ligation	1	178	0.935	HADHA
O Glycansbiosynthesis	1	178	0.935	GALNT2
Prostaglandin andleukotriene metabolism	1	178	0.935	YWHAZ
Glycine, serine and threoninemetabolism	2	178	0.958	CBS; SARS
Amyotrophic lateralsclerosis (ALS)	1	178	0.974	BAD
Behavior	1	178	0.974	NR1D1
Circadian rhythm	1	178	0.974	NR1D1
Complement andcoagulation cascades	1	178	0.974	TFPI
Immune System	1	178	0.974	TFPI
Fructose and mannose metabolism	3	178	0.988	KHK; PFKM; PMM1

## Sheet: SFG
Pathway Name	List Hits	List Total	EASE Score	Gene List
Energy Metabolism	17	104	1.66e-05	ALDOA; ATP5G1; ATP5J2; ATP6V0A1; ATP6V0C; ATP6V0D1; ATP6V1F; GLUL; GOT2; NDUFA7; NDUFA9; NDUFS3; NDUFS6; NDUFS8; NDUFV3; PRDX6; TPI1
Oxidative phosphorylation	12	104	4.58e-05	ATP5G1; ATP5J2; ATP6V0A1; ATP6V0C; ATP6V0D1; ATP6V1F; NDUFA7; NDUFA9; NDUFS3; NDUFS6; NDUFS8; NDUFV3
Sorting and Degradation	10	104	4.76e-05	ANAPC5; CDC16; CDC27; PSMA2; PSMB2; PSMB3; PSMC2; PSMD14; SRP72; UBE2D2
Proteasome	5	104	4.78e-05	PSMA2; PSMB2; PSMB3; PSMC2; PSMD14
Neurodegenerative Disorders	14	104	7.18e-05	APBB2; BCL2; CALM1; CBS; CLTB; CREBBP; GNB1; GNG12; GNG3; LAMC1; MAPT; NFE2L2; SERPINA3; SNCA
Energy Metabolism	14	104	7.18e-05	ALDOA; ATP5G1; ATP5J2; ATP6V0A1; ATP6V0C; ATP6V0D1; ATP6V1F; GLUL; GOT2; NDUFA7; NDUFA9; NDUFS8; PRDX6; TPI1
ATP synthesis	6	104	8.03e-05	ATP5G1; ATP5J2; ATP6V0A1; ATP6V0C; ATP6V0D1; ATP6V1F
Alzheimer's disease	7	104	9.76e-05	APBB2; GNB1; GNG12; GNG3; MAPT; SERPINA3; SNCA
Prion disease	3	104	0.000413	BCL2; LAMC1; NFE2L2
Glutamate metabolism	4	104	0.000513	EPRS; GLUL; GOT2; GSS
Huntington's disease	4	104	0.000513	CALM1; CBS; CLTB; CREBBP
Biosynthesis of Secondary Metabolites	4	104	0.00113	ACACB; GOT2; HK2; PRDX6
Selenoamino acidmetabolism	2	104	0.0012	AHCYL1; CBS
Inositol metabolism	2	104	0.0012	ALDH6A1; TPI1
Methionine metabolism	2	104	0.0012	AHCYL1; CBS
Carbon fixation	3	104	0.00123	ALDOA; GOT2; TPI1
Glycolysis / Gluconeogenesis	5	104	0.00165	ALDOA; GPI; HK2; PDHA1; TPI1
Ubiquitinmediated proteolysis	4	104	0.00194	ANAPC5; CDC16; CDC27; UBE2D2
Pyrimidine metabolism	4	104	0.00194	DPYS; DUT; ENTPD6; NME7
Alanine and aspartate metabolism	2	104	0.00278	ADSL; GOT2
Phenylalanine metabolism	2	104	0.00278	GOT2; PRDX6
Alkaloidbiosynthesis I	1	104	0.00348	GOT2
Vitamin B6metabolism	1	104	0.00348	PDXK
Glycosaminoglycandegradation	1	104	0.00348	IDS
Valine, leucine and isoleucinebiosynthesis	1	104	0.00348	PDHA1
Fatty acid biosynthesis (path 1)	1	104	0.00348	ACACB
Peptidoglycanbiosynthesis	1	104	0.00348	GLUL
Flavonoids,stilbene and lignin biosynthesis	1	104	0.00348	PRDX6
Tetracyclinebiosynthesis	1	104	0.00348	ACACB
N Glycandegradation	1	104	0.00348	MAN2B1
Pyruvate metabolism	2	104	0.00433	ACACB; PDHA1
Glutathione metabolism	2	104	0.00433	GPX1; GSS
Androgen and estrogen metabolism	2	104	0.00433	ARSD; HSD17B7
Parkinson's disease	2	104	0.00433	MAPT; SNCA
Citrate cycle (TCA cycle)	2	104	0.00433	IDH3A; IDH3G
Metabolism of Cofactors and Vitamins	12	104	0.00436	ACP1; BLVRB; DHFR; DPYS; DUSP4; EPRS; FTCD; PDXK; PTEN; PTPN2; PTPRC; PTPRR
Signal Transduction	13	104	0.00445	ACP1; CALM1; CDS2; DGKG; DUSP4; EGFR; INPP4A; ITPR2; PRKCE; PTEN; PTPN2; PTPRC; PTPRR
Phosphatidylinositol signaling system	12	104	0.0049	ACP1; CALM1; CDS2; DGKG; DUSP4; INPP4A; ITPR2; PRKCE; PTEN; PTPN2; PTPRC; PTPRR
Apoptosis	9	104	0.00527	ACP1; BCL2; DUSP4; NFKBIA; PTEN; PTPN2; PTPRC; PTPRR; TRADD
Nucleotide Metabolism	10	104	0.00533	ADCY1; ADSL; AK3; AMPD2; APRT; DPYS; DUT; ENTPD6; GALT; NME7
Starch and sucrosemetabolism	2	104	0.00569	GPI; HK2
Metabolism of Other Amino Acids	5	104	0.00573	AHCYL1; CBS; DPYS; GPX1; GSS
Methane metabolism	1	104	0.00575	PRDX6
Pantothenate andCoA biosynthesis	1	104	0.00575	DPYS
Cysteine metabolism	1	104	0.00575	GOT2
Proteinexport	1	104	0.00575	SRP72
Sphingoglycolipidmetabolism	1	104	0.00575	ARSD
Phenylalanine, tyrosine andtryptophan biosynthesis	1	104	0.00575	GOT2
MAPKsignaling pathway	1	104	0.00575	EGFR
Nucleotide sugars metabolism	1	104	0.00575	GALT
Nitrogen metabolism	1	104	0.0575	GLUL
Aminosugarsmetabolism	1	104	0.0575	HK2
Tyrosine metabolism	1	104	0.0575	GOT2
Erythromycinbiosynthesis	1	104	0.0575	HK2
Phospholipid degradation	1	104	0.0575	YWHAZ
Sterol biosynthesis	1	104	0.0575	NQO2
Blood group glycolipidbiosynthesis neolactoseries	1	104	0.0575	B3GNT5
gamma Hexachlorocyclohexane degradation	7	104	0.642	ACP1; DUSP4; PON2; PTEN; PTPN2; PTPRC; PTPRR
Riboflavinmetabolism	6	104	0.643	ACP1; DUSP4; PTEN; PTPN2; PTPRC; PTPRR
Amino Acid Metabolism	12	104	0.644	ADSL; AHCYL1; ALDH6A1; CBS; EPRS; FTCD; GLUL; GOT2; GSS; PDHA1; PRDX6; SARS
Galactose metabolism	2	104	0.679	GALT; HK2
Porphyrin andchlorophyll metabolism	2	104	0.679	BLVRB; EPRS
Glycine, serine and threoninemetabolism	2	104	0.679	CBS; SARS
Pentose phosphate pathway	2	104	0.679	ALDOA; GPI
One carbon pool byfolate	2	104	0.679	DHFR; FTCD
Purine metabolism	7	104	0.698	ADCY1; ADSL; AK3; AMPD2; APRT; ENTPD6; NME7
Glycerolipid metabolism	5	104	0.711	CDS2; CEL; DGKG; TPI1; YWHAZ
Prostaglandin andleukotriene metabolism	1	104	0.724	YWHAZ
Bile acid biosynthesis	1	104	0.724	CEL
Folatebiosynthesis	1	104	0.724	DHFR
Inositol phosphatemetabolism	1	104	0.724	INPP4A
Cell Growth and Death	12	104	0.731	ACP1; BCL2; CDC14A; CDKN2C; DUSP4; ESPL1; NFKBIA; PTEN; PTPN2; PTPRC; PTPRR; TRADD
Carbohydrate Metabolism	10	104	0.736	ACACB; ALDH6A1; ALDOA; GALT; GPI; HK2; IDH3A; IDH3G; PDHA1; TPI1
Fructose and mannose metabolism	3	104	0.738	ALDOA; HK2; TPI1
Cell cycle	9	104	0.739	ACP1; CDC14A; CDKN2C; DUSP4; ESPL1; PTEN; PTPN2; PTPRC; PTPRR
Propanoate metabolism	2	104	0.766	ACACB; ALDH6A1
Metabolism of Complex Lipids	8	104	0.786	ARSD; B3GNT5; CDS2; CEL; DGKG; INPP4A; TPI1; YWHAZ
Metabolism of Complex Carbohydrates	5	104	0.814	GLUL; GPI; HK2; IDS; MAN2B1
Immune System	1	104	0.821	TFPI
Circadian rhythm	1	104	0.821	NR1D1
Behavior	1	104	0.821	NR1D1
Complement andcoagulation cascades	1	104	0.821	TFPI
Amyotrophic lateralsclerosis (ALS)	1	104	0.821	BCL2
beta Alanine metabolism	1	104	0.821	DPYS
aminoacyl tRNAbiosynthesis	2	104	0.831	EPRS; SARS
Cell Communication	3	104	0.85	CAV2; PTK2; SORBS1
integrin mediated celladhesion	3	104	0.85	CAV2; PTK2; SORBS1
Lipid Metabolism	5	104	0.854	ACACB; ARSD; CEL; HSD17B7; NQO2
Biodegradation of Xenobiotics	7	104	0.864	ACP1; DUSP4; PON2; PTEN; PTPN2; PTPRC; PTPRR
Arginine and proline metabolism	2	104	0.88	EPRS; GOT2
Histidine metabolism	1	104	0.884	FTCD
Butanoate metabolism	1	104	0.884	PDHA1
Basal transcriptionfactors	1	104	0.925	GTF2H1
Valine, leucine and isoleucinedegradation	1	104	0.925	ALDH6A1
RNA polymerase	1	104	0.925	POLR2C
Transcription	2	104	0.959	GTF2H1; POLR2C
Ribosome	4	104	0.992	RPL15; RPL3; RPL5; RPS7
Translation	6	104	0.992	EPRS; RPL15; RPL3; RPL5; RPS7; SARS

## Sheet: VCX
Pathway Name	List Hits	List Total	EASE Score	Gene List
Sorting and Degradation	13	178	0.000638	ANAPC5; CDC16; CDC27; CUL3; PSMA2; PSMB2; PSMB3; PSMC2; PSMD14; SRP72; SRPR; TCEB2; UBE2D3
Alzheimer's disease	6	178	0.0047	APBB2; GNB1; GNB2; LPL; MAPT; SNCA
Ribosome	19	178	0.0059	RPL13A; RPL15; RPL18; RPL27A; RPL28; RPL3; RPL35; RPL36A; RPL37; RPL5; RPS17; RPS2; RPS21; RPS25; RPS26; RPS27A; RPS3; RPS4X; RPS7
Proteasome	5	178	0.00731	PSMA2; PSMB2; PSMB3; PSMC2; PSMD14
Huntington's disease	5	178	0.00731	CALM1; CBS; CLTB; CREBBP; NCOR1
MAPKsignaling pathway	1	178	0.00837	EGFR
Apoptosis	11	178	0.00968	ACP1; BAD; DUSP14; DUSP4; MTMR3; PTPN2; PTPN4; PTPRA; PTPRC; PTPRD; PTPRG
Translation	23	178	0.0141	DARS; EPRS; HARS; RPL13A; RPL15; RPL18; RPL27A; RPL28; RPL3; RPL35; RPL36A; RPL37; RPL5; RPS17; RPS2; RPS21; RPS25; RPS26; RPS27A; RPS3; RPS4X; RPS7; SARS
Ubiquitinmediated proteolysis	6	178	0.015	ANAPC5; CDC16; CDC27; CUL3; TCEB2; UBE2D3
Metabolism of Cofactors and Vitamins	22	178	0.0176	ACP1; ACPP; BLVRB; DHFR; DUSP14; DUSP4; ENPP2; EPRS; GART; MTHFD1; MTHFD2; MTMR3; PDXK; PPOX; PTPN2; PTPN4; PTPRA; PTPRC; PTPRD; PTPRG; UROD; UROS
Folatebiosynthesis	3	178	0.021	DHFR; MTHFD1; MTHFD2
Bile acid biosynthesis	3	178	0.021	ACAA1; ALDH1A2; CEL
Alanine and aspartate metabolism	3	178	0.021	ADSL; DARS; GOT2
Neurodegenerative Disorders	16	178	0.0214	APBB2; BAD; CALM1; CBS; CLTB; CREBBP; GNB1; GNB2; LAMC1; LPL; MAPT; NCOR1; NFE2L2; RERE; SNCA; UBE2L3
Biosynthesis of Secondary Metabolites	5	178	0.0223	ACACB; GOT2; PGM1; PRDX6; SQLE
Porphyrin andchlorophyll metabolism	5	178	0.0223	BLVRB; EPRS; PPOX; UROD; UROS
Phosphatidylinositol signaling system	22	178	0.0245	ACP1; ACPP; CALM1; CDS2; DGKG; DGKH; DUSP14; DUSP4; INPP4A; MTMR3; OCRL; PIK3CG; PRKCA; PRKCE; PRKCSH; PTPN2; PTPN4; PTPRA; PTPRC; PTPRD; PTPRG; SYNJ2
Purine metabolism	15	178	0.0266	ADCY1; ADCY9; ADK; ADSL; AK1; AK2; AK3; AMPD2; ENPP2; ENTPD6; GART; GUCY1A3; NPR2; PDE3B; PDE6D
Signal Transduction	23	178	0.273	ACP1; ACPP; CALM1; CDS2; DGKG; DGKH; DUSP14; DUSP4; EGFR; INPP4A; MTMR3; OCRL; PIK3CG; PRKCA; PRKCE; PRKCSH; PTPN2; PTPN4; PTPRA; PTPRC; PTPRD; PTPRG; SYNJ2
Lipid Metabolism	13	178	0.287	ACAA1; ACACB; ACOX1; ALDH1A2; ARSD; CEL; CPT1A; CYP1B1; CYP3A7; HADHA; HSD17B7; NQO2; SQLE
gamma Hexachlorocyclohexane degradation	14	178	0.327	ACP1; ACPP; CYP1B1; CYP3A7; DUSP14; DUSP4; MTMR3; PON2; PTPN2; PTPN4; PTPRA; PTPRC; PTPRD; PTPRG
Biodegradation of Xenobiotics	17	178	0.338	ACAA1; ACP1; ACPP; ALDH1A2; CYP1B1; CYP3A7; DUSP14; DUSP4; HADHA; MTMR3; PON2; PTPN2; PTPN4; PTPRA; PTPRC; PTPRD; PTPRG
Methionine metabolism	2	178	0.354	AHCYL1; CBS
Selenoamino acidmetabolism	2	178	0.354	AHCYL1; CBS
Proteinexport	2	178	0.354	SRP72; SRPR
Phospholipid degradation	2	178	0.354	PLD1; YWHAZ
Sphingoglycolipidmetabolism	2	178	0.354	ARSD; GBA
Sterol biosynthesis	2	178	0.354	NQO2; SQLE
Riboflavinmetabolism	12	178	0.354	ACP1; ACPP; DUSP14; DUSP4; ENPP2; MTMR3; PTPN2; PTPN4; PTPRA; PTPRC; PTPRD; PTPRG
Fatty acid metabolism	7	178	0.368	ACAA1; ACOX1; ALDH1A2; CPT1A; CYP1B1; CYP3A7; HADHA
Nucleotide Metabolism	18	178	0.372	ADCY1; ADCY9; ADK; ADSL; AK1; AK2; AK3; AMPD2; DUT; ENPP2; ENTPD6; GALE; GART; GUCY1A3; NPR2; PDE3B; PDE6D; TK2
Glutathione metabolism	3	178	0.467	GPX1; GPX4; GSS
Citrate cycle (TCA cycle)	3	178	0.467	IDH3A; IDH3G; SUCLG2
Pyruvate metabolism	3	178	0.467	ACACB; ALDH1A2; PDHA1
Parkinson's disease	3	178	0.467	MAPT; SNCA; UBE2L3
Cell cycle	18	178	0.467	ACP1; BUB3; CCNE2; CDC14A; CDK6; CDKN1C; DUSP14; DUSP4; ESPL1; GADD45B; MCM3; MTMR3; PTPN2; PTPN4; PTPRA; PTPRC; PTPRD; PTPRG
Arginine and proline metabolism	6	178	0.47	ALDH1A2; CKM; EPRS; GOT2; NOS1; P4HA2
Glycolysis / Gluconeogenesis	6	178	0.47	ALDH1A2; GPI; PDHA1; PFKM; PGK1; PGM1
Glycerolipid metabolism	10	178	0.511	ALDH1A2; CDS2; CEL; CPT1A; DGKG; DGKH; LPL; PAFAH1B3; PLD1; YWHAZ
One carbon pool byfolate	4	178	0.535	DHFR; GART; MTHFD1; MTHFD2
Oxidative phosphorylation	11	178	0.548	ATP5D; ATP6V0A1; ATP6V0D1; NDUFA7; NDUFA9; NDUFB7; NDUFS1; NDUFS3; NDUFS8; NDUFV1; UQCRB
Dentatorubropallidoluysian atrophy (DRPLA)	1	178	0.595	RERE
Nicotinate andnicotinamide metabolism	1	178	0.595	ENPP2
Flavonoids,stilbene and lignin biosynthesis	1	178	0.595	PRDX6
Valine, leucine and isoleucinebiosynthesis	1	178	0.595	PDHA1
Vitamin B6metabolism	1	178	0.595	PDXK
Benzoate degradation viahydroxylation	1	178	0.595	ACAA1
Chondroitin /Heparan sulfate biosynthesis	1	178	0.595	B4GALT7
Globoside metabolism	1	178	0.595	FUT2
Alkaloidbiosynthesis I	1	178	0.595	GOT2
Urea cycle and metabolism ofamino groups	1	178	0.595	CKM
Terpenoidbiosynthesis	1	178	0.595	SQLE
Streptomycinbiosynthesis	1	178	0.595	PGM1
Ascorbate and aldaratemetabolism	1	178	0.595	ALDH1A2
Fatty acid biosynthesis (path 1)	1	178	0.595	ACACB
Glycosaminoglycandegradation	1	178	0.595	IDS
Tetracyclinebiosynthesis	1	178	0.595	ACACB
1,2 Dichloroethanedegradation	1	178	0.595	ALDH1A2
Prion disease	2	178	0.642	LAMC1; NFE2L2
Inositol phosphatemetabolism	2	178	0.642	INPP4A; PIK3CG
Phenylalanine metabolism	2	178	0.642	GOT2; PRDX6
Glyoxylate and dicarboxylatemetabolism	2	178	0.642	MTHFD1; MTHFD2
Cell Communication	7	178	0.655	CAV2; CDC42; GIT2; PDPK1; PTK2; SORBS1; TLN2
integrin mediated celladhesion	7	178	0.655	CAV2; CDC42; GIT2; PDPK1; PTK2; SORBS1; TLN2
Starch and sucrosemetabolism	3	178	0.676	ENPP2; GPI; PGM1
Butanoate metabolism	3	178	0.676	ALDH1A2; HADHA; PDHA1
Glutamate metabolism	3	178	0.676	EPRS; GOT2; GSS
Propanoate metabolism	4	178	0.703	ACACB; ALDH1A2; HADHA; SUCLG2
Metabolism of Complex Lipids	15	178	0.743	ALDH1A2; ARSD; CDS2; CEL; CPT1A; DGKG; DGKH; FUT2; GBA; INPP4A; LPL; PAFAH1B3; PIK3CG; PLD1; YWHAZ
Galactose metabolism	3	178	0.817	GALE; PFKM; PGM1
Valine, leucine and isoleucinedegradation	3	178	0.817	ACAA1; ALDH1A2; HADHA
Pentose phosphate pathway	3	178	0.817	GPI; PFKM; PGM1
Basal transcriptionfactors	3	178	0.817	GTF2F1; GTF2I; TAF5L
RNA polymerase	3	178	0.817	POLR2C; POLR2D; POLR2I
Carbon fixation	2	178	0.817	GOT2; PGK1
Androgen and estrogen metabolism	2	178	0.817	ARSD; HSD17B7
Fatty acid biosynthesis (path 2)	2	178	0.817	ACAA1; HADHA
beta Alanine metabolism	2	178	0.817	ALDH1A2; HADHA
N Glycansbiosynthesis	3	178	0.817	MAN2A1; MAN2A2; RPN2
Tryptophan metabolism	4	178	0.822	ALDH1A2; CYP1B1; CYP3A7; HADHA
aminoacyl tRNAbiosynthesis	4	178	0.822	DARS; EPRS; HARS; SARS
Methane metabolism	1	178	0.837	PRDX6
Pantothenate andCoA biosynthesis	1	178	0.837	ENPP2
Nucleotide sugars metabolism	1	178	0.837	GALE
Cysteine metabolism	1	178	0.837	GOT2
Phenylalanine, tyrosine andtryptophan biosynthesis	1	178	0.837	GOT2
Aminosugarsmetabolism	1	178	0.837	PGM1
Tyrosine metabolism	1	178	0.837	GOT2
Erythromycinbiosynthesis	1	178	0.837	PGM1
Blood group glycolipidbiosynthesis lactoseries	1	178	0.837	FUT2
Blood group glycolipidbiosynthesis neolactoseries	1	178	0.837	FUT2
Transcription	6	178	0.838	GTF2F1; GTF2I; POLR2C; POLR2D; POLR2I; TAF5L
Metabolism of Other Amino Acids	7	178	0.847	AHCYL1; ALDH1A2; CBS; GPX1; GPX4; GSS; HADHA
Energy Metabolism	14	178	0.855	ATP5D; ATP6V0A1; ATP6V0D1; GOT2; NDUFA7; NDUFA9; NDUFB7; NDUFS1; NDUFS3; NDUFS8; NDUFV1; PGK1; PRDX6; UQCRB
Amino Acid Metabolism	19	178	0.856	ACAA1; ADSL; AHCYL1; ALDH1A2; CBS; CKM; CYP1B1; CYP3A7; DARS; EPRS; GOT2; GSS; HADHA; HARS; NOS1; P4HA2; PDHA1; PRDX6; SARS
Metabolism of Complex Carbohydrates	9	178	0.863	B4GALT7; ENPP2; GALNT2; GPI; IDS; MAN2A1; MAN2A2; PGM1; RPN2
ATP synthesis	3	178	0.902	ATP5D; ATP6V0A1; ATP6V0D1
Pyrimidine metabolism	3	178	0.902	DUT; ENTPD6; TK2
Carbohydrate Metabolism	16	178	0.911	ACACB; ALDH1A2; GALE; GPI; HADHA; IDH3A; IDH3G; KHK; MTHFD1; MTHFD2; PDHA1; PFKM; PGK1; PGM1; PMM1; SUCLG2
Histidine metabolism	2	178	0.911	ALDH1A2; HARS
Lysine degradation	2	178	0.911	ALDH1A2; HADHA
Cell Growth and Death	19	178	0.927	ACP1; BAD; BUB3; CCNE2; CDC14A; CDK6; CDKN1C; DUSP14; DUSP4; ESPL1; GADD45B; MCM3; MTMR3; PTPN2; PTPN4; PTPRA; PTPRC; PTPRD; PTPRG
Prostaglandin andleukotriene metabolism	1	178	0.935	YWHAZ
Benzoate degradation viaCoA ligation	1	178	0.935	HADHA
O Glycansbiosynthesis	1	178	0.935	GALNT2
Glycine, serine and threoninemetabolism	2	178	0.958	CBS; SARS
Complement andcoagulation cascades	1	178	0.974	TFPI
Behavior	1	178	0.974	NR1D1
Circadian rhythm	1	178	0.974	NR1D1
Amyotrophic lateralsclerosis (ALS)	1	178	0.974	BAD
Immune System	1	178	0.974	TFPI
Fructose and mannose metabolism	3	178	0.988	KHK; PFKM; PMM1
