# Supplementary material for: Identification of Differentially Expressed Genes through Integrated Study of Alzheimer’s Disease Affected Brain Regions
Source: PLoS One. 2016 Apr 6;11(4):e0152342. doi: 10.1371/journal.pone.0152342 (PMC4822961; doi:10.1371/journal.pone.0152342)
Supplement: S4 Table — The pathways resulting from the EASE annotation up to EASE score < 0.06, for the highlighted parts of the individual region (α,β)-k signatures in S2 Table. (XLS) [file pone.0152342.s006.xls]

## Sheet: Details
	The list of pathways with EASE score <0.06 that are resulted from the annotation of the list of genes that have BF-Value < 0.0001.
EC	Each work sheet contains the Pathway analysis result of six different brain regions and is named according to the region name.
HIP
MTG
PC
SFG
VCX
Pathway Name	Name of the pathway
List hits	The number of genes that belongs to that particular pathway
List total	The total number of genes that used for analysis
EASE score	EASE score for each pathway, EASE score < 0.06 gives the significant pathway.
Gene List	The list of genes that belongs to that particular pathway.

## Sheet: EC
List of pathways EC region
Pathway Name	List Hits	List Total	EASE score	Gene List
Porphyrin andchlorophyll metabolism	2	7	0.00116	EPRS; HMOX1
Metabolism of Cofactors and Vitamins	3	7	0.00149	EPRS; HMOX1; PTPRA
Cell cycle	2	7	0.00462	CDKN2C; PTPRA
Cell Growth and Death	2	7	0.00562	CDKN2C; PTPRA
Transcription	1	7	0.0132897	TAF5L
Replication and Repair	1	7	0.0139766	POLH
Translation	1	7	0.0146788	EPRS
gamma-Hexachlorocyclohexane degradation	1	7	0.0154644	PTPRA
Nucleotide Metabolism	1	7	0.0154788	POLH
Riboflavinmetabolism	1	7	0.0162423	PTPRA
Purine metabolism	1	7	0.016442	POLH
Apoptosis	1	7	0.0164542	PTPRA
Biodegradation of Xenobiotics	1	7	0.0176547	PTPRA
Pyrimidine metabolism	1	7	0.0176654	POLH
aminoacyl-tRNAbiosynthesis	1	7	0.0176655	EPRS
DNApolymerase	1	7	0.017689	POLH
Phosphatidylinositol signaling system	1	7	0.0178534	PTPRA
Sorting and Degradation	1	7	0.018456	SRPR
Arginine and proline metabolism	1	7	0.0187677	EPRS
Glutamate metabolism	1	7	0.0193578	EPRS
Signal Transduction	1	7	0.0195536	PTPRA
Proteinexport	1	7	0.0197236	SRPR
Amino Acid Metabolism	1	7	0.019763	EPRS
Basal transcriptionfactors	1	7	0.0197877	TAF5L

## Sheet: HIP
List of pathways for HIP region
Pathway Name	List Hits	List Total	EASE score	Gene List
Glyoxylate and dicarboxylatemetabolism	4	34	6.24e-05	GRHPR; MDH1; MDH2; MTHFD1
Pyruvate metabolism	4	34	0.000623	GRHPR; MDH1; MDH2; PDHA1
Carbohydrate Metabolism	7	34	0.00108	GRHPR; IDH3A; MDH1; MDH2; MTHFD1; PDHA1; TALDO1
Proteasome	1	34	0.00130047	PSMD4
Citrate cycle (TCA cycle)	3	34	0.00163	IDH3A; MDH1; MDH2
Valine, leucine and isoleucinebiosynthesis	2	34	0.00205	BCAT1; PDHA1
Energy Metabolism	6	34	0.00255	GLUD1; MDH1; MDH2; NDUFA6; NDUFB1; NDUFV2
Reductive carboxylate cycle (CO2fixation)	2	34	0.00264	MDH1; MDH2
Glutamate metabolism	1	34	0.0027886	GLUD1
Ubiquitinmediated proteolysis	3	34	0.00303	CDC16; SMURF2; UBE2D3
DNApolymerase	2	34	0.00319	POLG; REV3L
Replication and Repair	2	34	0.00319	POLG; REV3L
Carbon fixation	2	34	0.00416	MDH1; MDH2
Cell cycle	5	34	0.00462	ACP1; ATR; DUSP8; PRKDC; RB1
Sorting and Degradation	4	34	0.00465	CDC16; PSMD4; SMURF2; UBE2D3
Purine metabolism	4	34	0.00485	ADCY3; PDE5A; POLG; REV3L
Cell Growth and Death	5	34	0.00531	ACP1; ATR; DUSP8; PRKDC; RB1
Butanoate metabolism	1	34	0.00538954	PDHA1
Nucleotide Metabolism	4	34	0.0065	ADCY3; PDE5A; POLG; REV3L
Oxidative phosphorylation	3	34	0.00686	NDUFA6; NDUFB1; NDUFV2
Lysine degradation	1	34	0.00687767	DOT1L
Metabolism of Cofactors and Vitamins	4	34	0.0071	ACP1; BCAT1; DUSP8; MTHFD1
Pyrimidine metabolism	2	34	0.00712	POLG; REV3L
Neurodegenerative Disorders	3	34	0.00779	CREBBP; GNB1; SMURF2
Metabolism of Other Amino Acids	2	34	0.0079	CSAD; GLUD1
Amino Acid Metabolism	4	34	0.00898	BCAT1; DOT1L; GLUD1; PDHA1
Riboflavinmetabolism	2	34	0.00907	ACP1; DUSP8
Apoptosis	2	34	0.00907	ACP1; DUSP8
Signal Transduction	3	34	0.00937	ACP1; DUSP8; EGFR
Folatebiosynthesis	1	34	0.00947861	MTHFD1
Biodegradation of Xenobiotics	2	34	0.00968	ACP1; DUSP8
Phosphatidylinositol signaling system	2	34	0.00977	ACP1; DUSP8
One carbon pool byfolate	1	34	0.0109667	MTHFD1
Transcription	1	34	0.0135677	POLR1D
Urea cycle and metabolism ofamino groups	1	34	0.0150558	GLUD1
Metabolism of Complex Lipids	1	34	0.0176567	UGCG
Sphingoglycolipidmetabolism	1	34	0.0191449	UGCG
Glycolysis / Gluconeogenesis	1	34	0.0232339	PDHA1
Valine, leucine and isoleucinedegradation	1	34	0.027323	BCAT1
Cell Communication	1	34	0.0314121	PDPK1
Dentatorubropallidoluysian atrophy (DRPLA)	1	34	0.0355012	SMURF2
Arginine and proline metabolism	1	34	0.0395902	GLUD1
Taurine and hypotaurinemetabolism	1	34	0.0436793	CSAD
Metabolism of Complex Carbohydrates	1	34	0.0477684	RPN1
Huntington's disease	1	34	0.0500356	CREBBP
Integrin-mediated cell adhesion	1	34	0.0507481	RPN1
Pentose phosphate pathway	1	34	0.0518574	TALDO1
RNA polymerase	1	34	0.0523028	POLR1D
Nitrogen metabolism	1	34	0.0541247	GLUD1
Pantothenate andCoA biosynthesis	1	34	0.0559465	BCAT1
Alzheimer's disease	1	34	0.0563919	GNB1
D-Glutamine and D-glutamate metabolism	1	34	0.0574809	GLUD1
MAPKsignaling pathway	1	34	0.0582137	EGFR
N-Glycansbiosynthesis	1	34	0.05857	RPN1
gamma-Hexachlorocyclohexane degradation	1	34	0.0596591	RPN1

## Sheet: MTG
List of pathways for MTG region
Pathway Name	List Hits	List Total	EASE score	Gene List
ATP synthesis	10	93	0.000124	ATP5C1; ATP5G1; ATP5G3; ATP5J2; ATP5O; ATP6V1B2; ATP6V1D; ATP6V1E1; ATP6V1G2; ATP6V1H
Neurodegenerative Disorders	15	93	0.000195	ALS2; APP; CLTA; CREBBP; GNG12; GNG3; GSK3B; NEFH; NEFL; PPP3CA; SMURF2; SNCA; UBE2G2; UBE2L3; UCHL1
Pentose and glucuronateinterconversions	1	93	0.000318014	UGP2
Amyotrophic lateralsclerosis (ALS)	4	93	0.0013	ALS2; NEFH; NEFL; PPP3CA
Parkinson's disease	4	93	0.0013	SNCA; UBE2G2; UBE2L3; UCHL1
Energy Metabolism	21	93	0.00133	ASNS; ATP5C1; ATP5G1; ATP5G3; ATP5J2; ATP5O; ATP6V1B2; ATP6V1D; ATP6V1E1; ATP6V1G2; ATP6V1H; COX6C; FH; GLS; GOT2; MDH1; MDH2; ME3; NDUFA1; NDUFA6; UQCRH
Alzheimer's disease	5	93	0.00165	APP; GNG12; GNG3; GSK3B; SNCA
Cell Communication	7	93	0.00195	ARHGEF7; MAPK6; PIK3R1; RAC1; SEPP1; SORBS1; TLN2
Integrin-mediated cell adhesion	7	93	0.00195	ARHGEF7; MAPK6; PIK3R1; RAC1; SEPP1; SORBS1; TLN2
Sorting and Degradation	10	93	0.00207	ANAPC5; CUL1; CUL3; PSMA1; PSMB2; PSMD1; PSMD14; PSMD4; SEC61A2; SMURF2
Pyruvate metabolism	6	93	0.00229	ACACB; MDH1; MDH2; ME3; PDHA1; PDHB
Carbon fixation	4	93	0.00258	GOT2; MDH1; MDH2; ME3
Lysine degradation	1	93	0.0027119	PLOD2
Glutamate metabolism	4	93	0.00327	ABAT; EPRS; GLS; GOT2
Proteasome	5	93	0.00329	PSMA1; PSMB2; PSMD1; PSMD14; PSMD4
Tyrosine metabolism	1	93	0.00334793	GOT2
Oxidative phosphorylation	14	93	0.00345	ATP5C1; ATP5G1; ATP5G3; ATP5J2; ATP5O; ATP6V1B2; ATP6V1D; ATP6V1E1; ATP6V1G2; ATP6V1H; COX6C; NDUFA1; NDUFA6; UQCRH
Prostaglandin andleukotriene metabolism	2	93	0.00399	LTA4H; YWHAZ
Reductive carboxylate cycle (CO2fixation)	3	93	0.00405	FH; MDH1; MDH2
Alanine and aspartate metabolism	3	93	0.00405	ABAT; ASNS; GOT2
Valine, leucine and isoleucinebiosynthesis	3	93	0.00405	IARS; PDHA1; PDHB
Carbohydrate Metabolism	12	93	0.00529	ABAT; ACACB; ALDH6A1; FH; MDH1; MDH2; ME3; PDHA1; PDHB; PRPS1; SUCLG1; UGP2
Riboflavinmetabolism	5	93	0.00554	ACP1; PTPN3; PTPRD; PTPRN2; PTPRR
Inositol phosphatemetabolism	1	93	0.00574181	ITPKB
Ubiquitinmediated proteolysis	4	93	0.00588	ANAPC5; CUL1; CUL3; SMURF2
Propanoate metabolism	4	93	0.00588	ABAT; ACACB; ALDH6A1; SUCLG1
Signal Transduction	10	93	0.00598	ACP1; CDS1; DGKE; ITPKB; MAPK10; MAPK9; PTPN3; PTPRD; PTPRN2; PTPRR
Butanoate metabolism	3	93	0.00637	ABAT; PDHA1; PDHB
Sphingoglycolipidmetabolism	1	93	0.00637784	UGCG
Nitrogen metabolism	2	93	0.0064	ASNS; GLS
Phenylalanine, tyrosine andtryptophan biosynthesis	2	93	0.0064	GOT2; YARS
Basal transcriptionfactors	2	93	0.0064	GTF2B; TAF9
Citrate cycle (TCA cycle)	4	93	0.00692	FH; MDH1; MDH2; SUCLG1
gamma-Hexachlorocyclohexane degradation	5	93	0.00694	ACP1; PTPN3; PTPRD; PTPRN2; PTPRR
Phosphatidylinositol signaling system	8	93	0.00709	ACP1; CDS1; DGKE; ITPKB; PTPN3; PTPRD; PTPRN2; PTPRR
Glyoxylate and dicarboxylatemetabolism	2	93	0.00721	MDH1; MDH2
Glycerolipid metabolism	5	93	0.00733	CDS1; DGKE; GNPAT; PAFAH1B1; YWHAZ
Cell cycle	7	93	0.00766	ACP1; GSK3B; PTPN3; PTPRD; PTPRN2; PTPRR; RB1
Apoptosis	5	93	0.00768	ACP1; PTPN3; PTPRD; PTPRN2; PTPRR
Biosynthesis of Secondary Metabolites	2	93	0.00785	ACACB; GOT2
MAPKsignaling pathway	2	93	0.00785	MAPK10; MAPK9
Transcription	2	93	0.00785	GTF2B; TAF9
aminoacyl-tRNAbiosynthesis	3	93	0.00792	EPRS; IARS; YARS
Purine metabolism	5	93	0.008	ADCY1; GDA; GUCY1B3; HPRT1; PRPS1
Amino Acid Metabolism	12	93	0.00802	ABAT; AHCYL1; ALDH6A1; ASNS; EPRS; GLS; GOT2; IARS; PDHA1; PDHB; PLOD2; YARS
Metabolism of Complex Lipids	8	93	0.00817	CDS1; DGKE; GNPAT; ITPKB; LTA4H; PAFAH1B1; UGCG; YWHAZ
Nucleotide Metabolism	6	93	0.00822	ADCY1; GDA; GUCY1B3; HPRT1; PRPS1; UGP2
Arginine and proline metabolism	2	93	0.00834	EPRS; GOT2
Metabolism of Cofactors and Vitamins	7	93	0.00861	ACP1; EPRS; NMNAT2; PTPN3; PTPRD; PTPRN2; PTPRR
Huntington's disease	2	93	0.00872	CLTA; CREBBP
Cysteine metabolism	1	93	0.00877172	GOT2
Cell Growth and Death	7	93	0.00879	ACP1; GSK3B; PTPN3; PTPRD; PTPRN2; PTPRR; RB1
Metabolism of Other Amino Acids	3	93	0.00926	ABAT; AHCYL1; GLS
Biodegradation of Xenobiotics	5	93	0.00937	ACP1; PTPN3; PTPRD; PTPRN2; PTPRR
Alkaloidbiosynthesis I	1	93	0.00940775	GOT2
Glycolysis / Gluconeogenesis	2	93	0.00955	PDHA1; PDHB
Metabolism of Complex Carbohydrates	3	93	0.00975	CMAS; FUCA1; UGP2
Translation	5	93	0.00992	EPRS; IARS; RPL15; RPS28; YARS
Phenylalanine metabolism	1	93	0.0118016	GOT2
Ribosome	2	93	0.0124377	RPL15; RPS28
Selenoamino acidmetabolism	1	93	0.0148315	AHCYL1
Lipid Metabolism	2	93	0.0154676	ACACB; STS
Porphyrin andchlorophyll metabolism	1	93	0.0178615	EPRS
Inositol metabolism	1	93	0.0208914	ALDH6A1
Androgen and estrogen metabolism	1	93	0.0239213	STS
Methionine metabolism	1	93	0.0269512	AHCYL1
Nucleotide sugars metabolism	1	93	0.0299811	UGP2
Galactose metabolism	1	93	0.033011	UGP2
Phospholipid degradation	1	93	0.0360409	YWHAZ
Pentose phosphate pathway	1	93	0.0390708	PRPS1
Tetracyclinebiosynthesis	1	93	0.0421007	ACACB
Proteinexport	1	93	0.0451307	SEC61A2
Valine, leucine and isoleucinedegradation	1	93	0.0481606	ALDH6A1
Starch and sucrosemetabolism	1	93	0.0502802	UGP2
Dentatorubropallidoluysian atrophy (DRPLA)	1	93	0.0511905	SMURF2
N-Glycandegradation	1	93	0.0523999	FUCA1
Aminosugarsmetabolism	1	93	0.0533101	CMAS
Nicotinate andnicotinamide metabolism	1	93	0.0542204	NMNAT2
beta-Alanine metabolism	1	93	0.05634	ABAT
Fatty acid biosynthesis (path 1)	1	93	0.0572503	ACACB
D-Glutamine and D-glutamate metabolism	1	93	0.0593699	GLS

## Sheet: PC
List of pathways for PC region
Pathway Name	List Hits	List Total	EASE score	Gene List
Sorting and Degradation	6	23	0.000227	ANAPC5; CDC16; CUL1; CUL3; PSMB1; PSMD12
Ubiquitinmediated proteolysis	4	23	0.000232	ANAPC5; CDC16; CUL1; CUL3
Oxidative phosphorylation	6	23	0.00028	ATP5A1; ATP5F1; ATP5O; COX4I1; COX5B; UQCRC2
Energy Metabolism	6	23	0.00134	ATP5A1; ATP5F1; ATP5O; COX4I1; COX5B; UQCRC2
ATP synthesis	3	23	0.00143	ATP5A1; ATP5F1; ATP5O
Ribosome	4	23	0.00303	RPL14; RPL15; RPL29; RPL4
Translation	4	23	0.00417	RPL14; RPL15; RPL29; RPL4
Proteasome	2	23	0.00561	PSMB1; PSMD12
Glycerolipid metabolism	2	23	0.00673	AGPAT1; LIPA
Lipid Metabolism	2	23	0.0074	HSD17B7; LIPA
Metabolism of Complex Lipids	2	23	0.00912	AGPAT1; LIPA
Porphyrin andchlorophyll metabolism	1	23	0.013666	BLVRA
Metabolism of Cofactors and Vitamins	1	23	0.0145787	BLVRA
Glutathione metabolism	1	23	0.0154914	GPX3
Androgen and estrogen metabolism	1	23	0.0164041	HSD17B7
Metabolism of Complex Carbohydrates	1	23	0.0173168	EXT2
Huntington's disease	1	23	0.0182295	CLTA
Metabolism of Other Amino Acids	1	23	0.0191422	GPX3
Bile acid biosynthesis	1	23	0.0200549	LIPA
Chondroitin /Heparan sulfate biosynthesis	1	23	0.0209676	EXT2
Neurodegenerative Disorders	1	23	0.0218803	CLTA

## Sheet: SFG
List of pathways for SFG region
Pathway Name	List Hits	List Total	EASE score	Gene List
Nucleotide Metabolism	2	6	0.00341	DCTD; PRPS1
Metabolism of Cofactors and Vitamins	2	6	0.0036	NMNAT2; PTPRM
Carbohydrate Metabolism	2	6	0.00423	PDHA1; PRPS1
Amino Acid Metabolism	2	6	0.00555	IVD; PDHA1
Phosphatidylinositol signaling system	1	6	0.0123336	PTPRM
Valine, leucine and isoleucinedegradation	1	6	0.0135457	IVD
Purine metabolism	1	6	0.0147578	PRPS1
Nicotinate andnicotinamide metabolism	1	6	0.0159699	NMNAT2
Signal Transduction	1	6	0.017182	PTPRM
Pyrimidine metabolism	1	6	0.018394	DCTD
Cell Growth and Death	1	6	0.0196061	PTPRM
Butanoate metabolism	1	6	0.0208182	PDHA1
Apoptosis	1	6	0.0220303	PTPRM
Sorting and Degradation	1	6	0.0232424	DCTD
Glycolysis / Gluconeogenesis	1	6	0.0244545	PDHA1
Valine, leucine and isoleucinebiosynthesis	1	6	0.0256666	PDHA1
Pyruvate metabolism	1	6	0.0268787	PDHA1
Cell cycle	1	6	0.0280908	PTPRM
Pentose phosphate pathway	1	6	0.0293029	PRPS1
Type IIsecretion system	1	6	0.030515	DCTD
Riboflavinmetabolism	1	6	0.0317271	PTPRM
Biodegradation of Xenobiotics	1	6	0.0329392	PTPRM
gamma-Hexachlorocyclohexane degradation	1	6	0.0341513	PTPRM
