# Supplementary material for: Identification of Differentially Expressed Genes through Integrated Study of Alzheimer’s Disease Affected Brain Regions
Source: PLoS One. 2016 Apr 6;11(4):e0152342. doi: 10.1371/journal.pone.0152342 (PMC4822961; doi:10.1371/journal.pone.0152342)
Supplement: S5 Table — Heatmaps for the individual analysis resulting probes that have a BF-value < 0.0001, highlighted in S2 Table. (XLS) [file pone.0152342.s007.xls]

## Sheet: Details
	Heatmaps for individual region signature analysis.
The heatmap of the the result of individual analysis of different brain regions are given in each work sheet.
Each work sheet is named according to the region name.
Each work sheet is provided with the heatmap along with the genes name and gene symbol corresponds to each probes in the heatmap.

## Sheet: EC
											Heatmap for the Region EC for the probes with BF-Value < 0.0001
												Probe id	Name	Symbol
												212491_s_at	DnaJ (Hsp40) homolog, subfamily C, member 8	DNAJC8
												224506_s_at	phosphatidic acid phosphatase type 2 domain containing 3	PPAPDC3
												230129_at	phosphoseryl-tRNA kinase	PSTK
												221582_at	histone cluster 3, H2a	HIST3H2A
												1556216_s_at	Data not found
												236264_at	adhesion G protein-coupled receptor L3	ADGRL3
												221771_s_at	M-phase phosphoprotein 8	MPHOSPH8
												238732_at	collagen, type XXIV, alpha 1	COL24A1
												223335_at	transmembrane protein 69	TMEM69
												218657_at	Rap guanine nucleotide exchange factor (GEF)-like 1	RAPGEFL1
												228515_at	uncharacterized LOC90784	LOC90784
												236024_at	glycoprotein M6A	GPM6A
												215235_at	spectrin, alpha, non-erythrocytic 1	SPTAN1
												221809_at	RAN binding protein 10	RANBP10
												210246_s_at	ATP-binding cassette, sub-family C (CFTR/MRP), member 8	ABCC8
												200041_s_at	DEAD (Asp-Glu-Ala-Asp) box polypeptide 39B	DDX39B
												235377_at	muscular LMNA-interacting protein	MLIP
												210589_s_at	glucosidase, beta, acid pseudogene 1	GBAP1
												229724_at	gamma-aminobutyric acid (GABA) A receptor, beta 3	GABRB3
												213795_s_at	protein tyrosine phosphatase, receptor type, A	PTPRA
												213045_at	microtubule associated serine/threonine kinase 3	MAST3
												209702_at	fat mass and obesity associated	FTO
												204105_s_at	neuronal cell adhesion molecule	NRCAM
												202144_s_at	adenylosuccinate lyase	ADSL
												212630_at	exocyst complex component 3	EXOC3
												209610_s_at	solute carrier family 1 (glutamate/neutral amino acid transporter), member 4	SLC1A4
												243125_x_at	Data not found
												205691_at	synaptogyrin 3	SYNGR3
												238890_at	bromodomain and WD repeat domain containing 1	BRWD1
												225098_at	abl-interactor 2	ABI2
												219913_s_at	crooked neck pre-mRNA splicing factor 1	CRNKL1
												200918_s_at	signal recognition particle receptor (docking protein)	SRPR
												204216_s_at	zinc finger CCCH-type containing 14	ZC3H14
												200718_s_at	S-phase kinase-associated protein 1	SKP1
												200843_s_at	glutamyl-prolyl-tRNA synthetase	EPRS
												203431_s_at	Rho GTPase activating protein 32	ARHGAP32
												210381_s_at	cholecystokinin B receptor	CCKBR
												210927_x_at	jumping translocation breakpoint	JTB
												223087_at	ethylmalonyl-CoA decarboxylase 1	ECHDC1
												227260_at	ankyrin repeat domain 10	ANKRD10
												212212_s_at	integrator complex subunit 1	INTS1
												219366_at	apoptosis, caspase activation inhibitor	AVEN
												205139_s_at	uronyl-2-sulfotransferase	UST
												242722_at	LIM domain 7	LMO7
												201320_at	SWI/SNF related, matrix associated, actin dependent regulator of chromatin, subfamily c, member 2	SMARCC2
												203665_at	heme oxygenase 1	HMOX1
												1557684_at	zinc finger protein 286A	ZNF286A
												1555606_a_at	glycerophosphodiester phosphodiesterase domain containing 1	GDPD1
												236379_at	Data not found
												1569477_at	Data not found
												220762_s_at	guanine nucleotide binding protein (G protein), beta polypeptide 1-like	GNB1L
												221397_at	taste receptor, type 2, member 10	TAS2R10
												224605_at	chromosome 4 open reading frame 3	C4orf3
												224999_at	Data not found
												227369_at	SERPINE1 mRNA binding protein 1	SERBP1
												225573_at	In multiple Geneids
												229531_at	Data not found
												215062_at	Data not found
												227567_at	leucine rich repeat containing 37, member A16, pseudogene	LRRC37A16P
												235482_at	PCBP1 antisense RNA 1	PCBP1-AS1
												225368_at	homeodomain interacting protein kinase 2	HIPK2
												232210_at	Data not found
												222548_s_at	mitogen-activated protein kinase kinase kinase kinase 4	MAP4K4
												213839_at	calmin (calponin-like, transmembrane)	CLMN
												214610_at	cytochrome P450, family 11, subfamily B, polypeptide 1	CYP11B1
												203853_s_at	GRB2-associated binding protein 2	GAB2
												215248_at	growth factor receptor-bound protein 10	GRB10
												237040_at	CWF19-like 2, cell cycle control (S. pombe)	CWF19L2
												216538_at	Data not found
												210109_at	SND1 intronic transcript 1	SND1-IT1
												225588_s_at	transmembrane protein 129, E3 ubiquitin protein ligase	TMEM129
												232935_at	Data not found
												213654_at	TAF5-like RNA polymerase II, p300/CBP-associated factor (PCAF)-associated factor, 65kDa	TAF5L
												201545_s_at	poly(A) binding protein, nuclear 1	PABPN1
												232331_at	Data not found
												1555832_s_at	Kruppel-like factor 6	KLF6
												231115_at	polymerase (DNA directed), eta	POLH
												203854_at	complement factor I	CFI
												203822_s_at	E74-like factor 2 (ets domain transcription factor)	ELF2
												202808_at	WW domain binding protein 1-like	WBP1L
												217877_s_at	GC-rich promoter binding protein 1-like 1	GPBP1L1
												204204_at	solute carrier family 31 (copper transporter), member 2	SLC31A2
												206135_at	suppression of tumorigenicity 18, zinc finger	ST18
												226844_at	MOB kinase activator 3B	MOB3B
												224780_at	RNA binding motif protein 17	RBM17
												201646_at	scavenger receptor class B, member 2	SCARB2
												204159_at	cyclin-dependent kinase inhibitor 2C (p18, inhibits CDK4)	CDKN2C
												224565_at	nuclear paraspeckle assembly transcript 1 (non-protein coding)	NEAT1
												202082_s_at	SEC14-like 1 (S. cerevisiae)	SEC14L1
												206898_at	cadherin 19, type 2	CDH19
												243648_at	zinc finger, BED-type containing 6	ZBED6
												239022_at	Data not found
												213015_at	bobby sox homolog (Drosophila)	BBX
												223213_s_at	zinc fingers and homeoboxes 1	ZHX1
												228927_at	zinc finger protein 397	ZNF397
												201493_s_at	pumilio RNA-binding family member 2	PUM2
												203247_s_at	zinc finger protein 24	ZNF24
												208616_s_at	protein tyrosine phosphatase type IVA, member 2	PTP4A2
												212852_s_at	TROVE domain family, member 2	TROVE2
												41220_at	septin 9	2009-09-01
												235716_at	Data not found
												201924_at	AF4/FMR2 family, member 1	AFF1
												204373_s_at	centrosomal protein 350kDa	CEP350
												202883_s_at	protein phosphatase 2, regulatory subunit A, beta	PPP2R1B
												225598_at	solute carrier family 45, member 4	SLC45A4
												213221_s_at	salt-inducible kinase 2	SIK2
												200044_at	serine/arginine-rich splicing factor 9	SRSF9
												221778_at	lysine (K)-specific demethylase 7A	KDM7A
												223178_s_at	5'-nucleotidase domain containing 1	NT5DC1
												221518_s_at	ubiquitin specific peptidase 47	USP47
												215363_x_at	folate hydrolase (prostate-specific membrane antigen) 1	FOLH1
												213614_x_at	eukaryotic translation elongation factor 1 alpha 1	EEF1A1
												202553_s_at	SYF2 pre-mRNA-splicing factor	SYF2
												226942_at	PHD finger protein 20-like 1	PHF20L1
												201854_s_at	ATM interactor	ATMIN
												222616_s_at	ubiquitin specific peptidase 16	USP16
												209024_s_at	synaptotagmin binding, cytoplasmic RNA interacting protein	SYNCRIP
												208662_s_at	tetratricopeptide repeat domain 3	TTC3
												202899_s_at	serine/arginine-rich splicing factor 3	SRSF3
												203374_s_at	tripeptidyl peptidase II	TPP2
												1555495_a_at	CWC27 spliceosome-associated protein homolog (S. cerevisiae)	CWC27
												1568877_a_at	acyl-CoA binding domain containing 5	ACBD5
												224631_at	ZFP91 zinc finger protein	ZFP91
												213850_s_at	SR-related CTD-associated factor 11	SCAF11
												244011_at	protein phosphatase, Mg2+/Mn2+ dependent, 1K	PPM1K
												205787_x_at	zinc finger CCCH-type containing 11A	ZC3H11A
												235872_at	Data not found
												232386_at	vacuolar protein sorting 13 homolog C (S. cerevisiae)	VPS13C
												224566_at	nuclear paraspeckle assembly transcript 1 (non-protein coding)	NEAT1
												241798_at	Data not found
												234150_at	Data not found
												241489_at	Data not found
												218360_at	RAB22A, member RAS oncogene family	RAB22A
												207700_s_at	nuclear receptor coactivator 3	NCOA3
												243231_at	solute carrier family 38, member 11	SLC38A11
												227125_at	IL10RB antisense RNA 1 (head to head)	IL10RB-AS1
												228380_at	SUMO1/sentrin/SMT3 specific peptidase 2	SENP2
												208752_x_at	nucleosome assembly protein 1-like 1	NAP1L1
												227093_at	ubiquitin specific peptidase 36	USP36
												212255_s_at	ATPase, Ca++ transporting, type 2C, member 1	ATP2C1
												201991_s_at	kinesin family member 5B	KIF5B
												210356_x_at	membrane-spanning 4-domains, subfamily A, member 1	MS4A1
												230850_at	Data not found
												221032_s_at	transmembrane protease, serine 5	TMPRSS5
												209308_s_at	BCL2/adenovirus E1B 19kDa interacting protein 2	BNIP2
												1556462_a_at	Data not found
												1562433_at	long intergenic non-protein coding RNA 1181	LINC01181
												241757_x_at	dynein, cytoplasmic 2, light intermediate chain 1	DYNC2LI1
												1569354_at	NOP2/Sun domain family, member 6	NSUN6
												236168_at	Data not found

## Sheet: MTG
													Heatmap for the MTG region for the probes woth BF-Value < 0.0001
																		Probe	Name	Symbol
																		211930_at	heterogeneous nuclear ribonucleoprotein A3	HNRNPA3
																		226675_s_at	metastasis associated lung adenocarcinoma transcript 1 (non-protein coding)	MALAT1
																		244197_x_at	Data not found
																		242343_x_at	Data not found
																		203956_at	MORC family CW-type zinc finger 2	MORC2
																		242918_at	nuclear autoantigenic sperm protein (histone-binding)	NASP
																		222047_s_at	serrate, RNA effector molecule	SRRT
																		231875_at	kinesin family member 21A	KIF21A
																		54970_at	zinc finger, MIZ-type containing 2	ZMIZ2
																		243331_at	Data not found
																		228839_s_at	uncharacterized LOC642361	LOC642361
																		212177_at	PNN-interacting serine/arginine-rich protein	PNISR
																		238672_at	Data not found
																		222146_s_at	transcription factor 4	TCF4
																		203753_at	transcription factor 4	TCF4
																		228971_at	Data not found
																		240239_at	zinc finger protein 566	ZNF566
																		1553172_at	zinc finger protein 777	ZNF777
																		244300_at	Data not found
																		226820_at	zinc finger protein 362	ZNF362
																		52005_at	widely interspaced zinc finger motifs	WIZ
																		225493_at	uncharacterized LOC144438	LOC144438
																		226169_at	SET binding factor 2	SBF2
																		210180_s_at	transformer 2 beta homolog (Drosophila)	TRA2B
																		227551_at	abhydrolase domain containing 17B	ABHD17B
																		222415_at	lysine (K)-specific methyltransferase 2C	KMT2C
																		230713_at	Data not found
																		209250_at	delta(4)-desaturase, sphingolipid 1	DEGS1
																		209484_s_at	NSL1, MIS12 kinetochore complex component	NSL1
																		215789_s_at	adherens junctions associated protein 1	AJAP1
																		225356_at	Data not found
																		209214_s_at	EWS RNA-binding protein 1	EWSR1
																		237094_at	family with sequence similarity 19 (chemokine (C-C motif)-like), member A5	FAM19A5
																		203752_s_at	jun D proto-oncogene	JUND
																		223134_at	bobby sox homolog (Drosophila)	BBX
																		242829_x_at	F-box and leucine-rich repeat protein 3	FBXL3
																		212386_at	transcription factor 4	TCF4
																		216060_s_at	dishevelled associated activator of morphogenesis 1	DAAM1
																		200070_at	cyclin Pas1/PHO80 domain containing 1	CNPPD1
																		1555824_a_at	phosphofurin acidic cluster sorting protein 2	PACS2
																		200616_s_at	malectin	MLEC
																		221829_s_at	transportin 1	TNPO1
																		222627_at	vacuolar protein sorting 54 homolog (S. cerevisiae)	VPS54
																		200914_x_at	kinectin 1 (kinesin receptor)	KTN1
																		214726_x_at	adducin 1 (alpha)	ADD1
																		203455_s_at	spermidine/spermine N1-acetyltransferase 1	SAT1
																		209459_s_at	4-aminobutyrate aminotransferase	ABAT
																		213612_x_at	In multiple Geneids
																		225223_at	SMAD family member 5	SMAD5
																		229447_x_at	In multiple Geneids
																		226740_x_at	In multiple Geneids
																		235635_at	Rho GTPase activating protein 5	ARHGAP5
																		200680_x_at	high mobility group box 1	HMGB1
																		225589_at	SH3 domain containing ring finger 1	SH3RF1
																		226377_at	Data not found
																		221589_s_at	aldehyde dehydrogenase 6 family, member A1	ALDH6A1
																		203296_s_at	ATPase, Na+/K+ transporting, alpha 2 polypeptide	ATP1A2
																		212636_at	QKI, KH domain containing, RNA binding	QKI
																		221950_at	empty spiracles homeobox 2	EMX2
																		233888_s_at	SLIT-ROBO Rho GTPase activating protein 1	SRGAP1
																		226575_at	zinc finger protein 462	ZNF462
																		58780_s_at	Rho guanine nucleotide exchange factor (GEF) 40	ARHGEF40
																		212100_s_at	polymerase (DNA-directed), delta interacting protein 3	POLDIP3
																		212244_at	In multiple Geneids
																		210042_s_at	cathepsin Z	CTSZ
																		223741_s_at	tweety family member 2	TTYH2
																		226806_s_at	nuclear factor I/A	NFIA
																		31874_at	growth arrest-specific 2 like 1	GAS2L1
																		235508_at	promyelocytic leukemia	PML
																		226252_at	Data not found
																		1555832_s_at	Kruppel-like factor 6	KLF6
																		221841_s_at	Kruppel-like factor 4 (gut)	KLF4
																		1569854_at	Data not found
																		225861_at	family with sequence similarity 195, member A	FAM195A
																		1555923_a_at	cancer susceptibility candidate 10	CASC10
																		225740_x_at	MDM4, p53 regulator	MDM4
																		226547_at	K(lysine) acetyltransferase 6A	KAT6A
																		204906_at	ribosomal protein S6 kinase, 90kDa, polypeptide 2	RPS6KA2
																		212412_at	PDZ and LIM domain 5	PDLIM5
																		203230_at	dishevelled segment polarity protein 1	DVL1
																		200907_s_at	palladin, cytoskeletal associated protein	PALLD
																		1563455_at	SIK family kinase 3	SIK3
																		1557176_a_at	chromosome 14 open reading frame 37	C14orf37
																		227954_at	inositol 1,4,5-trisphosphate receptor interacting protein-like 2	ITPRIPL2
																		1562062_at	In multiple Geneids
																		242108_at	Data not found
																		210822_at	ribosomal protein L13 pseudogene 5	RPL13P5
																		1562063_x_at	In multiple Geneids
																		215383_x_at	spastic paraplegia 21 (autosomal recessive, Mast syndrome)	SPG21
																		223662_x_at	DEAD (Asp-Glu-Ala-Asp) box polypeptide 59	DDX59
																		241627_x_at	Rho guanine nucleotide exchange factor (GEF) 40	ARHGEF40
																		230389_at	formin binding protein 1	FNBP1
																		205596_s_at	SMAD specific E3 ubiquitin protein ligase 2	SMURF2
																		220796_x_at	solute carrier family 35, member E1	SLC35E1
																		37152_at	peroxisome proliferator-activated receptor delta	PPARD
																		242608_x_at	family with sequence similarity 161, member B	FAM161B
																		224667_x_at	anaphase promoting complex subunit 16	ANAPC16
																		205370_x_at	dihydrolipoamide branched chain transacylase E2	DBT
																		228541_x_at	Data not found
																		242195_x_at	numb homolog (Drosophila)-like	NUMBL
																		215978_x_at	zinc finger protein 721	ZNF721
																		222620_s_at	DnaJ (Hsp40) homolog, subfamily C, member 1	DNAJC1
																		232266_x_at	cyclin-dependent kinase 13	CDK13
																		49306_at	Ras association (RalGDS/AF-6) domain family member 4	RASSF4
																		230972_at	ankyrin repeat domain 9	ANKRD9
																		1552689_at	CASK interacting protein 1	CASKIN1
																		200773_x_at	prothymosin, alpha	PTMA
																		201776_s_at	EF-hand calcium binding domain 14	EFCAB14
																		216222_s_at	myosin X	MYO10
																		211921_x_at	prothymosin, alpha	PTMA
																		222473_s_at	erbb2 interacting protein	ERBB2IP
																		242824_at	Data not found
																		208549_x_at	prothymosin, alpha	PTMA
																		222688_at	alkaline ceramidase 3	ACER3
																		202876_s_at	pre-B-cell leukemia homeobox 2	PBX2
																		212959_s_at	N-acetylglucosamine-1-phosphate transferase, alpha and beta subunits	GNPTAB
																		224778_s_at	Data not found
																		208942_s_at	SEC62 homolog (S. cerevisiae)	SEC62
																		212483_at	Nipped-B homolog (Drosophila)	NIPBL
																		235093_at	peroxisomal biogenesis factor 13	PEX13
																		212450_at	SECIS binding protein 2-like	SECISBP2L
																		201918_at	solute carrier family 25 (pyrimidine nucleotide carrier), member 36	SLC25A36
																		1555945_s_at	family with sequence similarity 120A	FAM120A
																		212468_at	sperm associated antigen 9	SPAG9
																		225308_s_at	tetratricopeptide repeat, ankyrin repeat and coiled-coil containing 1	TANC1
																		225814_at	5'-3' exoribonuclease 1	XRN1
																		227798_at	SMAD family member 1	SMAD1
																		212417_at	secretory carrier membrane protein 1	SCAMP1
																		201545_s_at	poly(A) binding protein, nuclear 1	PABPN1
																		229353_s_at	nuclear casein kinase and cyclin-dependent kinase substrate 1	NUCKS1
																		202569_s_at	MAP/microtubule affinity-regulating kinase 3	MARK3
																		223295_s_at	LUC7-like (S. cerevisiae)	LUC7L
																		234969_s_at	enhancer of polycomb homolog 1 (Drosophila)	EPC1
																		222728_s_at	TATA box binding protein (TBP)-associated factor, RNA polymerase I, D, 41kDa	TAF1D
																		241786_at	Data not found
																		223773_s_at	small nucleolar RNA host gene 12	SNHG12
																		235494_at	limbic system-associated membrane protein	LSAMP
																		201290_at	SEC11 homolog A (S. cerevisiae)	SEC11A
																		205434_s_at	AP2 associated kinase 1	AAK1
																		208859_s_at	alpha thalassemia/mental retardation syndrome X-linked	ATRX
																		201065_s_at	In multiple Geneids
																		239246_at	FERM, RhoGEF (ARHGEF) and pleckstrin domain protein 1 (chondrocyte-derived)	FARP1
																		200774_at	family with sequence similarity 120A	FAM120A
																		217527_s_at	nuclear factor of activated T-cells, cytoplasmic, calcineurin-dependent 2 interacting protein	NFATC2IP
																		1555845_at	Data not found
																		226255_at	zinc finger and BTB domain containing 33	ZBTB33
																		222428_s_at	leucyl-tRNA synthetase	LARS
																		230100_x_at	p21 protein (Cdc42/Rac)-activated kinase 1	PAK1
																		243163_at	Data not found
																		229961_x_at	YjeF N-terminal domain containing 3	YJEFN3
																		229430_at	chromosome 8 open reading frame 46	C8orf46
																		228660_x_at	sema domain, immunoglobulin domain (Ig), transmembrane domain (TM) and short cytoplasmic domain, (semaphorin) 4F	SEMA4F
																		205751_at	SH3-domain GRB2-like 2	SH3GL2
																		233185_at	Data not found
																		203029_s_at	protein tyrosine phosphatase, receptor type, N polypeptide 2	PTPRN2
																		208073_x_at	tetratricopeptide repeat domain 3	TTC3
																		230262_at	ST8 alpha-N-acetyl-neuraminide alpha-2,8-sialyltransferase 3	ST8SIA3
																		212701_at	talin 2	TLN2
																		239290_at	FERM and PDZ domain containing 4	FRMPD4
																		235377_at	muscular LMNA-interacting protein	MLIP
																		202754_at	R3H domain containing 1	R3HDM1
																		241998_at	chromosome 2 open reading frame 80	C2orf80
																		207789_s_at	dipeptidyl-peptidase 6	DPP6
																		213386_at	transmembrane protein 246	TMEM246
																		220999_s_at	cytoplasmic FMR1 interacting protein 2	CYFIP2
																		224801_at	Nedd4 family interacting protein 2	NDFIP2
																		203999_at	synaptotagmin I	SYT1
																		203797_at	visinin-like 1	VSNL1
																		229202_at	Data not found
																		218625_at	neuritin 1	NRN1
																		218138_at	McKusick-Kaufman syndrome	MKKS
																		204465_s_at	internexin neuronal intermediate filament protein, alpha	INA
																		200093_s_at	histidine triad nucleotide binding protein 1	HINT1
																		213744_at	attractin-like 1	ATRNL1
																		202961_s_at	ATP synthase, H+ transporting, mitochondrial Fo complex, subunit F2	ATP5J2
																		205277_at	PR domain containing 2, with ZNF domain	PRDM2
																		202279_at	chromosome 14 open reading frame 2	C14orf2
																		203724_s_at	RUN and FYVE domain containing 3	RUFY3
																		203053_at	breast carcinoma amplified sequence 2	BCAS2
																		218597_s_at	CDGSH iron sulfur domain 1	CISD1
																		206280_at	cadherin 18, type 2	CDH18
																		207957_s_at	protein kinase C, beta	PRKCB
																		203889_at	secretogranin V	SCG5
																		203266_s_at	mitogen-activated protein kinase kinase 4	MAP2K4
																		229714_at	heparan sulfate 6-O-sulfotransferase 3	HS6ST3
																		1568612_at	gamma-aminobutyric acid (GABA) A receptor, gamma 2	GABRG2
																		229039_at	synapsin II	SYN2
																		202429_s_at	protein phosphatase 3, catalytic subunit, alpha isozyme	PPP3CA
																		214376_at	Data not found
																		223340_at	atlastin GTPase 1	ATL1
																		227690_at	gamma-aminobutyric acid (GABA) A receptor, beta 3	GABRB3
																		229256_at	phosphoglucomutase 2-like 1	PGM2L1
																		221504_s_at	ATPase, H+ transporting, lysosomal 50/57kDa, V1 subunit H	ATP6V1H
																		217783_s_at	yippee-like 5 (Drosophila)	YPEL5
																		227453_at	unc-13 homolog A (C. elegans)	UNC13A
																		201672_s_at	ubiquitin specific peptidase 14 (tRNA-guanine transglycosylase)	USP14
																		209793_at	glutamate receptor, ionotropic, AMPA 1	GRIA1
																		214772_at	KIAA1549-like	KIAA1549L
																		219945_at	DEAD (Asp-Glu-Ala-Asp) box helicase 25	DDX25
																		217874_at	succinate-CoA ligase, alpha subunit	SUCLG1
																		226285_at	cell cycle associated protein 1	CAPRIN1
																		214434_at	heat shock 70kDa protein 12A	HSPA12A
																		225871_at	STEAP family member 2, metalloreductase	STEAP2
																		203340_s_at	solute carrier family 25 (aspartate/glutamate carrier), member 12	SLC25A12
																		201174_s_at	telomeric repeat binding factor 2, interacting protein	TERF2IP
																		222431_at	spindlin 1	SPIN1
																		224209_s_at	guanine deaminase	GDA
																		226031_at	coiled-coil domain containing 132	CCDC132
																		229973_at	glutamate-rich 3	ERICH3
																		227425_at	RALBP1 associated Eps domain containing 2	REPS2
																		228027_at	G protein-coupled receptor associated sorting protein 2	GPRASP2
																		232027_at	spectrin repeat containing, nuclear envelope 1	SYNE1
																		202432_at	protein phosphatase 3, catalytic subunit, beta isozyme	PPP3CB
																		218824_at	paraneoplastic Ma antigen family-like 1	PNMAL1
																		1558295_a_at	protein tyrosine phosphatase, receptor type, f polypeptide (PTPRF), interacting protein (liprin), alpha 2	PPFIA2
																		203376_at	cell division cycle 40	CDC40
																		228062_at	nucleosome assembly protein 1-like 5	NAP1L5
																		202670_at	mitogen-activated protein kinase kinase 1	MAP2K1
																		200783_s_at	stathmin 1	STMN1
																		205638_at	adhesion G protein-coupled receptor B3	ADGRB3
																		202854_at	hypoxanthine phosphoribosyltransferase 1	HPRT1
																		209598_at	paraneoplastic Ma antigen 2	PNMA2
																		230482_at	ST6 (alpha-N-acetyl-neuraminyl-2,3-beta-galactosyl-1,3)-N-acetylgalactosaminide alpha-2,6-sialyltransferase 5	ST6GALNAC5
																		213411_at	Data not found
																		214821_at	solute carrier family 25 (mitochondrial carrier; adenine nucleotide translocator), member 4	SLC25A4
																		203517_at	metaxin 2	MTX2
																		208732_at	RAB2A, member RAS oncogene family	RAB2A
																		213407_at	PH domain and leucine rich repeat protein phosphatase 2	PHLPP2
																		226779_at	Data not found
																		211615_s_at	leucine-rich pentatricopeptide repeat containing	LRPPRC
																		212607_at	v-akt murine thymoma viral oncogene homolog 3	AKT3
																		213271_s_at	dopey family member 1	DOPEY1
																		204754_at	hepatic leukemia factor	HLF
																		211071_s_at	myeloid/lymphoid or mixed-lineage leukemia (trithorax homolog, Drosophila); translocated to, 11	MLLT11
																		223859_at	erythrocyte membrane protein band 4.1 like 4B	EPB41L4B
																		227322_s_at	BRCA2 and CDKN1A interacting protein	BCCIP
																		200625_s_at	CAP, adenylate cyclase-associated protein 1 (yeast)	CAP1
																		224345_x_at	family with sequence similarity 162, member A	FAM162A
																		220942_x_at	family with sequence similarity 162, member A	FAM162A
																		208640_at	ras-related C3 botulinum toxin substrate 1 (rho family, small GTP binding protein Rac1)	RAC1
																		209265_s_at	methyltransferase like 3	METTL3
																		225050_at	zinc finger protein 512	ZNF512
																		212277_at	myotubularin related protein 4	MTMR4
																		226296_s_at	mitochondrial ribosomal protein S15	MRPS15
																		208934_s_at	lectin, galactoside-binding, soluble, 8	LGALS8
																		226583_at	chromosome 12 open reading frame 76	C12orf76
																		213198_at	activin A receptor, type IB	ACVR1B
																		201434_at	tetratricopeptide repeat domain 1	TTC1
																		218456_at	caprin family member 2	CAPRIN2
																		205531_s_at	glutaminase 2 (liver, mitochondrial)	GLS2
																		230288_at	fibroblast growth factor 14	FGF14
																		213938_at	ELKS/RAB6-interacting/CAST family member 2	ERC2
																		205047_s_at	asparagine synthetase (glutamine-hydrolyzing)	ASNS
																		226375_at	lemur tyrosine kinase 2	LMTK2
																		222132_s_at	acylglycerol kinase	AGK
																		223612_s_at	ligand of numb-protein X 1, E3 ubiquitin protein ligase	LNX1
																		205795_at	neurexin 3	NRXN3
																		221702_s_at	TM2 domain containing 3	TM2D3
																		213009_s_at	tripartite motif containing 37	TRIM37
																		232195_at	G protein-coupled receptor 158	GPR158
																		226183_at	glycogen synthase kinase 3 beta	GSK3B
																		208898_at	ATPase, H+ transporting, lysosomal 34kDa, V1 subunit D	ATP6V1D
																		213808_at	Data not found
																		209234_at	kinesin family member 1B	KIF1B
																		207093_s_at	oligodendrocyte myelin glycoprotein	OMG
																		213405_at	RAB22A, member RAS oncogene family	RAB22A
																		235070_at	RNA binding protein, fox-1 homolog (C. elegans) 1	RBFOX1
																		203798_s_at	visinin-like 1	VSNL1
																		202233_s_at	ubiquinol-cytochrome c reductase hinge protein	UQCRH
																		203017_s_at	synovial sarcoma, X breakpoint 2 interacting protein	SSX2IP
																		204365_s_at	receptor accessory protein 1	REEP1
																		204992_s_at	profilin 2	PFN2
																		200640_at	tyrosine 3-monooxygenase/tryptophan 5-monooxygenase activation protein, zeta	YWHAZ
																		203817_at	guanylate cyclase 1, soluble, beta 3	GUCY1B3
																		201676_x_at	proteasome (prosome, macropain) subunit, alpha type, 1	PSMA1
																		224628_at	endoplasmic reticulum lectin 1	ERLEC1
																		213268_at	calmodulin binding transcription activator 1	CAMTA1
																		211746_x_at	proteasome (prosome, macropain) subunit, alpha type, 1	PSMA1
																		242999_at	Rho guanine nucleotide exchange factor (GEF) 7	ARHGEF7
																		216221_s_at	pumilio RNA-binding family member 2	PUM2
																		223011_s_at	OCIA domain containing 1	OCIAD1
																		200708_at	glutamic-oxaloacetic transaminase 2, mitochondrial	GOT2
																		205257_s_at	amphiphysin	AMPH
																		235225_at	sodium channel, voltage gated, type II beta subunit	SCN2B
																		235066_at	microtubule-associated protein 4	MAP4
																		212114_at	ataxin 7-like 3B	ATXN7L3B
																		208786_s_at	microtubule-associated protein 1 light chain 3 beta	MAP1LC3B
																		205399_at	doublecortin-like kinase 1	DCLK1
																		209702_at	fat mass and obesity associated	FTO
																		203157_s_at	glutaminase	GLS
																		201323_at	EBNA1 binding protein 2	EBNA1BP2
																		217727_x_at	vacuolar protein sorting 35 homolog (S. cerevisiae)	VPS35
																		209839_at	dynamin 3	DNM3
																		212798_s_at	ankyrin repeat and MYND domain containing 2	ANKMY2
																		213486_at	COPG2 imprinted transcript 1 (non-protein coding)	COPG2IT1
																		203159_at	glutaminase	GLS
																		221792_at	RAB6B, member RAS oncogene family	RAB6B
																		226507_at	p21 protein (Cdc42/Rac)-activated kinase 1	PAK1
																		232426_at	synaptic vesicle glycoprotein 2B	SV2B
																		228775_at	ER membrane protein complex subunit 3	EMC3
																		204337_at	regulator of G-protein signaling 4	RGS4
																		200955_at	inner membrane protein, mitochondrial	IMMT
																		203656_at	FIG4 phosphoinositide 5-phosphatase	FIG4
																		203160_s_at	ring finger protein 8, E3 ubiquitin protein ligase	RNF8
																		201546_at	thyroid hormone receptor interactor 12	TRIP12
																		228456_s_at	hypothetical protein LOC149832	LOC149832
																		200754_x_at	serine/arginine-rich splicing factor 2	SRSF2
																		223193_x_at	family with sequence similarity 162, member A	FAM162A
																		208911_s_at	pyruvate dehydrogenase (lipoamide) beta	PDHB
																		223354_x_at	mitochondrial fission factor	MFF
																		213184_at	SUMO1/sentrin specific peptidase 5	SENP5
																		205550_s_at	brain and reproductive organ-expressed (TNFRSF1A modulator)	BRE
																		217942_at	mitochondrial ribosomal protein S35	MRPS35
																		213045_at	microtubule associated serine/threonine kinase 3	MAST3
																		208091_s_at	vesicular, overexpressed in cancer, prosurvival protein 1	VOPP1
																		202031_s_at	WD repeat domain, phosphoinositide interacting 2	WIPI2
																		226224_at	forkhead box K2	FOXK2
																		212703_at	talin 2	TLN2
																		210715_s_at	serine peptidase inhibitor, Kunitz type, 2	SPINT2
																		224818_at	sortilin 1	SORT1
																		202974_at	membrane protein, palmitoylated 1, 55kDa	MPP1
																		205273_s_at	pitrilysin metallopeptidase 1	PITRM1
																		213362_at	protein tyrosine phosphatase, receptor type, D	PTPRD
																		203906_at	IQ motif and Sec7 domain 1	IQSEC1
																		200882_s_at	proteasome (prosome, macropain) 26S subunit, non-ATPase, 4	PSMD4
																		201470_at	glutathione S-transferase omega 1	GSTO1
																		202391_at	brain abundant, membrane attached signal protein 1	BASP1
																		214548_x_at	GNAS complex locus	GNAS
																		200960_x_at	clathrin, light chain A	CLTA
																		217841_s_at	protein phosphatase methylesterase 1	PPME1
																		203861_s_at	actinin, alpha 2	ACTN2
																		200981_x_at	GNAS complex locus	GNAS
																		212273_x_at	GNAS complex locus	GNAS
																		200780_x_at	GNAS complex locus	GNAS
																		201338_x_at	general transcription factor IIIA	GTF3A
																		210759_s_at	proteasome (prosome, macropain) subunit, alpha type, 1	PSMA1
																		203000_at	stathmin 2	STMN2
																		222388_s_at	vacuolar protein sorting 35 homolog (S. cerevisiae)	VPS35
																		215091_s_at	general transcription factor IIIA	GTF3A
																		204229_at	solute carrier family 17 (vesicular glutamate transporter), member 7	SLC17A7
																		206857_s_at	FK506 binding protein 1B, 12.6 kDa	FKBP1B
																		203413_at	NEL-like 2 (chicken)	NELL2
																		205358_at	glutamate receptor, ionotropic, AMPA 2	GRIA2
																		203909_at	solute carrier family 9, subfamily A (NHE6, cation proton antiporter 6), member 6	SLC9A6
																		232226_at	leucine rich repeat containing 4C	LRRC4C
																		201047_x_at	RAB6A, member RAS oncogene family	RAB6A
																		229300_at	Data not found
																		221901_at	KIAA1644	KIAA1644
																		1568604_a_at	Ca++-dependent secretion activator	CADPS
																		226751_at	cannabinoid receptor interacting protein 1	CNRIP1
																		201962_s_at	ring finger protein 41, E3 ubiquitin protein ligase	RNF41
																		219714_s_at	calcium channel, voltage-dependent, alpha 2/delta subunit 3	CACNA2D3
																		223187_s_at	ORMDL sphingolipid biosynthesis regulator 1	ORMDL1
																		218310_at	RAB guanine nucleotide exchange factor (GEF) 1	RABGEF1
																		201648_at	Janus kinase 1	JAK1
																		204823_at	neuron navigator 3	NAV3
																		222798_at	phosphotriesterase related	PTER
																		235224_s_at	Data not found
																		226291_at	amyotrophic lateral sclerosis 2 (juvenile)	ALS2
																		209421_at	mutS homolog 2	MSH2
																		221620_s_at	apolipoprotein O	APOO
																		228882_at	tubby bipartite transcription factor	TUB
																		227107_at	Data not found
																		228973_at	discs, large homolog 2 (Drosophila)	DLG2
																		208066_s_at	general transcription factor IIB	GTF2B
																		202016_at	mesoderm specific transcript	MEST
																		235302_at	Data not found
																		212880_at	WD repeat domain 7	WDR7
																		218462_at	ribosome production factor 1 homolog (S. cerevisiae)	RPF1
																		201630_s_at	acid phosphatase 1, soluble	ACP1
																		214762_at	ATPase, H+ transporting, lysosomal 13kDa, V1 subunit G2	ATP6V1G2
																		206376_at	solute carrier family 6 (neutral amino acid transporter), member 15	SLC6A15
																		207170_s_at	LETM1 domain containing 1	LETMD1
																		204723_at	sodium channel, voltage gated, type III beta subunit	SCN3B
																		235301_at	KIAA1324-like	KIAA1324L
																		205690_s_at	BUD31 homolog (S. cerevisiae)	BUD31
																		204730_at	regulating synaptic membrane exocytosis 3	RIMS3
																		218786_at	5'-nucleotidase domain containing 3	NT5DC3
																		223964_x_at	Data not found
																		218732_at	peptidyl-tRNA hydrolase 2	PTRH2
																		225941_at	eukaryotic translation initiation factor 4E family member 3	EIF4E3
																		202168_at	TAF9 RNA polymerase II, TATA box binding protein (TBP)-associated factor, 32kDa	TAF9
																		210222_s_at	reticulon 1	RTN1
																		210849_s_at	vacuolar protein sorting 41 homolog (S. cerevisiae)	VPS41
																		203944_x_at	butyrophilin, subfamily 2, member A1	BTN2A1
																		223091_x_at	mitochondrial fission factor	MFF
																		205489_at	crystallin, mu	CRYM
																		237413_at	mitogen-activated protein kinase 10	MAPK10
																		219549_s_at	reticulon 3	RTN3
																		203261_at	dynactin 6	DCTN6
																		202298_at	NADH dehydrogenase (ubiquinone) 1 alpha subcomplex, 1, 7.5kDa	NDUFA1
																		205551_at	synaptic vesicle glycoprotein 2B	SV2B
																		215972_at	prostate androgen-regulated transcript 1 (non-protein coding)	PART1
																		210675_s_at	protein tyrosine phosphatase, receptor type, R	PTPRR
																		236081_at	synuclein, alpha (non A4 component of amyloid precursor)	SNCA
																		215773_x_at	poly (ADP-ribose) polymerase 2	PARP2
																		218671_s_at	ATPase inhibitory factor 1	ATPIF1
																		225295_at	solute carrier family 39 (zinc transporter), member 10	SLC39A10
																		226188_at	lectin, galactoside-binding-like	LGALSL
																		212805_at	prune homolog 2 (Drosophila)	PRUNE2
																		220419_s_at	ubiquitin specific peptidase 25	USP25
																		203339_at	solute carrier family 25 (aspartate/glutamate carrier), member 12	SLC25A12
																		200911_s_at	transforming, acidic coiled-coil containing protein 1	TACC1
																		225550_at	consortin, connexin sorting protein	CNST
																		201310_s_at	neuronal regeneration related protein	NREP
																		213035_at	ankyrin repeat domain 28	ANKRD28
																		238694_at	diacylglycerol kinase, epsilon 64kDa	DGKE
																		236440_at	neuropilin (NRP) and tolloid (TLL)-like 1	NETO1
																		202363_at	sparc/osteonectin, cwcv and kazal-like domains proteoglycan (testican) 1	SPOCK1
																		227713_at	katanin p60 subunit A-like 1	KATNAL1
																		225923_at	Data not found
																		229015_at	FP944	LOC286367
																		225392_at	G elongation factor, mitochondrial 2	GFM2
																		213555_at	RWD domain containing 2A	RWDD2A
																		203769_s_at	steroid sulfatase (microsomal), isozyme S	STS
																		201837_s_at	suppressor of Ty 7 (S. cerevisiae)-like	SUPT7L
																		212395_s_at	ER membrane protein complex subunit 1	EMC1
																		221235_s_at	In multiple Geneids
																		213636_at	KIAA1045	KIAA1045
																		213666_at	septin 6	2006-09-01
																		201372_s_at	cullin 3	CUL3
																		204412_s_at	neurofilament, heavy polypeptide	NEFH
																		223171_at	dymeclin	DYM
																		202712_s_at	In multiple Geneids
																		217733_s_at	thymosin beta 10	TMSB10
																		229656_s_at	echinoderm microtubule associated protein like 6	EML6
																		206973_at	protein tyrosine phosphatase, receptor type, f polypeptide (PTPRF), interacting protein (liprin), alpha 2	PPFIA2
																		207877_s_at	nuclear VCP-like	NVL
																		212307_s_at	O-linked N-acetylglucosamine (GlcNAc) transferase	OGT
																		213479_at	neuronal pentraxin II	NPTX2
																		209382_at	polymerase (RNA) III (DNA directed) polypeptide C (62kD)	POLR3C

## Sheet: PC
									Heatmap for the PC region for the probes with BF-Value < 0.0001
													Probe	Name	Symbol
													212080_at	lysine (K)-specific methyltransferase 2A	KMT2A
													222421_at	ubiquitin-conjugating enzyme E2H	UBE2H
													224887_at	N-acetylglucosamine-1-phosphate transferase, gamma subunit	GNPTG
													1053_at	replication factor C (activator 1) 2, 40kDa	RFC2
													226270_at	exocyst complex component 2	EXOC2
													205514_at	zinc finger protein 415	ZNF415
													200924_s_at	solute carrier family 3 (amino acid transporter heavy chain), member 2	SLC3A2
													225251_at	RAB24, member RAS oncogene family	RAB24
													212269_s_at	minichromosome maintenance complex component 3 associated protein	MCM3AP
													200699_at	KDEL (Lys-Asp-Glu-Leu) endoplasmic reticulum protein retention receptor 2	KDELR2
													224163_s_at	DNA methyltransferase 1 associated protein 1	DMAP1
													201032_at	bladder cancer associated protein	BLCAP
													215714_s_at	SWI/SNF related, matrix associated, actin dependent regulator of chromatin, subfamily a, member 4	SMARCA4
													202121_s_at	charged multivesicular body protein 2A	CHMP2A
													208642_s_at	X-ray repair complementing defective repair in Chinese hamster cells 5 (double-strand-break rejoining)	XRCC5
													218626_at	eukaryotic translation initiation factor 4E nuclear import factor 1	EIF4ENIF1
													209069_s_at	H3 histone, family 3B (H3.3B)	H3F3B
													207132_x_at	prefoldin subunit 5	PFDN5
													202447_at	2,4-dienoyl CoA reductase 1, mitochondrial	DECR1
													214167_s_at	In multiple Geneids
													201154_x_at	ribosomal protein L4	RPL4
													211710_x_at	ribosomal protein L4	RPL4
													225376_at	GID complex subunit 8	GID8
													201779_s_at	ring finger protein 13	RNF13
													208680_at	peroxiredoxin 1	PRDX1
													1566303_s_at	protein phosphatase 1, regulatory (inhibitor) subunit 11	PPP1R11
													218191_s_at	LMBR1 domain containing 1	LMBRD1
													217841_s_at	protein phosphatase methylesterase 1	PPME1
													230411_at	Data not found
													201580_s_at	thioredoxin-related transmembrane protein 4	TMX4
													212653_s_at	EH domain binding protein 1	EHBP1
													202353_s_at	proteasome (prosome, macropain) 26S subunit, non-ATPase, 12	PSMD12
													200074_s_at	ribosomal protein L14	RPL14
													217797_at	ubiquitin-fold modifier conjugating enzyme 1	UFC1
													208635_x_at	nascent polypeptide-associated complex alpha subunit	NACA
													224660_at	phosphatidylinositol glycan anchor biosynthesis, class Y	PIGY
													209323_at	protein-kinase, interferon-inducible double stranded RNA dependent inhibitor, repressor of (P58 repressor)	PRKRIR
													200876_s_at	proteasome (prosome, macropain) subunit, beta type, 1	PSMB1
													213794_s_at	neuroguidin, EIF4E binding protein	NGDN
													214736_s_at	adducin 1 (alpha)	ADD1
													200792_at	X-ray repair complementing defective repair in Chinese hamster cells 6	XRCC6
													203509_at	sortilin-related receptor, L(DLR class) A repeats containing	SORL1
													225092_at	rabaptin, RAB GTPase binding effector protein 1	RABEP1
													203773_x_at	biliverdin reductase A	BLVRA
													223711_s_at	thymocyte nuclear protein 1	THYN1
													218074_at	family with sequence similarity 96, member B	FAM96B
													203259_s_at	HD domain containing 2	HDDC2
													217934_x_at	STIP1 homology and U-box containing protein 1, E3 ubiquitin protein ligase	STUB1
													200818_at	ATP synthase, H+ transporting, mitochondrial F1 complex, O subunit	ATP5O
													209046_s_at	GABA(A) receptor-associated protein-like 2	GABARAPL2
													215773_x_at	poly (ADP-ribose) polymerase 2	PARP2
													202974_at	membrane protein, palmitoylated 1, 55kDa	MPP1
													214548_x_at	GNAS complex locus	GNAS
													204870_s_at	proprotein convertase subtilisin/kexin type 2	PCSK2
													219569_s_at	solute carrier family 35, member G2	SLC35G2
													207093_s_at	oligodendrocyte myelin glycoprotein	OMG
													226528_at	metaxin 3	MTX3
													224994_at	calcium/calmodulin-dependent protein kinase II delta	CAMK2D
													212560_at	sortilin-related receptor, L(DLR class) A repeats containing	SORL1
													211971_s_at	leucine-rich pentatricopeptide repeat containing	LRPPRC
													205279_s_at	glycine receptor, beta	GLRB
													32836_at	1-acylglycerol-3-phosphate O-acyltransferase 1	AGPAT1
													207614_s_at	cullin 1	CUL1
													212113_at	ataxin 7-like 3B	ATXN7L3B
													219527_at	mitochondrial amidoxime reducing component 2	2002-03-01
													211296_x_at	ubiquitin C	UBC
													208791_at	clusterin	CLU
													208792_s_at	clusterin	CLU
													201592_at	eukaryotic translation initiation factor 3, subunit H	EIF3H
													200089_s_at	ribosomal protein L4	RPL4
													201348_at	glutathione peroxidase 3	GPX3
													213969_x_at	ribosomal protein L29	RPL29
													1568658_at	chromosome 2 open reading frame 74	C2orf74
													212277_at	myotubularin related protein 4	MTMR4
													226343_at	dipeptidyl-peptidase 8	DPP8
													201515_s_at	translin	TSN
													213067_at	myosin, heavy chain 10, non-muscle	MYH10
													222154_s_at	spermatogenesis associated, serine-rich 2-like	SPATS2L
													224901_at	stearoyl-CoA desaturase 5	SCD5
													212068_s_at	proline-rich coiled-coil 2B	PRRC2B
													209379_s_at	coiled-coil serine-rich protein 2	CCSER2
													200006_at	parkinson protein 7	PARK7
													221476_s_at	ribosomal protein L15	RPL15
													212895_s_at	active BCR-related	ABR
													200973_s_at	tetraspanin 3	TSPAN3
													202128_at	apoptosis resistant E3 ubiquitin protein ligase 1	AREL1
													200899_s_at	meningioma expressed antigen 5 (hyaluronidase)	MGEA5
													227434_at	Williams-Beuren syndrome chromosome region 17	WBSCR17
													223299_at	SEC11 homolog C (S. cerevisiae)	SEC11C
													211378_x_at	peptidylprolyl isomerase A (cyclophilin A)	PPIA
													212661_x_at	peptidylprolyl isomerase A (cyclophilin A)	PPIA
													211978_x_at	peptidylprolyl isomerase A (cyclophilin A)	PPIA
													211765_x_at	peptidylprolyl isomerase A (cyclophilin A)	PPIA
													201293_x_at	peptidylprolyl isomerase A (cyclophilin A)	PPIA
													211928_at	dynein, cytoplasmic 1, heavy chain 1	DYNC1H1
													213738_s_at	ATP synthase, H+ transporting, mitochondrial F1 complex, alpha subunit 1, cardiac muscle	ATP5A1
													201757_at	In multiple Geneids
													211058_x_at	tubulin, alpha 1b	TUBA1B
													211072_x_at	tubulin, alpha 1b	TUBA1B
													213646_x_at	tubulin, alpha 1b	TUBA1B
													201090_x_at	tubulin, alpha 1b	TUBA1B
													212639_x_at	tubulin, alpha 1b	TUBA1B
													211755_s_at	ATP synthase, H+ transporting, mitochondrial Fo complex, subunit B1	ATP5F1
													202698_x_at	cytochrome c oxidase subunit IV isoform 1	COX4I1
													201847_at	lipase A, lysosomal acid, cholesterol esterase	LIPA
													211995_x_at	actin gamma 1	ACTG1
													200955_at	inner membrane protein, mitochondrial	IMMT
													212600_s_at	ubiquinol-cytochrome c reductase core protein II	UQCRC2
													221495_s_at	transcription factor 25 (basic helix-loop-helix)	TCF25
													202012_s_at	exostosin glycosyltransferase 2	EXT2
													213735_s_at	cytochrome c oxidase subunit Vb	COX5B
													200960_x_at	clathrin, light chain A	CLTA
													201804_x_at	tubulin folding cofactor B	TBCB
													211759_x_at	tubulin folding cofactor B	TBCB
													208722_s_at	anaphase promoting complex subunit 5	ANAPC5
													222125_s_at	prolyl 4-hydroxylase, transmembrane (endoplasmic reticulum)	P4HTM
													203122_at	trafficking protein particle complex 12	TRAPPC12
													215230_x_at	In multiple Geneids
													222469_s_at	toll interacting protein	TOLLIP
													202717_s_at	cell division cycle 16	CDC16
													212228_s_at	coenzyme Q9	COQ9
													218118_s_at	In multiple Geneids
													201371_s_at	cullin 3	CUL3
													223087_at	ethylmalonyl-CoA decarboxylase 1	ECHDC1
													200065_s_at	ADP-ribosylation factor 1	ARF1
													222404_x_at	3-hydroxyacyl-CoA dehydratase 3	HACD3
													224452_s_at	family with sequence similarity 220, member A	FAM220A
													211006_s_at	potassium channel, voltage gated Shab related subfamily B, member 1	KCNB1
													225120_at	purine-rich element binding protein B	PURB
													222445_at	solute carrier family 39, member 9	SLC39A9
													234000_s_at	3-hydroxyacyl-CoA dehydratase 3	HACD3
													225379_at	microtubule-associated protein tau	MAPT
													224579_at	solute carrier family 38, member 1	SLC38A1
													211036_x_at	anaphase promoting complex subunit 5	ANAPC5
													211370_s_at	mitogen-activated protein kinase kinase 5	MAP2K5
													216903_s_at	mitochondrial calcium uptake 1	MICU1
													205273_s_at	pitrilysin metallopeptidase 1	PITRM1
													219027_s_at	myosin IXA	MYO9A
													230748_at	solute carrier family 16, member 6	SLC16A6
													211700_s_at	trophinin	TRO
													202712_s_at	In multiple Geneids
													221806_s_at	SET domain containing 5	SETD5
													202491_s_at	inhibitor of kappa light polypeptide gene enhancer in B-cells, kinase complex-associated protein	IKBKAP
													214141_x_at	serine/arginine-rich splicing factor 7	SRSF7
													209390_at	tuberous sclerosis 1	TSC1
													218059_at	zinc finger protein 706	ZNF706
													204711_at	KIAA0753	KIAA0753
													202305_s_at	fasciculation and elongation protein zeta 2 (zygin II)	FEZ2
													210425_x_at	golgin A8 family, member B	GOLGA8B
													230578_at	Data not found
													206958_s_at	UPF3 regulator of nonsense transcripts homolog A (yeast)	UPF3A
													210693_at	signal peptide peptidase like 2B	SPPL2B
													1563881_at	Data not found
													209348_s_at	v-maf avian musculoaponeurotic fibrosarcoma oncogene homolog	MAF
													243561_at	Data not found
													234163_at	ubiquitin protein ligase E3A	UBE3A
													241237_at	Data not found
													227465_at	MAU2 sister chromatid cohesion factor	MAU2
													211993_at	WNK lysine deficient protein kinase 1	WNK1
													220370_s_at	ubiquitin specific peptidase 36	USP36
													242416_at	Data not found
													238672_at	Data not found
													201856_s_at	zinc finger RNA binding protein	ZFR
													1555824_a_at	phosphofurin acidic cluster sorting protein 2	PACS2
													201553_s_at	lysosomal-associated membrane protein 1	LAMP1
													233243_at	Data not found
													1563471_at	ectopic P-granules autophagy protein 5 homolog (C. elegans)	EPG5
													204706_at	inositol polyphosphate-5-phosphatase, 72 kDa	INPP5E
													214783_s_at	annexin A11	ANXA11
													225306_s_at	solute carrier family 25 (mitochondrial carnitine/acylcarnitine carrier), member 29	SLC25A29
													221012_s_at	tripartite motif containing 8	TRIM8
													203227_s_at	tetraspanin 31	TSPAN31
													1564207_at	long intergenic non-protein coding RNA 957	LINC00957
													244308_at	Data not found
													243618_s_at	zinc finger protein 827	ZNF827
													1555916_at	RNA pseudouridylate synthase domain containing 3	RPUSD3
													220160_s_at	kaptin (actin binding protein)	KPTN
													223031_s_at	TNF receptor-associated factor 7, E3 ubiquitin protein ligase	TRAF7
													242735_x_at	E74-like factor 2 (ets domain transcription factor)	ELF2
													238404_x_at	seizure related 6 homolog (mouse)-like 2	SEZ6L2
													222633_at	transducin (beta)-like 1 X-linked receptor 1	TBL1XR1
													227612_at	ELAV like neuron-specific RNA binding protein 3	ELAVL3
													205594_at	zinc finger protein 652	ZNF652
													211489_at	adrenoceptor alpha 1A	ADRA1A
													48580_at	CXXC finger protein 1	CXXC1
													214779_s_at	small G protein signaling modulator 3	SGSM3
													205766_at	titin-cap	TCAP
													230528_s_at	CENPB DNA-binding domains containing 1 pseudogene 1	CENPBD1P1
													1557384_at	zinc finger protein 131	ZNF131
													229143_at	CCR4-NOT transcription complex, subunit 3	CNOT3
													237768_x_at	Data not found
													204270_at	SKI proto-oncogene	SKI
													32099_at	scaffold attachment factor B2	SAFB2
													220081_x_at	hydroxysteroid (17-beta) dehydrogenase 7	HSD17B7
													243442_x_at	Data not found
													1560297_at	Data not found
													225557_at	cysteine-serine-rich nuclear protein 1	CSRNP1
													215200_x_at	Data not found
													205370_x_at	dihydrolipoamide branched chain transacylase E2	DBT
													223662_x_at	DEAD (Asp-Glu-Ala-Asp) box polypeptide 59	DDX59
													215588_x_at	RIO kinase 3	RIOK3
													1569251_a_at	zinc finger protein 333	ZNF333
													214524_at	growth hormone releasing hormone	GHRH
													220411_x_at	podocan-like 1	PODNL1
													215383_x_at	spastic paraplegia 21 (autosomal recessive, Mast syndrome)	SPG21
													240060_at	Data not found
													230799_at	long intergenic non-protein coding RNA 1119	LINC01119
													231306_at	lysozyme-like 4	LYZL4
													225408_at	myelin basic protein	MBP
													1564212_at	similar to mitochondrial ribosomal protein L42	LOC100289084
													211516_at	interleukin 5 receptor, alpha	IL5RA
													206161_s_at	synaptotagmin V	SYT5
													204316_at	regulator of G-protein signaling 10	RGS10
													239391_at	family with sequence similarity 120A opposite strand	FAM120AOS

## Sheet: SFG
										Heatmap for SFG region for the probes with BF-Value < 0.0001
															Probe	Name	Symbol
															213967_at	RALY RNA binding protein-like	RALYL
															204365_s_at	receptor accessory protein 1	REEP1
															209384_at	proline synthetase co-transcribed homolog (bacterial)	PROSC
															202363_at	sparc/osteonectin, cwcv and kazal-like domains proteoglycan (testican) 1	SPOCK1
															229039_at	synapsin II	SYN2
															39582_at	cylindromatosis (turban tumor syndrome)	CYLD
															225923_at	Data not found
															218310_at	RAB guanine nucleotide exchange factor (GEF) 1	RABGEF1
															205277_at	PR domain containing 2, with ZNF domain	PRDM2
															212062_at	ATPase, class II, type 9A	ATP9A
															209755_at	nicotinamide nucleotide adenylyltransferase 2	NMNAT2
															212632_at	syntaxin 7	STX7
															219342_at	CAS1 domain containing 1	CASD1
															209159_s_at	NDRG family member 4	NDRG4
															200980_s_at	pyruvate dehydrogenase (lipoamide) alpha 1	PDHA1
															205489_at	crystallin, mu	CRYM
															212114_at	ataxin 7-like 3B	ATXN7L3B
															203103_s_at	pre-mRNA processing factor 19	PRPF19
															224611_s_at	DnaJ (Hsp40) homolog, subfamily C, member 5	DNAJC5
															224869_s_at	mitochondrial ribosomal protein S25	MRPS25
															203329_at	protein tyrosine phosphatase, receptor type, M	PTPRM
															220942_x_at	family with sequence similarity 162, member A	FAM162A
															1555935_s_at	hormonally up-regulated Neu-associated kinase	HUNK
															229176_at	ANKH inorganic pyrophosphate transport regulator	ANKH
															225012_at	high density lipoprotein binding protein	HDLBP
															212843_at	neural cell adhesion molecule 1	NCAM1
															203905_at	poly(A)-specific ribonuclease	PARN
															223088_x_at	ethylmalonyl-CoA decarboxylase 1	ECHDC1
															226923_at	sec1 family domain containing 2	SCFD2
															203150_at	Rab9 effector protein with kelch motifs	RABEPK
															212631_at	syntaxin 7	STX7
															201142_at	eukaryotic translation initiation factor 2, subunit 1 alpha, 35kDa	EIF2S1
															217721_at	Data not found
															203762_s_at	dynein, cytoplasmic 2, light intermediate chain 1	DYNC2LI1
															205833_s_at	prostate androgen-regulated transcript 1 (non-protein coding)	PART1
															210137_s_at	dCMP deaminase	DCTD
															208953_at	La ribonucleoprotein domain family, member 4B	LARP4B
															1556444_a_at	Data not found
															201707_at	peroxisomal biogenesis factor 19	PEX19
															209161_at	pre-mRNA processing factor 4	PRPF4
															202916_s_at	family with sequence similarity 20, member B	FAM20B
															209440_at	phosphoribosyl pyrophosphate synthetase 1	PRPS1
															203682_s_at	isovaleryl-CoA dehydrogenase	IVD
															211207_s_at	acyl-CoA synthetase long-chain family member 6	ACSL6
															238487_at	guanine nucleotide binding protein-like 1	GNL1
															238115_at	DnaJ (Hsp40) homolog, subfamily C, member 18	DNAJC18
															242819_at	Data not found
															203068_at	kelch-like family member 21	KLHL21
															225649_s_at	serine/threonine kinase 35	STK35
															214940_s_at	SMG6 nonsense mediated mRNA decay factor	SMG6
															1558345_a_at	uncharacterized LOC439911	LOC439911
															237383_at	Data not found
															222326_at	Data not found
															225606_at	BCL2-like 11 (apoptosis facilitator)	BCL2L11
															242319_at	diacylglycerol kinase, gamma 90kDa	DGKG
															242014_at	Data not found
															212177_at	PNN-interacting serine/arginine-rich protein	PNISR
															51192_at	slingshot protein phosphatase 3	SSH3
															232288_at	In multiple Geneids
															222809_x_at	coiled-coil domain containing 85C	CCDC85C
															208685_x_at	bromodomain containing 2	BRD2
															218255_s_at	fibrosin	FBRS
															228711_at	zinc finger protein 37A	ZNF37A
															244021_at	Data not found
															223216_x_at	zinc finger protein 395	ZNF395
															211921_x_at	prothymosin, alpha	PTMA
															208549_x_at	prothymosin, alpha	PTMA
															204863_s_at	interleukin 6 signal transducer	IL6ST

## Sheet: VCX
										Heatmap for VCX region for the probes with BF-Value < 0.0001
													Probe	Name	Symbol
													206059_at	zinc finger protein 91	ZNF91
													235831_at	Data not found
													228191_at	Data not found
													224892_at	biogenesis of lysosomal organelles complex-1, subunit 6, pallidin	BLOC1S6
													212633_at	UFM1-specific ligase 1	UFL1
													211207_s_at	acyl-CoA synthetase long-chain family member 6	ACSL6
													219540_at	zinc finger protein 267	ZNF267
													221699_s_at	DEAD (Asp-Glu-Ala-Asp) box polypeptide 50	DDX50
													221952_x_at	tRNA methyltransferase 5	TRMT5
													208668_x_at	high mobility group nucleosomal binding domain 2	HMGN2
													213677_s_at	PMS1 postmeiotic segregation increased 1 (S. cerevisiae)	PMS1
													211503_s_at	RAB14, member RAS oncogene family	RAB14
													221871_s_at	TRK-fused gene	TFG
													216181_at	synaptojanin 2	SYNJ2
													239740_at	ets variant 6	ETV6
													219491_at	leucine rich repeat and fibronectin type III domain containing 4	LRFN4
													212457_at	transcription factor binding to IGHM enhancer 3	TFE3
