# Supplementary material for: Identification of Differentially Expressed Genes through Integrated Study of Alzheimer’s Disease Affected Brain Regions
Source: PLoS One. 2016 Apr 6;11(4):e0152342. doi: 10.1371/journal.pone.0152342 (PMC4822961; doi:10.1371/journal.pone.0152342)
Supplement: S6 Table — For each individual region, a summary of microRNAs present in the (α,β)-k signature list is presented. For the integrated result signature from the Coloured (α,β)-k method, a list of microRNAs and other non-coding features is given. (XLS) [file pone.0152342.s008.xls]

## Sheet: Details
EC	List of miRNA from the result of individual analysis of six different brain regions
HIP
MTG
PC
SFG
VCX
CABK	List of non-coding features resulted from coloured (alfa, beta)-k feature set approach.
GABK	List of miRNA resulted from generalised (alfa, beta)-k feature set approach

## Sheet: Summary
probe-id	ensembl_gene_id	external_gene_name	mirbase_accession	mirbase_id	EC	HIP	MTG	PC	SFG	CABk	GABk	count
1557293_at	ENSG00000207650	MIR570	MI0003577	hsa-mir-570	x	x	x	x	x	x	x	7
224598_at	ENSG00000221394	MIR1229	MI0006319	hsa-mir-1229		x	x	x	x	x	x	6
224739_at	ENSG00000276753	MIR6821	MI0022666	hsa-mir-6821	x	x	x	x		x	x	6
200775_s_at	ENSG00000207603	MIR7-1	MI0000263	hsa-mir-7-1		x		x	x	x	x	5
212674_s_at	ENSG00000221585	MIR1226	MI0006313	hsa-mir-1226		x		x	x			3
213156_at	ENSG00000207770	MIR568	MI0003574	hsa-mir-568		x	x		x			3
218695_at	ENSG00000276472	MIR6847	MI0022693	hsa-mir-6847	x	x		x	s			3
204355_at	ENSG00000221585	MIR1226	MI0006313	hsa-mir-1226		x		x	s			2
226144_at	ENSG00000223244	MIR1909	MI0008330	hsa-mir-1909				x	x			2
208750_s_at	ENSG00000264944	MIR3620	MI0016011	hsa-mir-3620			x		x			2
204881_s_at	ENSG00000266315	MIR4668	MI0017298	hsa-mir-4668		x		x				2
228528_at	ENSG00000275668	AL035209.1	MI0000107	hsa-mir-29b-2	x							1
226448_at	ENSG00000221290	MIR1182	MI0006275	hsa-mir-1182			x					1
232642_at	ENSG00000221120	MIR1224	MI0003764	hsa-mir-1224				x				1
226871_s_at	ENSG00000221410	MIR1238	MI0006328	hsa-mir-1238				x				1
219811_at	ENSG00000221366	MIR1306	MI0016008	hsa-mir-3618				x				1
229437_at	ENSG00000275402	MIR155	MI0000681	hsa-mir-155				x				1
230127_at	ENSG00000207870	MIR221	MI0000298	hsa-mir-221	x							1
200033_at	ENSG00000265695	MIR3064	MI0017375	hsa-mir-3064				x				1
237217_at	ENSG00000264638	MIR3152	MI0014179	hsa-mir-3152			x					1
220451_s_at	ENSG00000266463	MIR3196	MI0014241	hsa-mir-3196					x			1
229185_at	ENSG00000265304	MIR3650	MI0016050	hsa-mir-3650				x				1
231061_at	ENSG00000199169	MIR367	MI0000775	hsa-mir-367		x						1
229926_at	ENSG00000265452	MIR3682	MI0016083	hsa-mir-3682			x					1
212593_s_at	ENSG00000265827	MIR4680	MI0017312	hsa-mir-4680			x					1
227858_at	ENSG00000266041	MIR4690	MI0017323	hsa-mir-4690		x						1
202365_at	ENSG00000265455	MIR4700	MI0017333	hsa-mir-4700			x					1
201113_at	ENSG00000264455	MIR4721	MI0017356	hsa-mir-4721				x				1
225375_at	ENSG00000264302	MIR4723	MI0017359	hsa-mir-4723					x			1
210778_s_at	ENSG00000265080	MIR4800	MI0017448	hsa-mir-4800					x			1
227488_at	ENSG00000208005	MIR503	MI0003188	hsa-mir-503				x				1
1294_at	ENSG00000263506	MIR5193	MI0018172	hsa-mir-5193					x			1
203281_s_at	ENSG00000263506	MIR5193	MI0018172	hsa-mir-5193			x					1
239269_at	ENSG00000273834	MIR612	MI0003625	hsa-mir-612	x							1
208922_s_at	ENSG00000274066	MIR6514	MI0022226	hsa-mir-6514				x				1
228089_x_at	ENSG00000274856	MIR6748	MI0022593	hsa-mir-6748				x				1
201782_s_at	ENSG00000276769	MIR6752	MI0022597	hsa-mir-6752				x				1
209572_s_at	ENSG00000273630	MIR6755	MI0022600	hsa-mir-6755				x				1
217770_at	ENSG00000273555	MIR6812	MI0022657	hsa-mir-6812			x					1
209111_at	ENSG00000277264	MIR6833	MI0022678	hsa-mir-6833					x			1
222029_x_at	ENSG00000275010	MIR6834	MI0022679	hsa-mir-6834		x						1
58696_at	ENSG00000276472	MIR6847	MI0022693	hsa-mir-6847					x			1
203669_s_at	ENSG00000276987	MIR6848	MI0022694	hsa-mir-6848	x							1
200936_at	ENSG00000274673	MIR6850	MI0022696	hsa-mir-6850				x				1
209140_x_at	ENSG00000277402	MIR6891	MI0022738	hsa-mir-6891			x					1
203189_s_at	ENSG00000277703	MIR7113	MI0022964	hsa-mir-7113	x							1
242246_x_at	ENSG00000211574	MIR770	MI0005118	hsa-mir-770				x				1
201639_s_at	ENSG00000216133	MIR939	MI0005761	hsa-mir-939	x							1
33132_at	ENSG00000216133	MIR939	MI0005761	hsa-mir-939	x							1

## Sheet: EC
probe-id	ensembl_gene_id	description	external_gene_name	external_gene_source	mirbase_id
228528_at	ENSG00000275668		AL035209.1	MI0000107	hsa-mir-29b-2
230127_at	ENSG00000207870	microRNA 221 [Source:HGNC Symbol;Acc:HGNC:31601]	MIR221	MI0000298	hsa-mir-221
1557293_at	ENSG00000207650	microRNA 570 [Source:HGNC Symbol;Acc:HGNC:32826]	MIR570	MI0003577	hsa-mir-570
239269_at	ENSG00000273834	microRNA 612 [Source:HGNC Symbol;Acc:HGNC:32868]	MIR612	MI0003625	hsa-mir-612
201639_s_at	ENSG00000216133	microRNA 939 [Source:HGNC Symbol;Acc:HGNC:33682]	MIR939	MI0005761	hsa-mir-939
33132_at	ENSG00000216133	microRNA 939 [Source:HGNC Symbol;Acc:HGNC:33682]	MIR939	MI0005761	hsa-mir-939
224739_at	ENSG00000276753	microRNA 6821 [Source:HGNC Symbol;Acc:HGNC:49980]	MIR6821	MI0022666	hsa-mir-6821
218695_at	ENSG00000276472	microRNA 6847 [Source:HGNC Symbol;Acc:HGNC:50022]	MIR6847	MI0022693	hsa-mir-6847
203669_s_at	ENSG00000276987	microRNA 6848 [Source:HGNC Symbol;Acc:HGNC:50176]	MIR6848	MI0022694	hsa-mir-6848
203189_s_at	ENSG00000277703	microRNA 7113 [Source:HGNC Symbol;Acc:HGNC:49947]	MIR7113	MI0022964	hsa-mir-7113

## Sheet: HIP
probe-id	ensembl_gene_id	description	external_gene_name	mirbase_accession	mirbase_id
204355_at	ENSG00000221585	microRNA 1226 [Source:HGNC Symbol;Acc:HGNC:33922]	MIR1226	MI0006313	hsa-mir-1226
212674_s_at	ENSG00000221585	microRNA 1226 [Source:HGNC Symbol;Acc:HGNC:33922]	MIR1226	MI0006313	hsa-mir-1226
224598_at	ENSG00000221394	microRNA 1229 [Source:HGNC Symbol;Acc:HGNC:33924]	MIR1229	MI0006319	hsa-mir-1229
231061_at	ENSG00000199169	microRNA 367 [Source:HGNC Symbol;Acc:HGNC:31781]	MIR367	MI0000775	hsa-mir-367
204881_s_at	ENSG00000266315	microRNA 4668 [Source:HGNC Symbol;Acc:HGNC:41545]	MIR4668	MI0017298	hsa-mir-4668
227858_at	ENSG00000266041	microRNA 4690 [Source:HGNC Symbol;Acc:HGNC:41707]	MIR4690	MI0017323	hsa-mir-4690
213156_at	ENSG00000207770	microRNA 568 [Source:HGNC Symbol;Acc:HGNC:32824]	MIR568	MI0003574	hsa-mir-568
1557293_at	ENSG00000207650	microRNA 570 [Source:HGNC Symbol;Acc:HGNC:32826]	MIR570	MI0003577	hsa-mir-570
224739_at	ENSG00000276753	microRNA 6821 [Source:HGNC Symbol;Acc:HGNC:49980]	MIR6821	MI0022666	hsa-mir-6821
222029_x_at	ENSG00000275010	microRNA 6834 [Source:HGNC Symbol;Acc:HGNC:50108]	MIR6834	MI0022679	hsa-mir-6834
218695_at	ENSG00000276472	microRNA 6847 [Source:HGNC Symbol;Acc:HGNC:50022]	MIR6847	MI0022693	hsa-mir-6847
200775_s_at	ENSG00000207603	microRNA 7-1 [Source:HGNC Symbol;Acc:HGNC:31638]	MIR7-1	MI0000263	hsa-mir-7-1

## Sheet: MTG
probes	ensembl_gene_id	description	external_gene_name	mirbase_accession	mirbase_id
226448_at	ENSG00000221290	microRNA 1182 [Source:HGNC Symbol;Acc:HGNC:35263]	MIR1182	MI0006275	hsa-mir-1182
224598_at	ENSG00000221394	microRNA 1229 [Source:HGNC Symbol;Acc:HGNC:33924]	MIR1229	MI0006319	hsa-mir-1229
237217_at	ENSG00000264638	microRNA 3152 [Source:HGNC Symbol;Acc:HGNC:38379]	MIR3152	MI0014179	hsa-mir-3152
208750_s_at	ENSG00000264944	microRNA 3620 [Source:HGNC Symbol;Acc:HGNC:38917]	MIR3620	MI0016011	hsa-mir-3620
229926_at	ENSG00000265452	microRNA 3682 [Source:HGNC Symbol;Acc:HGNC:38916]	MIR3682	MI0016083	hsa-mir-3682
212593_s_at	ENSG00000265827	microRNA 4680 [Source:HGNC Symbol;Acc:HGNC:41541]	MIR4680	MI0017312	hsa-mir-4680
202365_at	ENSG00000265455	microRNA 4700 [Source:HGNC Symbol;Acc:HGNC:41806]	MIR4700	MI0017333	hsa-mir-4700
203281_s_at	ENSG00000263506	microRNA 5193 [Source:HGNC Symbol;Acc:HGNC:43534]	MIR5193	MI0018172	hsa-mir-5193
213156_at	ENSG00000207770	microRNA 568 [Source:HGNC Symbol;Acc:HGNC:32824]	MIR568	MI0003574	hsa-mir-568
1557293_at	ENSG00000207650	microRNA 570 [Source:HGNC Symbol;Acc:HGNC:32826]	MIR570	MI0003577	hsa-mir-570
217770_at	ENSG00000273555	microRNA 6812 [Source:HGNC Symbol;Acc:HGNC:50116]	MIR6812	MI0022657	hsa-mir-6812
224739_at	ENSG00000276753	microRNA 6821 [Source:HGNC Symbol;Acc:HGNC:49980]	MIR6821	MI0022666	hsa-mir-6821
209140_x_at	ENSG00000277402	microRNA 6891 [Source:HGNC Symbol;Acc:HGNC:50243]	MIR6891	MI0022738	hsa-mir-6891

## Sheet: PC
probes	ensembl_gene_id	description	external_gene_name	mirbase_accession	mirbase_id
232642_at	ENSG00000221120	microRNA 1224 [Source:HGNC Symbol;Acc:HGNC:33923]	MIR1224	MI0003764	hsa-mir-1224
204355_at	ENSG00000221585	microRNA 1226 [Source:HGNC Symbol;Acc:HGNC:33922]	MIR1226	MI0006313	hsa-mir-1226
212674_s_at	ENSG00000221585	microRNA 1226 [Source:HGNC Symbol;Acc:HGNC:33922]	MIR1226	MI0006313	hsa-mir-1226
224598_at	ENSG00000221394	microRNA 1229 [Source:HGNC Symbol;Acc:HGNC:33924]	MIR1229	MI0006319	hsa-mir-1229
226871_s_at	ENSG00000221410	microRNA 1238 [Source:HGNC Symbol;Acc:HGNC:33933]	MIR1238	MI0006328	hsa-mir-1238
229437_at	ENSG00000275402	microRNA 155 [Source:HGNC Symbol;Acc:HGNC:31542]	MIR155	MI0000681	hsa-mir-155
226144_at	ENSG00000223244	microRNA 1909 [Source:HGNC Symbol;Acc:HGNC:35393]	MIR1909	MI0008330	hsa-mir-1909
200033_at	ENSG00000265695	microRNA 3064 [Source:HGNC Symbol;Acc:HGNC:41652]	MIR3064	MI0017375	hsa-mir-3064
219811_at	ENSG00000221366	microRNA 1306 [Source:HGNC Symbol;Acc:HGNC:35371]	MIR1306	MI0016008	hsa-mir-3618
229185_at	ENSG00000265304	microRNA 3650 [Source:HGNC Symbol;Acc:HGNC:38981]	MIR3650	MI0016050	hsa-mir-3650
204881_s_at	ENSG00000266315	microRNA 4668 [Source:HGNC Symbol;Acc:HGNC:41545]	MIR4668	MI0017298	hsa-mir-4668
201113_at	ENSG00000264455	microRNA 4721 [Source:HGNC Symbol;Acc:HGNC:41609]	MIR4721	MI0017356	hsa-mir-4721
227488_at	ENSG00000208005	microRNA 503 [Source:HGNC Symbol;Acc:HGNC:32138]	MIR503	MI0003188	hsa-mir-503
1557293_at	ENSG00000207650	microRNA 570 [Source:HGNC Symbol;Acc:HGNC:32826]	MIR570	MI0003577	hsa-mir-570
208922_s_at	ENSG00000274066	microRNA 6514 [Source:HGNC Symbol;Acc:HGNC:50147]	MIR6514	MI0022226	hsa-mir-6514
228089_x_at	ENSG00000274856	microRNA 6748 [Source:HGNC Symbol;Acc:HGNC:50141]	MIR6748	MI0022593	hsa-mir-6748
201782_s_at	ENSG00000276769	microRNA 6752 [Source:HGNC Symbol;Acc:HGNC:50020]	MIR6752	MI0022597	hsa-mir-6752
209572_s_at	ENSG00000273630	microRNA 6755 [Source:HGNC Symbol;Acc:HGNC:50224]	MIR6755	MI0022600	hsa-mir-6755
224739_at	ENSG00000276753	microRNA 6821 [Source:HGNC Symbol;Acc:HGNC:49980]	MIR6821	MI0022666	hsa-mir-6821
58696_at	ENSG00000276472	microRNA 6847 [Source:HGNC Symbol;Acc:HGNC:50022]	MIR6847	MI0022693	hsa-mir-6847
200936_at	ENSG00000274673	microRNA 6850 [Source:HGNC Symbol;Acc:HGNC:50093]	MIR6850	MI0022696	hsa-mir-6850
200775_s_at	ENSG00000207603	microRNA 7-1 [Source:HGNC Symbol;Acc:HGNC:31638]	MIR7-1	MI0000263	hsa-mir-7-1
242246_x_at	ENSG00000211574	microRNA 770 [Source:HGNC Symbol;Acc:HGNC:33143]	MIR770	MI0005118	hsa-mir-770

## Sheet: SFG
probes	ensembl_gene_id	description	external_gene_name	mirbase_accession	mirbase_id
212674_s_at	ENSG00000221585	microRNA 1226 [Source:HGNC Symbol;Acc:HGNC:33922]	MIR1226	MI0006313	hsa-mir-1226
224598_at	ENSG00000221394	microRNA 1229 [Source:HGNC Symbol;Acc:HGNC:33924]	MIR1229	MI0006319	hsa-mir-1229
226144_at	ENSG00000223244	microRNA 1909 [Source:HGNC Symbol;Acc:HGNC:35393]	MIR1909	MI0008330	hsa-mir-1909
220451_s_at	ENSG00000266463	microRNA 3196 [Source:HGNC Symbol;Acc:HGNC:38198]	MIR3196	MI0014241	hsa-mir-3196
208750_s_at	ENSG00000264944	microRNA 3620 [Source:HGNC Symbol;Acc:HGNC:38917]	MIR3620	MI0016011	hsa-mir-3620
225375_at	ENSG00000264302	microRNA 4723 [Source:HGNC Symbol;Acc:HGNC:41660]	MIR4723	MI0017359	hsa-mir-4723
210778_s_at	ENSG00000265080	microRNA 4800 [Source:HGNC Symbol;Acc:HGNC:41877]	MIR4800	MI0017448	hsa-mir-4800
1294_at	ENSG00000263506	microRNA 5193 [Source:HGNC Symbol;Acc:HGNC:43534]	MIR5193	MI0018172	hsa-mir-5193
213156_at	ENSG00000207770	microRNA 568 [Source:HGNC Symbol;Acc:HGNC:32824]	MIR568	MI0003574	hsa-mir-568
1557293_at	ENSG00000207650	microRNA 570 [Source:HGNC Symbol;Acc:HGNC:32826]	MIR570	MI0003577	hsa-mir-570
209111_at	ENSG00000277264	microRNA 6833 [Source:HGNC Symbol;Acc:HGNC:50245]	MIR6833	MI0022678	hsa-mir-6833
58696_at	ENSG00000276472	microRNA 6847 [Source:HGNC Symbol;Acc:HGNC:50022]	MIR6847	MI0022693	hsa-mir-6847
200775_s_at	ENSG00000207603	microRNA 7-1 [Source:HGNC Symbol;Acc:HGNC:31638]	MIR7-1	MI0000263	hsa-mir-7-1

## Sheet: VCX
probes	ensembl_gene_id	description	external_gene_name	mirbase_accession	mirbase_id
224598_at	ENSG00000221394	microRNA 1229 [Source:HGNC Symbol;Acc:HGNC:33924]	MIR1229	MI0006319	hsa-mir-1229
218466_at	ENSG00000263462	microRNA 4750 [Source:HGNC Symbol;Acc:HGNC:41765]	MIR4750	MI0017389	hsa-mir-4750
238850_at	ENSG00000273878	microRNA 9-2 [Source:HGNC Symbol;Acc:HGNC:31642]	MIR9-2	MI0000467	hsa-mir-9-2

## Sheet: CABK
probes	ensembl_gene_id	description	external_gene_name	mirbase_accession	mirbase_id
224598_at	ENSG00000221394	microRNA 1229 [Source:HGNC Symbol;Acc:HGNC:33924]	MIR1229	MI0006319	hsa-mir-1229
1557293_at	ENSG00000207650	microRNA 570 [Source:HGNC Symbol;Acc:HGNC:32826]	MIR570	MI0003577	hsa-mir-570
224739_at	ENSG00000276753	microRNA 6821 [Source:HGNC Symbol;Acc:HGNC:49980]	MIR6821	MI0022666	hsa-mir-6821
200775_s_at	ENSG00000207603	microRNA 7-1 [Source:HGNC Symbol;Acc:HGNC:31638]	MIR7-1	MI0000263	hsa-mir-7-1
Affy HG U133-PLUS-2 probeset	HGNC symbol	Associated Gene Name	Associated Transcript Name	Description	Ensembl Transcript ID
1557293_at	MIR570; LINC00969	MIR570; LINC00969	MIR570-201;LINC00969-001	microRNA 570 [Source:HGNC Symbol;Acc:HGNC:32826];long intergenic non-protein coding RNA 969 [Source:HGNC Symbol;Acc:HGNC:48729]	ENST00000384917; ENST00000445707
1558678_s_at	MALAT1	MALAT1	MALAT1-001; MALAT1-002; MALAT1-009	metastasis associated lung adenocarcinoma transcript 1 (non-protein coding) [Source:HGNC Symbol;Acc:HGNC:29665]	ENST00000534336; ENST00000508832; ENST00000618925
1560982_at		RP11-452L6.1	RP11-452L6.1-001		ENST00000569291
1561346_at		RP11-433M22.2	RP11-433M22.2-001		ENST00000579972
1568763_s_at		RP11-480A16.1	RP11-480A16.1-001		ENST00000570130
200775_s_at	MIR7-1	MIR7-1	MIR7-1-201	microRNA 7-1 [Source:HGNC Symbol;Acc:HGNC:31638]	ENST00000384871
208687_x_at	SNORD14E	SNORD14E	SNORD14E-201	small nucleolar RNA, C/D box 14E [Source:HGNC Symbol;Acc:HGNC:30354]	ENST00000364009
210679_x_at		RP11-87C12.5	RP11-87C12.5-001; RP11-87C12.5-002		ENST00000538710; ENST00000616576
212384_at		AL662801.1	AL662801.1-201		ENST00000617927
215514_at		RP4-621B10.8	RP4-621B10.8-001		ENST00000609675
223940_x_at	MALAT1	MALAT1	MALAT1-001; MALAT1-002; MALAT1-012	metastasis associated lung adenocarcinoma transcript 1 (non-protein coding) [Source:HGNC Symbol;Acc:HGNC:29665]	ENST00000534336; ENST00000508832; ENST00000616527
224187_x_at	SNORD14E; MALAT1	SNORD14E; MALAT1	SNORD14E-201; MALAT1-001; MALAT1-004; MALAT1-007	small nucleolar RNA, C/D box 14E [Source:HGNC Symbol;Acc:HGNC:30354]	ENST00000364009; ENST00000534336; ENST00000619449; ENST00000544868
224567_x_at	MALAT1	MALAT1	MALAT1-001; MALAT1-004; MALAT1-007	metastasis associated lung adenocarcinoma transcript 1 (non-protein coding) [Source:HGNC Symbol;Acc:HGNC:29665]	ENST00000534336; ENST00000619449; ENST00000544868
224568_x_at	MALAT1	MALAT1	MALAT1-001; MALAT1-007; MALAT1-008; MALAT1-002	metastasis associated lung adenocarcinoma transcript 1 (non-protein coding) [Source:HGNC Symbol;Acc:HGNC:29665]	ENST00000534336; ENST00000544868; ENST00000610481; ENST00000508832
224598_at	MIR1229	MIR1229	MIR1229-201	microRNA 1229 [Source:HGNC Symbol;Acc:HGNC:33924]	ENST00000408467
224739_at	MIR6821	MIR6821	MIR6821-201	microRNA 6821 [Source:HGNC Symbol;Acc:HGNC:49980]	ENST00000617625
225055_at		RP11-147L13.11	RP11-147L13.11-001		ENST00000620266
225239_at	NEAT1	NEAT1	NEAT1-001	nuclear paraspeckle assembly transcript 1 (non-protein coding) [Source:HGNC Symbol;Acc:HGNC:30815]	ENST00000501122
228839_s_at		RP11-182L21.6; RP11-395A13.2	RP11-182L21.6-001; RP11-395A13.2-001		ENST00000605920; ENST00000609350
234989_at	NEAT1	NEAT1	NEAT1-001	nuclear paraspeckle assembly transcript 1 (non-protein coding) [Source:HGNC Symbol;Acc:HGNC:30815]	ENST00000501122
234997_x_at		RP11-488L18.10	RP11-488L18.10-001		ENST00000566446
239629_at	RNU7-45P	RNU7-45P	RNU7-45P-201	RNA, U7 small nuclear 45 pseudogene [Source:HGNC Symbol;Acc:HGNC:34141]	ENST00000459460
35436_at		AL590708.1	AL590708.1-201		ENST00000408370

## Sheet: GABK
probes	ensembl_gene_id	description	external_gene_name	mirbase_accession	mirbase_id
200775_s_at	ENSG00000207603	microRNA 7-1 [Source:HGNC Symbol;Acc:HGNC:31638]	MIR7-1	MI0000263	hsa-mir-7-1
1557293_at	ENSG00000207650	microRNA 570 [Source:HGNC Symbol;Acc:HGNC:32826]	MIR570	MI0003577	hsa-mir-570
224598_at	ENSG00000221394	microRNA 1229 [Source:HGNC Symbol;Acc:HGNC:33924]	MIR1229	MI0006319	hsa-mir-1229
224739_at	ENSG00000276753	microRNA 6821 [Source:HGNC Symbol;Acc:HGNC:49980]	MIR6821	MI0022666	hsa-mir-6821
