# Supplementary material for: Identification of Differentially Expressed Genes through Integrated Study of Alzheimer’s Disease Affected Brain Regions
Source: PLoS One. 2016 Apr 6;11(4):e0152342. doi: 10.1371/journal.pone.0152342 (PMC4822961; doi:10.1371/journal.pone.0152342)
Supplement: S8 Table — The result of the combined meta-analysis using two methods (RankProd and GeneMeta) compared to the results of the Coloured (α,β)-k and Generalised (α,β)-k approaches. For RankProd results, the up or down regulated RankProd ranksum is also given for Coloured (α,β)-k and Generalised (α,β)-k signature probes, For GeneMeta results, the absolute value of the two-sided z-score and the two-sided FDR is given for Coloured (α,β)-k and Generalised (α,β)-k signature probes. In all cases, results are sorted in descending order of importance. (XLS) [file pone.0152342.s010.xls]

## Sheet: RankProd
Up-Regulated						Down-Regulated							Comparison
probeID	RP/Rsum	FC:(class1/class2)	pfp	P.value		ProbeID	RP/Rsum	FC:(class1/class2)	pfp	P.value			Probe ID	CABK	GABK	RP	RP/Rsum
1558678_s_at	14.0555	0.9987	0	0		203999_at	77.7364	1.0003	0	0			1558678_s_at	X	X	Up	14.0555
1553551_s_at	24.3514	0.9987	0	0		203797_at	78.8355	1.0004	0	0			224567_x_at	X		Up	25.4637
224567_x_at	25.4637	0.9992	0	0		200978_at	83.8699	1.0003	0	0			229353_s_at	X	X	Up	32.8452
1555653_at	26.8494	0.9989	0	0		211858_x_at	97.9566	1.0004	0	0			226675_s_at		X	Up	38.056
224373_s_at	28.7844	0.9988	0	0		211058_x_at	110.01	1.0003	0	0			231735_s_at		X	Up	75.7093
229353_s_at	32.8452	0.9993	0	0		212639_x_at	110.135	1.0003	0	0			227084_at	X	X	Up	108.778
226675_s_at	38.056	0.9994	0	0		211978_x_at	112.794	1.0003	0	0			211921_x_at	X	X	Up	135.308
1553538_s_at	50.1521	0.999	0	0		211071_s_at	117.346	1.0003	0	0			203485_at	X	X	Up	148.495
215001_s_at	55.791	0.9995	0	0		213646_x_at	117.529	1.0003	0	0			221476_s_at	X	X	Down	161.822
224372_at	71.4188	0.9991	0	0		211378_x_at	124.273	1.0003	0	0			232215_x_at	X	X	Up	209.307
231735_s_at	75.7093	0.9995	0	0		211072_x_at	133.202	1.0003	0	0			208835_s_at	X	X	Up	222.876
1553567_s_at	103.432	0.9993	0	0		212661_x_at	143.187	1.0003	0	0			209251_x_at	X	X	Down	245.232
227084_at	108.778	0.9997	0	0		201293_x_at	143.853	1.0003	0	0			200799_at	X		Up	246.458
235077_at	112.294	0.9995	0	0		211765_x_at	144.929	1.0003	0	0			234981_x_at	X	X	Up	246.57
203540_at	113.133	0.9996	0	0		217963_s_at	145.507	1.0003	0	0			224187_x_at	X		Down	251.51
211600_at	129.052	0.9995	0	0		211296_x_at	156.037	1.0003	0	0			225239_at	X	X	Up	258.075
1553569_at	130.167	0.9994	0	0		203413_at	156.981	1.0003	0	0			212581_x_at	X	X	Down	274.2
212732_at	131.512	0.9996	0	0		221476_s_at	161.822	1.0002	0	0			203752_s_at	X	X	Up	276.525
211921_x_at	135.308	0.9998	0	0		213738_s_at	175.712	1.0002	0	0			227556_at	X	X	Down	320.41
221829_s_at	138.594	0.9997	0	0		203000_at	181.477	1.0002	0	0			214687_x_at	X		Down	335.588
230496_at	139.349	0.9998	0	0		201090_x_at	184.811	1.0003	0	0			234723_x_at	X	X	Up	356.114
1553570_x_at	145.952	0.9994	0	0		225111_s_at	194.729	1.0003	0	0			208942_s_at	X	X	Up	361.396
203485_at	148.495	0.9995	0	0		214548_x_at	194.827	1.0003	0	0			213453_x_at	X	X	Down	367.305
212027_at	175.938	0.9998	0	0		219549_s_at	214.342	1.0002	0	0			1553186_x_at	X	X	Up	383.37
208610_s_at	186.219	0.9998	0	0		201341_at	216.541	1.0003	0	0			205751_at	X	X	Down	387.184
238199_x_at	197.064	0.9997	0	0		212363_x_at	232.049	1.0002	0	0			201242_s_at	X		Up	396.978
201553_s_at	202.693	0.9997	0	0		229606_at	232.512	1.0003	0	0			217398_x_at	X	X	Down	401.853
220796_x_at	204.673	0.9998	0	0		200780_x_at	233.066	1.0004	0	0			200966_x_at	X		Down	406.207
1553588_at	207.764	0.9996	0	0		202395_at	237.302	1.0002	0	0			1566887_x_at		X	Up	422.242
232215_x_at	209.307	0.9998	0	0		209251_x_at	245.232	1.0002	0	0			204720_s_at	X	X	Down	429.31
203296_s_at	217.335	0.9997	0	0		211750_x_at	246.046	1.0002	0	0			214394_x_at	X	X	Up	429.939
208835_s_at	222.876	0.9998	0	0		204337_at	250.482	1.0002	0	0			225649_s_at	X	X	Up	437.78
201667_at	233.899	0.9997	0	0		224187_x_at	251.51	1.0002	0	0			202464_s_at	X		Up	441.641
212636_at	243.725	0.9998	0	0		201550_x_at	260.147	1.0002	0	0			200639_s_at	X	X	Down	442.017
200799_at	246.458	0.9997	0	0		202741_at	266.404	1.0002	0	0			209225_x_at	X	X	Up	454.219
234981_x_at	246.57	0.9998	0	0		212581_x_at	274.2	1.0002	0	0			208678_at		X	Down	458.441
212386_at	257.944	0.9998	0	0		212273_x_at	278.197	1.0003	0	0			230296_at	X	X	Up	462.74
225239_at	258.075	0.9998	0	0		203159_at	278.881	1.0002	0	0			224568_x_at	X	X	Up	467.733
203752_s_at	276.525	0.9999	0	0		213214_x_at	284.495	1.0002	0	0			209459_s_at		X	Up	475.615
234762_x_at	277.101	0.9998	0	0		211983_x_at	292.197	1.0002	0	0			222982_x_at	X	X	Up	482.27
206792_x_at	286.789	0.9998	0	0		202391_at	301.618	1.0002	0	0			204685_s_at		X	Down	486.117
201429_s_at	294.249	0.9997	0	0		200981_x_at	303.969	1.0003	0	0			201322_at		X	Down	493.638
203355_s_at	298.867	0.9998	0	0		202260_s_at	305.103	1.0002	0	0			227062_at		X	Up	525.874
239748_x_at	303.993	0.9998	0	0		229963_at	311.062	1.0002	0	0			226086_at	X	X	Down	527.67
212221_x_at	304.52	0.9998	0	0		229039_at	312.093	1.0002	0	0			201305_x_at	X	X	Up	568.58
211452_x_at	320.009	0.9998	0	0		208873_s_at	314.039	1.0002	0	0			208687_x_at	X		Down	574.83
216187_x_at	329.054	0.9998	0	0		209200_at	315.392	1.0002	0	0			222728_s_at	X		Up	581.349
225041_at	347.174	0.9998	0	0		212233_at	315.895	1.0002	0	0			1568612_at	X	X	Down	588.777
226806_s_at	347.645	0.9999	0	0		222423_at	318.999	1.0002	0	0			200640_at	X	X	Down	594.626
234723_x_at	356.114	0.9999	0	0		227556_at	320.41	1.0003	0	0			221506_s_at	X	X	Up	610.009
208942_s_at	361.396	0.9998	0	0		221805_at	330.44	1.0002	0	0			41220_at	X	X	Up	630.133
209170_s_at	361.658	0.9998	0	0		214687_x_at	335.588	1.0002	0	0			201217_x_at	X	X	Down	631.534
225368_at	363.17	0.9998	0	0		212361_s_at	340.733	1.0002	0	0			201991_s_at	X	X	Up	657.327
226228_at	365.039	0.9998	0	0		208640_at	344.84	1.0002	0	0			31874_at	X	X	Up	665.84
232266_x_at	367.52	0.9999	0	0		221916_at	346.022	1.0002	0	0			203909_at	X	X	Down	670.006
1553186_x_at	383.37	0.9998	0	0		211995_x_at	346.8	1.0001	0	0			222380_s_at	X	X	Up	674.09
201242_s_at	396.978	0.9997	0	0		200614_at	350.744	1.0002	0	0			209169_at	X	X	Up	677.407
205370_x_at	402.37	0.9999	0	0		201387_s_at	355.071	1.0002	0	0			234989_at	X	X	Up	677.492
206826_at	405.42	0.9999	0	0		205352_at	357.356	1.0001	0	0			203798_s_at		X	Down	692.034
237475_x_at	411.149	0.9999	0	0		200642_at	363.792	1.0002	0	0			206140_at	X	X	Up	710.003
212566_at	421.126	0.9998	0	0		201022_s_at	364.699	1.0001	0	0			204206_at		X	Up	711.7
215179_x_at	421.225	0.9999	0	0		217727_x_at	365.848	1.0001	0	0			221702_s_at	X		Down	739.617
1566887_x_at	422.242	0.9999	0	0		213453_x_at	367.305	1.0002	0	0			213735_s_at		X	Down	767.424
214394_x_at	429.939	0.9999	0	0		213486_at	375.402	1.0002	0	0			215600_x_at	X	X	Up	768.498
228854_at	432.903	0.9999	0	0		200650_s_at	376.073	1.0002	0	0			209250_at	X	X	Up	780.057
218205_s_at	437.465	0.9999	0	0		211984_at	376.338	1.0002	0	0			242195_x_at	X	X	Up	786.616
225649_s_at	437.78	0.9999	0	0		205551_at	380.629	1.0002	0	0			202712_s_at	X	X	Down	795.604
202464_s_at	441.641	0.9999	0	0		205751_at	387.184	1.0001	0	0			226895_at	X	X	Up	799.559
209167_at	446.64	0.9998	0	0		209598_at	390.253	1.0001	0	0			203140_at	X	X	Up	800.004
1553185_at	452.538	0.9998	0	0		217733_s_at	393.284	1.0002	0	0			222043_at	X	X	Up	814.187
209225_x_at	454.219	0.9999	0	0		217398_x_at	401.853	1.0002	0	0			216524_x_at	X	X	Up	830.296
202800_at	454.738	0.9998	0	0		200966_x_at	406.207	1.0002	0	0			233702_x_at	X	X	Up	838.31
230296_at	462.74	0.9999	0	0		211970_x_at	406.265	1.0002	0	0			235327_x_at		X	Up	856.907
214003_x_at	466.178	0.9998	0	0		201522_x_at	410.172	1.0002	0	0			213545_x_at	X	X	Down	859.414
224568_x_at	467.733	0.9999	0	0		203889_at	410.817	1.0001	0	0			227279_at		X	Down	861.395
200602_at	470.236	0.9998	0	0		204992_s_at	415.473	1.0001	0	0			204229_at	X	X	Down	870.444
208904_s_at	473.74	0.9999	0	0		212988_x_at	416.622	1.0002	0	0			228662_at	X	X	Up	876.917
209459_s_at	475.615	0.9999	0	0		201030_x_at	419.083	1.0002	0	0			201065_s_at	X	X	Up	878.522
212185_x_at	477.327	0.9998	0	0		204720_s_at	429.31	1.0002	0	0			46665_at	X	X	Up	887.393
225491_at	480.016	0.9998	0	0		202432_at	437.271	1.0001	0	0			203753_at	X		Up	897.25
222982_x_at	482.27	0.9999	0	0		200027_at	440.154	1.0001	0	0			210825_s_at	X	X	Down	902.557
213080_x_at	492.41	0.9998	0	0		200639_s_at	442.017	1.0001	0	0			208549_x_at	X	X	Up	918.428
214715_x_at	494.801	0.9999	0	0		205591_at	443.517	1.0001	0	0			224628_at	X	X	Down	937.396
215978_x_at	499.053	0.9999	0	0		208678_at	458.441	1.0001	0	0			49452_at	X	X	Up	947.293
244197_x_at	502.846	0.9999	0	0		202698_x_at	460.319	1.0001	0	0			215785_s_at		X	Down	947.335
211737_x_at	514.222	0.9999	0	0		225413_at	468.838	1.0002	0	0			242239_at	X	X	Up	964.807
227062_at	525.874	0.9999	0	0		204465_s_at	470.372	1.0001	0	0			209058_at		X	Down	966.317
226022_at	526.587	0.9999	0	0		218824_at	474.092	1.0001	0	0			226554_at	X		Up	970.402
201938_at	526.862	0.9999	0	0		1554007_at	476.714	1.0001	0	0			210976_s_at	X	X	Down	989.856
1553575_at	528.633	0.9999	0	0		224585_x_at	484.13	1.0002	0	0			200708_at	X	X	Down	1019.58
204379_s_at	533.928	0.9998	0	0		204685_s_at	486.117	1.0001	0	0			214594_x_at	X	X	Up	1020.94
227612_at	546.632	0.9999	0	0		202336_s_at	488.817	1.0001	0	0			226447_at	X	X	Up	1051.15
209074_s_at	550.144	0.9999	0	0		200703_at	491.673	1.0001	0	0			219028_at	X	X	Up	1053.86
224254_x_at	554.055	0.9999	0	0		201322_at	493.638	1.0001	0	0			36129_at	X	X	Up	1055.54
201305_x_at	568.58	0.9999	0	0		221607_x_at	498.261	1.0001	0	0			213476_x_at	X		Down	1069.28
208246_x_at	572.289	0.9999	0	0		200006_at	503.248	1.0001	0	0			201410_at	X	X	Down	1075.61
222728_s_at	581.349	0.9999	0	0		213366_x_at	514.341	1.0001	0	0			220609_at	X	X	Up	1080.66
217731_s_at	589.898	0.9999	0	0		228027_at	516.15	1.0001	0	0			202178_at	X	X	Down	1083.89
221506_s_at	610.009	0.9999	0	0		225225_at	522.556	1.0001	0	0			234969_s_at	X	X	Up	1084.69
41220_at	630.133	0.9999	0	0		226086_at	527.67	1.0001	0	0			36711_at	X	X	Up	1089.76
205383_s_at	632.383	0.9999	0	0		226507_at	528.02	1.0001	0	0			228010_at	X		Down	1109.58
201753_s_at	633.138	0.9999	0	0		200662_s_at	534.798	1.0001	0	0			220071_x_at	X	X	Up	1111.36
200772_x_at	635.088	0.9999	0	0		205399_at	539.513	1.0001	0	0			223940_x_at	X		Up	1114
214722_at	642.255	0.9999	0	0		212242_at	549.67	1.0001	0	0			200822_x_at	X	X	Down	1121.18
215111_s_at	645.646	0.9999	0	0		212062_at	549.96	1.0001	0	0			202160_at	X	X	Up	1143.16
201991_s_at	657.327	0.9999	0	0		228546_at	553.955	1.0001	0	0			201441_at	X	X	Down	1156.94
31874_at	665.84	0.9999	0	0		223011_s_at	557.758	1.0001	0	0			218625_at		X	Down	1179.14
222380_s_at	674.09	0.9999	0	0		202429_s_at	558.439	1.0001	0	0			212265_at	X	X	Up	1186.63
209169_at	677.407	0.9999	0	0		213726_x_at	560.546	1.0001	0	0			222620_s_at		X	Up	1198.55
234989_at	677.492	0.9999	0	0		201313_at	564.09	1.0001	0	0			217927_at	X	X	Down	1225.86
213151_s_at	688.906	0.9999	0	0		226627_at	567.575	1.0001	0	0			242829_x_at	X	X	Up	1227.97
225507_at	709.226	0.9999	0	0		208687_x_at	574.83	1.0001	0	0			214375_at	X	X	Up	1241.22
206140_at	710.003	1	0	0		1555961_a_at	579.494	1.0001	0	0			201828_x_at	X	X	Down	1243.55
204206_at	711.7	0.9999	0	0		201174_s_at	580.077	1.0001	0	0			200647_x_at		X	Down	1275.9
203804_s_at	713.634	0.9999	0	0		215116_s_at	581.058	1.0002	0	0			204466_s_at	X	X	Down	1286.35
200021_at	721.806	0.9998	0	0		210222_s_at	581.266	1.0001	0	0			223134_at	X	X	Up	1290.01
213891_s_at	735.225	0.9999	0	0		217773_s_at	583.156	1.0001	0	0			218671_s_at		X	Down	1296.8
235308_at	736.64	0.9999	0	0		218380_at	583.894	1.0001	0	0			221488_s_at	X	X	Down	1304.1
224591_at	736.863	0.9999	0	0		1568612_at	588.777	1.0001	0	0			205257_s_at	X	X	Down	1305.51
209469_at	739.439	0.9999	0	0		202279_at	588.841	1.0001	0	0			215963_x_at	X	X	Down	1320.42
215600_x_at	768.498	0.9999	0	0		217852_s_at	589.698	1.0001	0	0			225330_at		X	Up	1342.01
201891_s_at	771.82	0.9999	0	0		200640_at	594.626	1.0001	0	0			212177_at	X	X	Up	1347.33
209250_at	780.057	0.9999	0	0		220948_s_at	596.108	1.0001	0	0			212372_at	X	X	Down	1353.23
202011_at	786.077	0.9999	0	0		208073_x_at	597.016	1.0001	0	0			202961_s_at	X	X	Down	1357.87
242195_x_at	786.616	0.9999	0	0		205348_s_at	614.422	1.0001	0	0			225923_at	X	X	Down	1372.58
201024_x_at	787.923	0.9999	0	0		211985_s_at	616.665	1.0001	0	0			32099_at		X	Up	1385.36
219392_x_at	791.128	0.9999	0	0		204793_at	619.958	1.0001	0	0			1561346_at	X	X	Up	1424.13
209134_s_at	795.987	0.9999	0	0		200738_s_at	620.991	1.0001	0	0			212852_s_at	X		Up	1431.55
223697_x_at	796.561	0.9999	0	0		211073_x_at	631.11	1.0002	0	0			203509_at	X	X	Down	1434.77
226895_at	799.559	1	0	0		201217_x_at	631.534	1.0002	0	0			212296_at	X	X	Down	1438.99
203140_at	800.004	0.9999	0	0		225344_at	644.952	1.0001	0	0			210111_s_at	X	X	Up	1441.45
220940_at	804.495	0.9999	0	0		208870_x_at	646.293	1.0001	0	0			200976_s_at	X	X	Down	1442.02
39966_at	804.573	0.9999	0	0		205711_x_at	648.277	1.0001	0	0			201987_at	X		Up	1448.09
201876_at	807.561	0.9999	0	0		209014_at	652.153	1.0001	0	0			205434_s_at	X		Up	1448.95
214723_x_at	812.469	0.9999	0	0		200711_s_at	652.707	1.0001	0	0			209289_at	X	X	Up	1454.96
222043_at	814.187	0.9999	0	0		200810_s_at	659.785	1.0001	0	0			205353_s_at	X	X	Down	1466.66
208616_s_at	821.544	0.9999	0	0		209248_at	661.204	1.0001	0	0			228594_at	X	X	Up	1516.36
207761_s_at	830.142	0.9999	0	0		203909_at	670.006	1.0001	0	0			236783_at	X	X	Down	1539.07
216524_x_at	830.296	0.9999	0	0		200886_s_at	674.454	1.0001	0	0			215789_s_at	X		Up	1544.95
233702_x_at	838.31	0.9999	0	0		200030_s_at	680.508	1.0001	0	0			225240_s_at	X	X	Up	1551.1
200680_x_at	845.211	0.9999	0	0		203798_s_at	692.034	1.0001	0	0			203656_at		X	Down	1558.67
235327_x_at	856.907	0.9999	0	0		208898_at	693.112	1.0001	0	0			214743_at	X	X	Up	1578.34
207365_x_at	859.149	0.9999	0	0		222589_at	702.708	1.0001	0	0			216550_x_at	X	X	Up	1591.72
228613_at	859.888	0.9999	0	0		228959_at	722.072	1.0001	0	0			212114_at	X	X	Down	1592.88
228662_at	876.917	0.9999	0	0		202154_x_at	722.235	1.0001	0	0			224569_s_at	X		Up	1615.79
201065_s_at	878.522	0.9999	0	0		221702_s_at	739.617	1.0001	0	0			201628_s_at		X	Down	1630.9
46665_at	887.393	0.9999	0	0		203001_s_at	749.438	1.0001	0	0			227847_at	X	X	Down	1635.5
224559_at	890.479	0.9999	0	0		200093_s_at	752.406	1.0001	0	0			215091_s_at	X	X	Down	1647.84
209466_x_at	891.962	0.9999	0	0		201972_at	754.667	1.0001	0	0			234562_x_at		X	Up	1655.21
203753_at	897.25	1	0	0		213009_s_at	756.453	1.0001	0	0			209001_s_at	X	X	Down	1668.68
231825_x_at	907.849	0.9999	0	0		208977_x_at	764.279	1.0001	0	0			212537_x_at	X		Down	1670.51
213629_x_at	909.496	0.9999	0	0		209990_s_at	765.163	1.0001	0	0			224771_at	X		Up	1671.66
208549_x_at	918.428	0.9999	0	0		213735_s_at	767.424	1.0001	0	0			208851_s_at		X	Down	1679.08
213275_x_at	926.488	1	0	0		204953_at	767.735	1.0001	0	0			222005_s_at		X	Down	1681.61
209291_at	929.858	0.9999	0	0		200816_s_at	775.939	1.0001	0	0			200754_x_at	X	X	Down	1682.22
1559436_x_at	931.842	0.9999	0	0		236081_at	793.395	1.0001	0	0			230629_s_at	X		Up	1700.09
217118_s_at	936.44	0.9999	0	0		202712_s_at	795.604	1.0001	0	0			208859_s_at	X	X	Up	1706.42
227439_at	938.642	0.9999	0	0		201757_at	796.303	1.0001	0	0			230923_at	X	X	Down	1720.49
200849_s_at	941.688	0.9999	0	0		209570_s_at	798.678	1.0001	0	0			43427_at	X	X	Up	1723.32
49452_at	947.293	0.9999	0	0		206448_at	801.1	1.0001	0	0			227527_at	X	X	Up	1735.47
217679_x_at	958.915	0.9999	0	0		200818_at	802.977	1.0001	0	0			225571_at	X	X	Up	1756.44
228919_at	960.386	1	0	0		235070_at	806.424	1.0001	0	0			224736_at	X		Up	1761.34
217853_at	962.625	0.9999	0	0		211935_at	808.23	1.0001	0	0			201502_s_at		X	Up	1781.67
214055_x_at	964.556	0.9999	0	0		208826_x_at	811.257	1.0001	0	0			208704_x_at	X	X	Down	1781.85
242239_at	964.807	0.9999	0	0		208724_s_at	822.158	1.0001	0	0			211993_at	X	X	Up	1782.87
226554_at	970.402	0.9999	0	0		202242_at	833.367	1.0001	0	0			243791_at	X	X	Up	1793.42
222985_at	975.022	0.9999	0	0		202363_at	842.247	1.0001	0	0			220966_x_at	X	X	Down	1810.57
201427_s_at	975.144	0.9999	0	0		211276_at	858.891	1.0001	0	0			1316_at	X	X	Up	1828.5
200080_s_at	981.351	0.9999	0	0		213545_x_at	859.414	1.0001	0	0			231015_at		X	Up	1835.51
212788_x_at	982.265	0.9999	0	0		227279_at	861.395	1.0001	0	0			203431_s_at	X	X	Down	1840.93
222633_at	987.451	0.9999	0	0		200086_s_at	863.237	1.0001	0	0			209026_x_at	X		Down	1845.87
200845_s_at	992.564	0.9999	0	0		204229_at	870.444	1.0001	0	0			210679_x_at	X	X	Up	1858.66
211996_s_at	994.191	1	0	0		221504_s_at	871.653	1.0001	0	0			204081_at		X	Down	1859.49
223474_at	1005.28	0.9999	0	0		217783_s_at	871.75	1.0001	0	0			212451_at	X	X	Up	1859.87
221748_s_at	1012.36	0.9999	0	0		209199_s_at	881.733	1.0001	0	0			208988_at		X	Up	1860.66
214594_x_at	1020.94	0.9999	0	0		203607_at	881.933	1.0001	0	0			1552689_at	X		Up	1865.54
201300_s_at	1021.19	0.9999	0	0		204743_at	884.984	1.0001	0	0			202704_at	X		Up	1870.81
223662_x_at	1045.17	0.9999	0	0		207721_x_at	886.17	1.0001	0	0			218310_at		X	Down	1873.44
1569607_s_at	1051.09	0.9999	0	0		210825_s_at	902.557	1.0001	0	0			207789_s_at	X	X	Down	1886.52
226447_at	1051.15	0.9999	0	0		200064_at	908.892	1.0001	0	0			217871_s_at	X	X	Down	1946.53
210198_s_at	1052.75	0.9999	0	0		204105_s_at	911.818	1.0001	0	0			210686_x_at	X	X	Up	1959.71
219028_at	1053.86	0.9999	0	0		210648_x_at	915.368	1.0001	0	0			212716_s_at		X	Down	1963.52
207730_x_at	1054.43	0.9999	0	0		225295_at	923.516	1.0001	0	0			217717_s_at		X	Down	2013.45
36129_at	1055.54	0.9999	0	0		205202_at	928.536	1.0001	0	0			214707_x_at	X	X	Up	2039.33
232523_at	1056.4	0.9999	0	0		200735_x_at	930.91	1.0001	0	0			200098_s_at	X	X	Down	2040.53
201934_at	1057.4	0.9999	0	0		202854_at	936.154	1.0001	0	0			213089_at	X	X	Up	2049.8
1558732_at	1064.57	1	0	0		224628_at	937.396	1.0001	0	0			218330_s_at	X	X	Up	2063.08
212993_at	1064.86	0.9999	0	0		201599_at	938.881	1.0001	0	0			242578_x_at	X	X	Up	2067.12
208768_x_at	1070.78	0.9999	0	0		212600_s_at	946.203	1.0001	0	0			35666_at	X		Up	2072.77
214464_at	1072.19	0.9999	0	0		215785_s_at	947.335	1.0001	0	0			207081_s_at	X	X	Down	2075.08
217941_s_at	1078.78	0.9999	0	0		208635_x_at	957.64	1.0001	0	0			241762_at		X	Up	2096.43
220609_at	1080.66	0.9999	0	0		212560_at	962.009	1.0001	0	0			243442_x_at	X		Up	2109.58
227203_at	1081.97	0.9999	0	0		221619_s_at	964.14	1.0001	0	0			213808_at	X	X	Down	2113.29
234969_s_at	1084.69	1	0	0		200067_x_at	965.803	1.0001	0	0			201527_at	X	X	Down	2136.02
214577_at	1088.02	0.9999	0	0		209058_at	966.317	1.0001	0	0			225092_at	X	X	Down	2151.76
36711_at	1089.76	0.9999	0	0		201047_x_at	970.879	1.0001	0	0			209343_at	X	X	Up	2168.89
214327_x_at	1090.12	0.9999	0	0		204260_at	972.312	1.0001	0	0			242343_x_at	X	X	Up	2179.99
241938_at	1090.14	0.9999	0	0		223340_at	975.715	1.0001	0	0			201565_s_at	X		Up	2184.76
224588_at	1093.37	0.9997	0	0		201453_x_at	976.606	1.0001	0	0			235964_x_at	X	X	Up	2198.81
207547_s_at	1102.19	0.9999	0	0		201519_at	976.995	1.0001	0	0			239179_at	X	X	Up	2202.59
220071_x_at	1111.36	0.9999	0	0		201121_s_at	983.149	1.0001	0	0			1555495_a_at	X	X	Up	2214.19
223940_x_at	1114	0.9999	0	0		210976_s_at	989.856	1.0001	0	0			203606_at	X	X	Down	2223.42
201163_s_at	1116.17	0.9999	0	0		202233_s_at	1000.72	1.0001	0	0			243618_s_at		X	Up	2230.23
213156_at	1118.43	0.9999	0	0		226779_at	1008.44	1.0001	0	0			215383_x_at	X	X	Up	2240.62
221775_x_at	1128.28	0.9999	0	0		216438_s_at	1010.83	1.0001	0	0			219387_at	X	X	Up	2243.06
222390_at	1130.18	0.9999	0	0		212508_at	1011.28	1.0001	0	0			212501_at	X	X	Up	2244.6
242608_x_at	1136.8	1	0	0		233864_s_at	1013.19	1.0001	0	0			214246_x_at	X	X	Up	2266.55
228038_at	1139.23	0.9999	0	0		200960_x_at	1013.48	1.0001	0	0			225501_at	X	X	Up	2304.99
202160_at	1143.16	1	0	0		200653_s_at	1016.2	1.0001	0	0			222154_s_at	X	X	Down	2322.61
214150_x_at	1143.23	0.9999	0	0		200708_at	1019.58	1.0001	0	0			220942_x_at	X	X	Down	2323.08
224667_x_at	1146.76	0.9999	0	0		200748_s_at	1025.18	1.0001	0	0			212450_at	X	X	Up	2340
229586_at	1148.66	1	0	0		200847_s_at	1033.6	1.0001	0	0			209583_s_at	X	X	Down	2351.26
226062_x_at	1148.7	1	0	0		211928_at	1034.2	1.0001	0	0			222651_s_at	X	X	Up	2361.92
209118_s_at	1156.64	1	0	0		221792_at	1034.97	1.0001	0	0			209258_s_at	X	X	Up	2362.41
225629_s_at	1169.64	0.9999	0	0		212990_at	1038.92	1.0001	0	0			200625_s_at	X	X	Down	2370.16
238701_x_at	1172.31	0.9999	0	0		209234_at	1050.78	1.0001	0	0			208732_at	X	X	Down	2392.83
212265_at	1186.63	1	0	0		232195_at	1053.64	1.0001	0	0			206562_s_at	X	X	Up	2421.18
227259_at	1187.09	0.9999	0	0		221236_s_at	1055.25	1.0001	0	0			207966_s_at	X	X	Up	2435.09
203632_s_at	1190.4	0.9999	0	0		208905_at	1063.41	1.0001	0	0			201371_s_at	X	X	Down	2436.17
203455_s_at	1191.42	0.9999	0	0		213476_x_at	1069.28	1.0001	0	0			229497_at	X	X	Up	2470.1
200095_x_at	1194.16	0.9999	0	0		201410_at	1075.61	1.0001	0	0			200693_at	X	X	Down	2472.81
222620_s_at	1198.55	0.9999	0	0		202178_at	1083.89	1.0001	0	0			223673_at	X	X	Up	2477.91
214933_at	1201.61	0.9999	0	0		212880_at	1100	1.0001	0	0			207168_s_at		X	Down	2479.8
200741_s_at	1206.08	0.9999	0	0		200065_s_at	1104.53	1.0001	0	0			212701_at		X	Down	2484.77
214902_x_at	1206.44	1	0	0		222984_at	1105.33	1.0001	0	0			208972_s_at	X	X	Down	2487.08
216060_s_at	1207.68	0.9999	0	0		202507_s_at	1108.74	1.0001	0	0			203297_s_at	X	X	Up	2487.4
226084_at	1215.32	0.9999	0	0		228010_at	1109.58	1.0001	0	0			49077_at	X	X	Down	2503.92
200092_s_at	1219.38	0.9999	0	0		205795_at	1113.06	1.0001	0	0			200039_s_at	X	X	Down	2532.92
242829_x_at	1227.97	1	0	0		202077_at	1113.68	1.0001	0	0			224366_s_at	X	X	Down	2534.58
207010_at	1229.5	0.9999	0	0		203410_at	1114.49	1.0001	0	0			214799_at	X	X	Up	2537.66
1007_s_at	1240.04	1	0	0		210211_s_at	1116.37	1.0001	0	0			222047_s_at	X	X	Up	2541.51
214375_at	1241.22	0.9999	0	0		219425_at	1117.39	1.0001	0	0			200085_s_at	X	X	Down	2551.98
224549_x_at	1264.46	0.9999	0	0		200822_x_at	1121.18	1.0001	0	0			204584_at	X	X	Up	2552.46
242121_at	1270.08	1	0	0		211941_s_at	1123.2	1.0001	0	0			223035_s_at	X	X	Down	2553.51
221589_s_at	1286.35	0.9999	0	0		202020_s_at	1127.23	1.0001	0	0			212468_at	X	X	Up	2566.2
202364_at	1287.91	1	0	0		211597_s_at	1127.25	1.0001	0	0			234873_x_at	X		Down	2569.51
223134_at	1290.01	1	0	0		205278_at	1127.97	1.0001	0	0			202066_at	X		Up	2575.37
208695_s_at	1294.19	0.9999	0	0		210949_s_at	1130.8	1.0001	0	0			244610_x_at	X	X	Up	2587.28
219157_at	1294.93	0.9999	0	0		204471_at	1138.93	1.0001	0	0			217761_at	X	X	Up	2635.23
221731_x_at	1296.05	0.9999	0	0		203498_at	1151.59	1.0001	0	0			220081_x_at	X	X	Up	2638.92
216858_x_at	1296.14	1	0	0		203817_at	1152.56	1.0001	0	0			205230_at	X		Down	2641.48
37152_at	1299.52	1	0	0		228262_at	1152.84	1.0001	0	0			214043_at	X	X	Down	2687.7
204469_at	1308.61	0.9999	0	0		201441_at	1156.94	1.0001	0	0			209558_s_at	X	X	Up	2694.74
213229_at	1309.94	0.9999	0	0		207957_s_at	1157.69	1.0001	0	0			201400_at	X	X	Down	2695.08
227099_s_at	1310.81	0.9999	0	0		211755_s_at	1159.31	1.0001	0	0			233319_x_at	X	X	Up	2708
226131_s_at	1312.19	0.9999	0	0		201470_at	1163.4	1.0001	0	0			226544_x_at	X	X	Up	2718
209563_x_at	1318.34	0.9999	0	0		229256_at	1166.52	1.0001	0	0			204587_at	X		Down	2756.3
215588_x_at	1321.91	1	0	0		207508_at	1167.02	1.0001	0	0			201704_at	X	X	Down	2756.42
228170_at	1322.63	0.9999	0	0		201947_s_at	1167.67	1.0001	0	0			203956_at	X	X	Up	2773.31
206453_s_at	1327.18	0.9999	0	0		204749_at	1169.68	1.0001	0	0			200089_s_at	X		Down	2784.42
212284_x_at	1340.59	0.9999	0	0		217848_s_at	1173.58	1.0001	0	0			209104_s_at		X	Down	2804.04
225330_at	1342.01	1	0	0		205827_at	1174.22	1.0001	0	0			233313_at	X	X	Up	2808.21
212177_at	1347.33	1	0	0		218625_at	1179.14	1	0	0			226143_at	X	X	Up	2808.52
1563431_x_at	1348.68	1	0	0		205047_s_at	1181.69	1.0001	0	0			241786_at	X	X	Up	2809.67
208581_x_at	1351.37	0.9999	0	0		226612_at	1183.07	1.0001	0	0			212483_at	X	X	Up	2812.89
217764_s_at	1353.55	0.9999	0	0		224209_s_at	1183.53	1.0001	0	0			208710_s_at	X	X	Up	2813.43
202443_x_at	1361.78	1	0	0		226751_at	1184.67	1.0001	0	0			205559_s_at	X	X	Up	2815.92
233775_x_at	1368.13	1	0	0		210532_s_at	1190.02	1.0001	0	0			218026_at	X	X	Down	2819.6
221743_at	1371.58	1	0	0		223244_s_at	1195.49	1.0001	0	0			235213_at	X		Up	2828.78
212423_at	1379.54	0.9999	0	0		212653_s_at	1197.79	1.0001	0	0			209265_s_at		X	Down	2853.6
225540_at	1381.77	0.9999	0	0		203188_at	1205.01	1.0001	0	0			216384_x_at	X		Up	2855.54
32099_at	1385.36	1	0	0		224813_at	1205.69	1.0001	0	0			221853_s_at	X	X	Down	2869.02
201976_s_at	1387.97	1	0	0		232426_at	1217.41	1.0001	0	0			242240_at	X	X	Up	2872.92
203440_at	1389.79	1	0	0		223529_at	1222.41	1.0001	0	0			230885_at	X	X	Up	2893.73
223577_x_at	1395.16	0.9999	0	0		213045_at	1222.48	1.0001	0	0			212017_at	X		Down	2897.97
209031_at	1402.01	1	0	0		217927_at	1225.86	1.0001	0	0			201648_at	X		Down	2934.59
212859_x_at	1404.63	0.9999	0	0		202244_at	1227.89	1.0001	0	0			228007_at	X	X	Up	2934.74
212774_at	1406.13	1	0	0		203038_at	1228.01	1.0001	0	0			209249_s_at		X	Down	2939.26
232169_x_at	1406.89	1	0	0		203724_s_at	1231.79	1.0001	0	0			219032_x_at	X	X	Down	2948.32
211962_s_at	1411.49	1	0	0		217722_s_at	1241.34	1.0001	0	0			217713_x_at	X	X	Up	2953.4
225202_at	1416.86	0.9999	0	0		201828_x_at	1243.55	1.0001	0	0			223319_at	X	X	Down	2959.38
225342_at	1420.92	1	0	0		224709_s_at	1247.37	1.0001	0	0			232264_at		X	Up	2963.45
213881_x_at	1420.92	0.9999	0	0		204364_s_at	1248.76	1.0001	0	0			1559402_a_at		X	Up	2971.64
1561346_at	1424.13	1	0	0		204365_s_at	1258.22	1	0	0			204786_s_at	X	X	Up	2990.42
206373_at	1425.31	0.9999	0	0		228062_at	1260.64	1.0001	0	0			236752_at	X	X	Up	2991.36
240665_at	1426.79	1	0	0		217225_x_at	1260.89	1.0001	0	0			234163_at	X	X	Up	3001.53
212852_s_at	1431.55	0.9999	0	0		208906_at	1261.38	1.0001	0	0			236488_s_at	X	X	Up	3001.59
212119_at	1433.64	1	0	0		200034_s_at	1264.51	1.0001	0	0			200078_s_at		X	Down	3016.58
210111_s_at	1441.45	1	0	0		200681_at	1274.69	1.0001	0	0			200843_s_at		X	Down	3019.38
201034_at	1447.53	0.9999	0	0		200647_x_at	1275.9	1.0001	0	0			212462_at	X	X	Up	3027.82
201987_at	1448.09	1	0	0		201754_at	1284.34	1.0001	0	0			242688_at	X	X	Up	3037.16
205434_s_at	1448.95	1	0	0		204466_s_at	1286.35	1.0001	0	0			205871_at		X	Up	3059.05
209072_at	1449.42	0.9999	0	0		200657_at	1286.68	1.0001	0	0			201290_at	X	X	Up	3061.3
212850_s_at	1454.47	1	0	0		211714_x_at	1288.39	1.0001	0	0			209194_at		X	Down	3061.65
209289_at	1454.96	1	0	0		201540_at	1288.41	1.0001	0	0			225516_at	X	X	Up	3069.03
221012_s_at	1472.59	1	0	0		217286_s_at	1293.16	1.0001	0	0			238558_at	X	X	Up	3087.7
201498_at	1473.27	0.9999	0	0		218671_s_at	1296.8	1	0	0			229309_at	X	X	Up	3092.48
200914_x_at	1486.67	1	0	0		206290_s_at	1299.07	1.0001	0	0			217939_s_at	X	X	Down	3101.97
201635_s_at	1497.37	1	0	0		221488_s_at	1304.1	1.0001	0	0			217759_at	X		Down	3106.85
211458_s_at	1497.4	0.9999	0	0		204730_at	1305.1	1.0001	0	0			209956_s_at		X	Down	3111.42
241223_x_at	1498.09	1	0	0		205257_s_at	1305.51	1.0001	0	0			237768_x_at	X	X	Up	3128.97
224375_at	1498.36	0.9999	0	0		203303_at	1305.76	1.0001	0	0			213015_at	X	X	Up	3164.65
215628_x_at	1510.51	1	0	0		218613_at	1315.06	1.0001	0	0			226625_at	X	X	Up	3220.99
237483_at	1512.83	1	0	0		215963_x_at	1320.42	1.0001	0	0			209023_s_at	X	X	Up	3257.63
200081_s_at	1516.02	0.9999	0	0		201089_at	1324.52	1.0001	0	0			225356_at	X	X	Up	3288.34
228594_at	1516.36	1	0	0		208980_s_at	1326.76	1.0001	0	0			201160_s_at	X		Up	3312.5
206169_x_at	1517.59	1	0	0		205489_at	1330.68	1.0001	0	0			236439_at		X	Up	3327.37
206461_x_at	1520.89	0.9999	0	0		209839_at	1333.43	1.0001	0	0			203146_s_at	X	X	Down	3329.87
200832_s_at	1523.95	1	0	0		217720_at	1336.62	1.0001	0	0			212104_s_at	X	X	Down	3339.68
224565_at	1534.19	0.9999	0	0		230104_s_at	1339.99	1.0001	0	0			202070_s_at	X	X	Down	3378.25
225547_at	1534.65	1	0	0		203663_s_at	1341.07	1.0001	0	0			227802_at	X	X	Up	3411.08
215789_s_at	1544.95	1	0	0		227449_at	1343.24	1.0001	0	0			226999_at	X	X	Up	3426.89
225240_s_at	1551.1	1	0	0		218200_s_at	1343.29	1.0001	0	0			231281_at	X	X	Up	3428.3
214247_s_at	1552.8	1	0	0		206857_s_at	1343.96	1.0001	0	0			202829_s_at	X	X	Down	3439.22
235956_at	1555.08	0.9999	0	0		218224_at	1344.61	1.0001	0	0			213457_at	X	X	Up	3450.47
223062_s_at	1560.18	1	0	0		201581_at	1352.57	1.0001	0	0			238009_at	X		Up	3453.46
213477_x_at	1563.27	1	0	0		212372_at	1353.23	1.0001	0	0			217860_at	X	X	Down	3477.25
1558142_at	1563.85	1	0	0		211746_x_at	1356.67	1.0001	0	0			225636_at	X	X	Up	3480.1
225115_at	1568.43	0.9999	0	0		202961_s_at	1357.87	1.0001	0	0			239762_at	X		Up	3494.03
228297_at	1568.94	1	0	0		204546_at	1369.41	1.0001	0	0			212787_at	X		Down	3501.27
214743_at	1578.34	1	0	0		217740_x_at	1369.55	1.0001	0	0			203068_at	X	X	Up	3501.45
226252_at	1584.16	1	0	0		225535_s_at	1370.09	1.0001	0	0			228711_at		X	Up	3509.74
203973_s_at	1584.85	1	0	0		221482_s_at	1371.22	1.0001	0	0			223380_s_at	X	X	Up	3510.02
216550_x_at	1591.72	1	0	0		225923_at	1372.58	1	0	0			204690_at		X	Down	3513.05
214428_x_at	1598.57	1	0	0		218160_at	1376.03	1.0001	0	0			1558695_at	X	X	Up	3514.02
221899_at	1598.89	1	0	0		218101_s_at	1376.09	1.0001	0	0			201391_at		X	Down	3522.26
201306_s_at	1601.7	1	0	0		200877_at	1380.19	1.0001	0	0			201500_s_at	X	X	Down	3528.87
54970_at	1605.26	1	0	0		204723_at	1383.11	1.0001	0	0			203468_at	X		Up	3530.05
233393_at	1612.94	1	0	0		215230_x_at	1394.36	1.0001	0	0			220316_at	X	X	Up	3530.7
200621_at	1613.85	1	0	0		221217_s_at	1394.72	1.0001	0	0			222024_s_at	X	X	Up	3551.78
224569_s_at	1615.79	0.9999	0	0		211685_s_at	1396.87	1	0	0			226169_at	X	X	Up	3558.6
235529_x_at	1616.24	1	0	0		211025_x_at	1400.1	1.0001	0	0			226112_at	X	X	Up	3568.46
228971_at	1620.68	0.9999	0	0		214762_at	1403.11	1.0001	0	0			239629_at	X	X	Up	3576.04
40446_at	1631.76	1	0	0		229649_at	1406.34	1.0001	0	0			203773_x_at	X	X	Down	3577.13
222540_s_at	1639.76	1	0	0		210040_at	1409.03	1.0001	0	0			211930_at	X	X	Up	3581.31
221501_x_at	1644.04	1.0001	0	0		221931_s_at	1410.65	1.0001	0	0			225917_at	X	X	Up	3592.22
200834_s_at	1644.13	0.9999	0	0		202341_s_at	1412.41	1.0001	0	0			235601_at		X	Up	3601.78
234788_x_at	1645.88	1	0	0		209755_at	1412.44	1	0	0			208969_at	X	X	Down	3607.59
225097_at	1646.32	1	0	0		204744_s_at	1414.98	1.0001	0	0			223480_s_at	X	X	Down	3615.27
212845_at	1648.02	1	0	0		201199_s_at	1422.82	1.0001	0	0			203132_at	X	X	Up	3629.05
204447_at	1648.51	1	0	0		200882_s_at	1426.1	1	0	0			205787_x_at	X	X	Up	3636.94
210105_s_at	1649.97	1	0	0		201241_at	1427.29	1.0001	0	0			203255_at	X		Up	3639.7
238584_at	1654.59	1	0	0		203509_at	1434.77	1.0001	0	0			223880_x_at		X	Down	3647.34
234562_x_at	1655.21	1	0	0		228640_at	1436.25	1.0001	0	0			229145_at	X	X	Up	3656.43
200015_s_at	1659.33	1	0	0		212296_at	1438.99	1.0001	0	0			201145_at	X	X	Down	3668.22
224771_at	1671.66	1	0	0		200976_s_at	1442.02	1	0	0			224774_s_at	X	X	Up	3669.62
204326_x_at	1672.58	1	0	0		201676_x_at	1445.22	1	0	0			230255_at	X	X	Down	3682.5
200773_x_at	1674.87	1	0	0		202110_at	1447.92	1.0001	0	0			208827_at	X		Down	3700.46
212190_at	1680.75	1	0	0		200899_s_at	1452.81	1.0001	0	0			235122_at	X		Up	3713.61
223605_at	1684.47	1	0	0		200792_at	1465.01	1.0001	0	0			209609_s_at	X	X	Down	3715.54
213158_at	1695.2	1	0	0		205353_s_at	1466.66	1.0001	0	0			239035_at	X	X	Up	3717.18
220331_at	1699.89	0.9999	0	0		227124_at	1467.16	1.0001	0	0			218381_s_at	X	X	Up	3725.73
230629_s_at	1700.09	1	0	0		212904_at	1472.16	1	0	0			225234_at	X	X	Up	3733.3
208859_s_at	1706.42	1	0	0		202920_at	1474.44	1.0001	0	0			212832_s_at	X	X	Down	3742.69
235635_at	1710.41	1	0	0		214111_at	1482.3	1.0001	0	0			200047_s_at	X	X	Up	3758.87
43427_at	1723.32	1	0	0		200925_at	1483.65	1.0001	0	0			214925_s_at		X	Up	3762.08
227527_at	1735.47	1	0	0		206051_at	1487.74	1	0	0			236338_at	X	X	Up	3763.39
211454_x_at	1748.4	1	0	0		236302_at	1488.2	1.0001	0	0			225493_at	X	X	Up	3771.7
213574_s_at	1749.45	0.9999	0	0		208693_s_at	1489.53	1	0	0			212959_s_at	X		Up	3775.18
225571_at	1756.44	1	0	0		215440_s_at	1490.06	1.0001	0	0			37012_at	X	X	Up	3791.17
224736_at	1761.34	1	0	0		222997_s_at	1495.96	1.0001	0	0			235079_at		X	Up	3793.58
204745_x_at	1766.52	1	0	0		218692_at	1496.39	1.0001	0	0			213428_s_at		X	Up	3811.66
209285_s_at	1769.8	1	0	0		203029_s_at	1499.99	1	0	0			208936_x_at	X	X	Down	3817.62
200774_at	1778.83	1	0	0		222125_s_at	1503.92	1	0	0			222513_s_at	X	X	Up	3837.14
223295_s_at	1780.99	1	0	0		224367_at	1505.61	1.0001	0	0			202858_at	X	X	Down	3864.2
201502_s_at	1781.67	1	0	0		205549_at	1506.95	1.0001	0	0			212207_at	X	X	Up	3878.78
211993_at	1782.87	1	0	0		201106_at	1507.29	1.0001	0	0			204957_at	X	X	Down	3882.61
1561658_at	1783.64	1	0	0		203621_at	1508.76	1	0	0			241893_at	X	X	Up	3888.26
223059_s_at	1790.3	0.9999	0	0		1553422_s_at	1509.18	1.0001	0	0			212491_s_at	X	X	Down	3889.04
223132_s_at	1792.69	1	0	0		227404_s_at	1511.43	1	0	0			228287_at	X	X	Up	3892.61
212417_at	1793.24	1	0	0		208641_s_at	1513.2	1.0001	0	0			209348_s_at		X	Up	3894.26
243791_at	1793.42	1	0	0		204076_at	1513.36	1.0001	0	0			236131_at		X	Down	3900.54
210891_s_at	1800.2	1	0	0		201690_s_at	1514.3	1.0001	0	0			225223_at	X	X	Up	3902.6
217807_s_at	1804.17	1	0	0		200063_s_at	1518.03	1.0001	0	0			227798_at	X	X	Up	3902.66
209242_at	1807.59	1	0	0		202754_at	1524.92	1	0	0			200980_s_at	X	X	Down	3910.39
227227_at	1820.26	1	0	0		215171_s_at	1527.7	1.0001	0	0			231783_at	X		Down	3910.68
216321_s_at	1824.24	1	0	0		213268_at	1529.85	1	0	0			213710_s_at	X	X	Down	3912.34
1316_at	1828.5	1	0	0		1568604_a_at	1535.34	1	0	0			219108_x_at	X		Up	3931.58
207358_x_at	1829.7	1	0	0		228456_s_at	1536.58	1.0001	0	0			1553274_a_at		X	Up	3940.33
213614_x_at	1829.7	1	0	0		236783_at	1539.07	1.0001	0	0			224598_at	X	X	Up	3943.67
203786_s_at	1833.15	1	0	0		203181_x_at	1547.4	1.0001	0	0			213039_at	X	X	Up	3969.13
202682_s_at	1835.01	1	0	0		213245_at	1553.81	1	0	0			200685_at	X	X	Up	3974.67
201924_at	1835.2	1	0	0		203656_at	1558.67	1.0001	0	0			224879_at		X	Down	3975.88
223182_s_at	1835.36	1	0	0		209036_s_at	1562.82	1	0	0			213921_at		X	Down	3988.32
231015_at	1835.51	1	0	0		214230_at	1562.85	1.0001	0	0			202974_at	X	X	Down	3989.13
215604_x_at	1836.59	1	0	0		225781_at	1563.5	1	0	0			201892_s_at		X	Down	4001.07
201094_at	1837.13	1	0	0		226382_at	1568.59	1.0001	0	0			214823_at	X	X	Down	4014.83
224592_x_at	1842.72	1	0	0		242488_at	1570.11	1.0001	0	0			207132_x_at	X	X	Down	4022.05
210679_x_at	1858.66	1	0	0		224818_at	1571.98	1.0001	0	0			218679_s_at	X		Down	4025.29
212451_at	1859.87	1	0	0		200004_at	1572.6	1.0001	0	0			212252_at	X	X	Down	4036.49
208718_at	1860.44	1	0	0		228067_at	1573.79	1.0001	0	0			208887_at	X		Down	4038.29
208988_at	1860.66	1	0	0		201903_at	1591.64	1.0001	0	0			208611_s_at	X	X	Down	4055.16
220720_x_at	1864.79	1	0	0		212114_at	1592.88	1	0	0			202927_at	X	X	Down	4082.66
1552689_at	1865.54	1	0	0		200975_at	1593.91	1	0	0			225056_at		X	Down	4084.16
202704_at	1870.81	1	0	0		212270_x_at	1594.4	1.0001	0	0			200813_s_at		X	Down	4086.65
202146_at	1871.22	1	0	0		204219_s_at	1599.81	1	0	0			224227_s_at	X	X	Up	4124.34
226765_at	1874.79	1	0	0		205480_s_at	1600.49	1	0	0			237040_at	X	X	Up	4125.06
208691_at	1875.3	1	0	0		235225_at	1601.43	1	0	0			227792_at	X	X	Up	4136.62
1558426_x_at	1879.54	1	0	0		201068_s_at	1601.83	1.0001	0	0			233437_at	X	X	Down	4182.73
210524_x_at	1888.95	1	0	0		230130_at	1604.23	1	0	0			223037_at	X	X	Down	4197.22
213531_s_at	1898.7	1	0	0		228332_s_at	1627.74	1.0001	0	0			215021_s_at	X	X	Down	4198.52
242920_at	1900.02	1	0	0		201628_s_at	1630.9	1	0	0			231986_at	X	X	Down	4208.94
208845_at	1908.69	0.9999	0	0		218477_at	1634.06	1	0	0			1569302_at	X	X	Up	4209.92
208661_s_at	1917.71	1	0	0		227847_at	1635.5	1	0	0			1559496_at	X		Up	4222.26
227909_at	1918.2	0.9999	0	0		218751_s_at	1636.39	1	0	0			227772_at	X	X	Up	4222.9
223536_at	1920.44	1	0	0		221471_at	1640.93	1.0001	0	0			202144_s_at	X	X	Down	4231.41
213394_at	1925.64	1	0	0		226269_at	1642.22	1	0	0			211386_at	X	X	Up	4236.21
226810_at	1926.81	1	0	0		218623_at	1642.96	1	0	0			217028_at	X	X	Up	4236.45
212944_at	1929.15	1	0	0		215091_s_at	1647.84	1	0	0			200883_at		X	Down	4249.14
212377_s_at	1934.01	1	0	0		244118_at	1648.36	1	0	0			216101_at	X	X	Up	4252.1
226184_at	1934.81	1	0	0		208002_s_at	1661.65	1	0	0			51774_s_at	X	X	Up	4253.49
56256_at	1936.65	1	0	0		212805_at	1661.87	1	0	0			201415_at	X	X	Down	4259.72
202457_s_at	1938.07	1	0	0		209001_s_at	1668.68	1	0	0			236265_at	X	X	Up	4265.4
202887_s_at	1943.74	1	0	0		212537_x_at	1670.51	1.0001	0	0			205273_s_at	X		Down	4275.78
224831_at	1945.02	1	0	0		202544_at	1673.05	1.0001	0	0			213744_at	X	X	Down	4279.58
224828_at	1948	1	0	0		213558_at	1677.58	1.0001	0	0			1568986_x_at		X	Up	4294.85
200060_s_at	1950.24	1	0	0		202343_x_at	1678.78	1	0	0			209268_at	X	X	Down	4299.81
210686_x_at	1959.71	1	0	0		208851_s_at	1679.08	1.0001	0	0			212699_at		X	Down	4305.08
211968_s_at	1970.6	1	0	0		222005_s_at	1681.61	1.0001	0	0			224689_at	X	X	Down	4305.52
225575_at	1972.92	1	0	0		200754_x_at	1682.22	1	0	0			210574_s_at		X	Down	4322.93
200989_at	1977.38	1	0	0		225387_at	1682.38	1	0	0			202360_at	X	X	Up	4329.23
243256_at	1980.05	1	0	0		212877_at	1685.1	1	0	0			202471_s_at	X		Down	4344.95
217802_s_at	1980.72	1	0	0		202298_at	1685.56	1	0	0			228029_at	X		Up	4346.06
209154_at	1982.48	1	0	0		207507_s_at	1690.1	1	0	0			217969_at	X	X	Down	4362.79
209240_at	1982.96	1	0	0		211615_s_at	1692.87	1	0	0			1559391_s_at	X	X	Up	4399.34
227923_at	1988.1	1	0	0		210275_s_at	1696.94	1.0001	0	0			212209_at	X	X	Up	4409.21
229813_x_at	1992.23	1	0	0		225996_at	1698.35	1.0001	0	0			214439_x_at	X		Down	4435.34
208623_s_at	1993.8	1	0	0		217897_at	1703.75	1.0001	0	0			218953_s_at	X	X	Down	4449.68
208738_x_at	1997.47	1	0	0		200697_at	1707.91	1	0	0			223024_at	X	X	Down	4457.67
200878_at	1998.08	1	0	0		208308_s_at	1708.57	1	0	0			210908_s_at	X	X	Down	4462.5
203295_s_at	2000.61	1	0	0		208723_at	1710.68	1.0001	0	0			204270_at	X	X	Up	4467.99
201296_s_at	2002.88	1	0	0		230923_at	1720.49	1	0	0			219389_at	X	X	Down	4471.09
241681_at	2010.05	1	0	0		210406_s_at	1726.55	1.0001	0	0			242712_x_at	X	X	Up	4474.94
218087_s_at	2011.61	1	0	0		229905_at	1730.03	1	0	0			1568763_s_at	X	X	Up	4477.64
232644_x_at	2017.94	1	0	0		222405_at	1736.79	1.0001	0	0			238736_at	X	X	Up	4482.61
227551_at	2018.1	1	0	0		220359_s_at	1749.69	1	0	0			200001_at		X	Down	4490.96
210835_s_at	2028.39	1	0	0		214098_at	1754.09	1	0	0			235484_at		X	Up	4508.67
1555824_a_at	2031.08	1	0	0		201134_x_at	1757.53	1.0001	0	0			226101_at	X	X	Down	4511.35
225306_s_at	2031.47	1	0	0		229057_at	1758.94	1	0	0			81811_at	X	X	Up	4521.28
230418_s_at	2033.43	1	0	0		1552426_a_at	1759.3	1	0	0			210987_x_at	X		Down	4523.24
214707_x_at	2039.33	1	0	0		209059_s_at	1760.1	1	0	0			209715_at	X	X	Up	4537.6
212176_at	2048.92	1	0	0		235486_at	1761.51	1	0	0			212281_s_at		X	Down	4547.39
213089_at	2049.8	1	0	0		213699_s_at	1777.59	1.0001	0	0			225750_at	X	X	Down	4593.38
204037_at	2052.66	1	0	0		221474_at	1780.4	1.0001	0	0			217077_s_at	X	X	Down	4603.61
212419_at	2061.22	1	0	0		208704_x_at	1781.85	1	0	0			203264_s_at		X	Down	4623.02
232814_x_at	2061.57	1	0	0		219368_at	1783.61	1.0001	0	0			212727_at	X		Down	4631.06
214023_x_at	2062.98	1	0	0		201577_at	1785.36	1	0	0			215385_at	X	X	Up	4639.64
218330_s_at	2063.08	1	0	0		213101_s_at	1794.03	1.0001	0	0			230590_at		X	Up	4639.74
209135_at	2067.03	1	0	0		201032_at	1794.6	1.0001	0	0			239026_x_at	X	X	Up	4665.45
242578_x_at	2067.12	1	0	0		205277_at	1796.63	1	0	0			201570_at	X	X	Down	4695.56
201752_s_at	2069.93	1	0	0		212842_x_at	1798.91	1.0001	0	0			202773_s_at		X	Up	4704.2
202379_s_at	2072.18	1	0	0		201226_at	1803.45	1.0001	0	0			220072_at	X	X	Up	4713.16
35666_at	2072.77	1	0	0		208798_x_at	1804.22	1.0001	0	0			243561_at	X	X	Up	4713.34
238058_at	2076.66	1	0	0		212155_at	1806.91	1	0	0			215499_at		X	Up	4717.49
203445_s_at	2084	1	0	0		228222_at	1807	1.0001	0	0			208682_s_at		X	Down	4717.9
230064_at	2084.41	1	0	0		220966_x_at	1810.57	1	0	0			224878_at	X	X	Down	4733.73
237322_at	2093.26	1	0	0		219659_at	1820	1	0	0			244778_x_at	X	X	Up	4734.85
228581_at	2094.91	1	0	0		235017_s_at	1828.52	1	0	0			243993_at		X	Up	4739.49
241762_at	2096.43	1	0	0		208833_s_at	1830.79	1	0	0			226397_s_at		X	Down	4764.48
204842_x_at	2097.83	1	0	0		214769_at	1837.99	1	0	0			226690_at	X	X	Up	4788.65
225102_at	2098.55	1	0	0		203431_s_at	1840.93	1	0	0			211752_s_at	X	X	Down	4799.66
213612_x_at	2098.58	1	0	0		214376_at	1842.51	1	0	0			203122_at	X	X	Down	4811.78
229447_x_at	2102.51	1	0	0		39729_at	1843.9	1.0001	0	0			215543_s_at	X	X	Down	4811.95
40016_g_at	2102.78	1	0	0		217873_at	1844.76	1	0	0			204663_at	X	X	Down	4819.3
201579_at	2109.42	1	0	0		209026_x_at	1845.87	1	0	0			240758_at	X	X	Up	4821.23
243442_x_at	2109.58	1	0	0		200019_s_at	1848.25	1.0001	0	0			222395_s_at	X	X	Up	4838.15
235494_at	2111.11	1	0	0		212791_at	1853.06	1	0	0			233816_at	X	X	Up	4839.66
203227_s_at	2111.38	1	0	0		212509_s_at	1856.12	1.0001	0	0			212992_at	X	X	Down	4853.56
214295_at	2113.14	1	0	0		223124_s_at	1857.35	1	0	0			238851_at	X	X	Up	4854.69
206397_x_at	2127.5	1	0	0		204081_at	1859.49	1	0	0			218247_s_at	X	X	Up	4866.39
238642_at	2127.8	1	0	0		210645_s_at	1860.33	1	0	0			32069_at	X	X	Up	4870.1
214198_s_at	2129.76	1	0	0		201939_at	1869.27	1	0	0			200658_s_at		X	Down	4879.68
222548_s_at	2136.5	1	0	0		218310_at	1873.44	1	0	0			218048_at	X	X	Down	4896.76
208120_x_at	2140.7	1	0	0		223034_s_at	1873.58	1	0	0			222780_s_at	X		Down	4897.24
208900_s_at	2141.07	1	0	0		231867_at	1874.24	1	0	0			224999_at	X	X	Up	4918.71
1556442_x_at	2145.97	1	0	0		201310_s_at	1875.14	1	0	0			216745_x_at	X	X	Up	4926.8
212077_at	2150.17	1	0	0		223253_at	1876.74	1	0	0			214436_at	X	X	Down	4933.34
217165_x_at	2151.44	1	0	0		213222_at	1877.99	1.0001	0	0			57532_at	X		Up	4970.79
229394_s_at	2152.13	1	0	0		209871_s_at	1879.75	1	0	0			224666_at	X	X	Down	4982.89
202935_s_at	2163.81	1	0	0		201561_s_at	1880.61	1.0001	0	0			239831_at	X	X	Up	4986.39
213388_at	2165.73	1	0	0		203266_s_at	1881.26	1	0	0			1570210_x_at	X	X	Up	4993.88
224616_at	2166.09	0.9999	0	0		236024_at	1881.62	1.0001	0	0			209991_x_at	X	X	Down	5002.35
40225_at	2167.86	1	0	0		213011_s_at	1886.15	1.0001	0	0			202120_x_at	X	X	Down	5007.51
209343_at	2168.89	1	0	0		207789_s_at	1886.52	1	0	0			213315_x_at	X		Down	5012.48
235252_at	2169.24	1	0	0		213135_at	1887.45	1	0	0			227663_at	X	X	Up	5048.76
202252_at	2169.77	1	0	0		202670_at	1888.08	1	0	0			224462_s_at		X	Down	5069.01
227082_at	2173.09	1	0	0		208248_x_at	1889.39	1	0	0			201509_at	X	X	Down	5069.95
202230_s_at	2174.76	1	0	0		213411_at	1889.63	1	0	0			212995_x_at	X	X	Down	5073.71
201061_s_at	2176.55	1	0	0		208671_at	1897.01	1.0001	0	0			211616_s_at	X	X	Down	5086.47
242343_x_at	2179.99	1	0	0		218404_at	1897.78	1	0	0			202785_at	X		Down	5097.63
233041_x_at	2182.19	1	0	0		206678_at	1897.93	1.0001	0	0			237560_at	X		Up	5098.21
228780_at	2183.9	1	0	0		231650_s_at	1898.44	1	0	0			218220_at		X	Down	5099.31
201565_s_at	2184.76	1	0	0		208869_s_at	1898.56	1	0	0			224739_at	X	X	Up	5107.73
241717_at	2190.51	1	0	0		214434_at	1899.17	1	0	0			230280_at	X	X	Down	5115.7
1569594_a_at	2191	1	0	0		221727_at	1905.03	1	0	0			228839_s_at	X	X	Up	5127.72
200677_at	2191.07	1	0	0		200786_at	1906.28	1	0	0			204977_at	X	X	Down	5138.33
235964_x_at	2198.81	1	0	0		204030_s_at	1926.93	1	0	0			201057_s_at	X	X	Down	5144.7
239179_at	2202.59	1	0	0		201338_x_at	1929.59	1	0	0			221486_at	X	X	Down	5153.39
226693_at	2205.58	1	0	0		214956_at	1929.84	1	0	0			200732_s_at	X	X	Down	5175.58
206551_x_at	2209.59	1	0	0		236456_at	1932.23	1	0	0			200705_s_at		X	Down	5178.27
228658_at	2210.46	1	0	0		209046_s_at	1935.35	1	0	0			243318_at	X	X	Up	5194.97
1555495_a_at	2214.19	1	0	0		212843_at	1935.48	1.0001	0	0			221942_s_at	X	X	Down	5196.03
46256_at	2216.59	1	0	0		200613_at	1939.98	1.0001	0	0			207598_x_at	X	X	Up	5213.96
1560049_at	2228.33	1	0	0		217871_s_at	1946.53	1.0001	0	0			241391_at	X	X	Up	5234.53
243618_s_at	2230.23	1	0	0		213408_s_at	1951.74	1.0001	0	0			209409_at	X	X	Down	5244.87
233056_x_at	2230.81	1	0	0		210871_x_at	1951.75	1	0	0			205967_at	X	X	Up	5255.61
200858_s_at	2231.69	1	0	0		235066_at	1957.74	1	0	0			225050_at	X	X	Down	5271.91
202769_at	2236	1	0	0		213849_s_at	1960.77	1	0	0			226037_s_at	X	X	Down	5303.84
215383_x_at	2240.62	1	0	0		212716_s_at	1963.52	1	0	0			219670_at	X	X	Down	5319.54
219387_at	2243.06	1	0	0		204722_at	1967.28	1.0001	0	0			35436_at	X	X	Up	5328.6
209484_s_at	2244.17	1	0	0		213938_at	1968.75	1	0	0			229537_at	X	X	Down	5339.48
212501_at	2244.6	1	0	0		215000_s_at	1969.76	1	0	0			215504_x_at	X	X	Up	5341.56
227168_at	2251.82	1	0	0		201340_s_at	1970.91	1.0001	0	0			203861_s_at		X	Down	5346.27
201125_s_at	2254.53	1	0	0		209444_at	1973.19	1	0	0			200072_s_at	X	X	Down	5357.44
243_g_at	2256	1	0	0		222230_s_at	1974.12	1	0	0			206137_at		X	Down	5371.61
208792_s_at	2259.28	1	0	0		208857_s_at	1978.35	1	0	0			202868_s_at	X	X	Down	5384.98
213656_s_at	2265.46	1	0	0		222553_x_at	1979.18	1	0	0			213517_at	X	X	Up	5388.76
214246_x_at	2266.55	1	0	0		216295_s_at	1984.5	1	0	0			230326_s_at		X	Down	5389.44
1566867_at	2269.42	1	0	0		202021_x_at	1984.68	1	0	0			227441_s_at		X	Down	5414.84
243398_at	2270.78	1	0	0		217886_at	1985.3	1	0	0			203603_s_at	X		Up	5426.7
214177_s_at	2272.45	1	0	0		201076_at	1986.62	1	0	0			235575_at	X	X	Up	5439.19
212643_at	2273.44	1	0	0		224650_at	1992.1	1	0	0			201272_at		X	Down	5442.19
238549_at	2279.02	1	0	0		208680_at	1994.14	1	0	0			221263_s_at		X	Down	5450.59
204763_s_at	2280.93	1	0	0		218138_at	1994.41	1	0	0			202534_x_at	X	X	Up	5460.8
201859_at	2281.4	1	0	0		211710_x_at	1998.6	1.0001	0	0			203849_s_at	X	X	Up	5469.19
213850_s_at	2282.98	1	0	0		202371_at	2002.64	1.0001	0	0			219019_at	X	X	Up	5474.35
226047_at	2288.82	1	0	0		204684_at	2003.67	1	0	0			242319_at	X	X	Up	5476.56
200012_x_at	2292.95	0.9999	0	0		203182_s_at	2010.9	1	0	0			227435_at	X	X	Up	5480.95
200926_at	2293.57	1	0	0		212607_at	2012.9	1	0	0			214499_s_at	X	X	Up	5493.88
208617_s_at	2296.03	1	0	0		217717_s_at	2013.45	1	0	0			1558733_at		X	Up	5496.61
226430_at	2297.77	1	0	0		200098_s_at	2040.53	1	0	0			201067_at	X	X	Down	5511.94
205003_at	2299.15	1	0	0		211951_at	2043.44	1	0	0			1561657_at	X	X	Up	5513.61
209094_at	2304.09	1	0	0		201304_at	2043.74	1.0001	0	0			201632_at		X	Down	5514.25
225501_at	2304.99	1	0	0		208742_s_at	2045.38	1	0	0			1569200_at	X	X	Up	5516.76
201117_s_at	2307.26	1	0	0		229973_at	2046.23	1	0	0			204731_at	X	X	Up	5542.18
206374_at	2315.21	1	0	0		218175_at	2048.22	1.0001	0	0			235112_at		X	Up	5559.19
1557122_s_at	2317.58	1	0	0		213967_at	2050.65	1	0	0			43544_at	X	X	Up	5564.94
201857_at	2332.39	1	0	0		206790_s_at	2054.88	1	0	0			236949_at	X	X	Up	5571.05
212450_at	2340	1	0	0		208158_s_at	2055.16	1	0	0			40569_at	X	X	Up	5577.49
209815_at	2340.01	1	0	0		212857_x_at	2058.38	1.0001	0	0			209440_at	X	X	Down	5586.42
41644_at	2343.32	1	0	0		201375_s_at	2058.42	1.0001	0	0			230656_s_at	X	X	Down	5590.19
212933_x_at	2348.32	1	0	0		202325_s_at	2058.56	1.0001	0	0			231896_s_at	X		Down	5597.01
213400_s_at	2349.25	1	0	0		229430_at	2064.49	1	0	0			201434_at	X	X	Down	5601.82
209184_s_at	2351.78	1	0	0		201535_at	2066.18	1	0	0			235918_x_at	X		Up	5604.33
221791_s_at	2358.95	1	0	0		207081_s_at	2075.08	1	0	0			213195_at	X	X	Down	5607.53
222651_s_at	2361.92	1	0	0		200911_s_at	2075.7	1	0	0			210425_x_at	X		Down	5616.42
209258_s_at	2362.41	1	0	0		230117_at	2085.17	1	0	0			225003_at	X	X	Down	5619.57
227626_at	2374.9	1	0	0		204823_at	2085.73	1	0	0			217721_at	X		Down	5645.22
220044_x_at	2385.36	1	0	0		224930_x_at	2086.75	1	0	0			200042_at	X	X	Down	5647.63
209875_s_at	2386.52	1	0	0		212130_x_at	2090.82	1	0	0			205117_at	X	X	Up	5653.6
1564207_at	2393.41	1	0	0		208909_at	2091.74	1	0	0			235049_at	X	X	Down	5654.26
233868_x_at	2399.21	1	0	0		212266_s_at	2096.22	1	0	0			217819_at	X	X	Down	5654.34
212761_at	2400.04	1	0	0		206481_s_at	2096.3	1	0	0			238919_at	X	X	Up	5662.61
236715_x_at	2405.48	1	0	0		212358_at	2096.85	1.0001	0	0			235697_at	X	X	Up	5670.58
235381_at	2406.11	1	0	0		217841_s_at	2099.52	1	0	0			217250_s_at	X	X	Up	5698.7
212070_at	2412.31	1	0	0		205638_at	2101.94	1	0	0			232653_at	X	X	Up	5701.74
218901_at	2415.16	1	0	0		206710_s_at	2104.34	1	0	0			212095_s_at	X	X	Up	5709.33
213485_s_at	2420.85	1	0	0		208652_at	2106.19	1	0	0			236153_at	X		Up	5758.84
206562_s_at	2421.18	1	0	0		200038_s_at	2108.37	1	0	0			238595_at		X	Up	5764.42
208003_s_at	2423.11	1	0	0		208743_s_at	2110.57	1	0	0			225870_s_at	X	X	Down	5790.07
213588_x_at	2424.71	1	0	0		200009_at	2111.2	1	0	0			236268_at	X	X	Up	5797.35
226740_x_at	2429.47	1	0	0		222388_s_at	2113.22	1	0	0			215553_x_at	X	X	Up	5801.98
1562529_s_at	2433.4	1	0	0		213808_at	2113.29	1	0	0			1560116_a_at	X	X	Up	5832.89
207966_s_at	2435.09	1	0	0		216221_s_at	2115.43	1	0	0			238346_s_at	X	X	Up	5843.47
1554595_at	2439.07	1	0	0		215952_s_at	2115.99	1	0	0			63825_at	X	X	Up	5848.56
230179_at	2440.91	1	0	0		202517_at	2116.23	1	0	0			221952_x_at	X	X	Down	5897.92
201885_s_at	2440.97	1	0	0		208517_x_at	2127.46	1	0	0			219671_at	X	X	Down	5903.73
212328_at	2444.1	1	0	0		208668_x_at	2134.57	1	0	0			225660_at		X	Up	5912.22
225117_at	2445.49	1	0	0		201527_at	2136.02	1	0	0			1556336_at		X	Up	5915.23
205812_s_at	2446.63	1	0	0		228109_at	2137.15	1	0	0			243329_at	X	X	Up	5927.73
200094_s_at	2455.99	1	0	0		212798_s_at	2137.65	1	0	0			243648_at	X	X	Up	5928.82
202428_x_at	2456.03	1	0	0		224983_at	2145.5	1	0	0			226718_at	X	X	Down	5929.11
209332_s_at	2457.91	1	0	0		211956_s_at	2146.19	1	0	0			213079_at	X	X	Down	5945.45
208359_s_at	2467.55	0.9999	0	0		202522_at	2150.22	1	0	0			209066_x_at	X	X	Down	5955.96
223190_s_at	2468.99	1	0	0		201000_at	2151.21	1	0	0			202121_s_at	X	X	Down	5956.99
224624_at	2469.26	1	0	0		225092_at	2151.76	1	0	0			209553_at	X	X	Down	5961.28
229497_at	2470.1	1	0	0		211939_x_at	2152.85	1	0	0			201324_at	X	X	Up	5983.89
220113_x_at	2475.04	1	0	0		200870_at	2154.47	1	0	0			244040_at		X	Up	5998.91
223673_at	2477.91	1	0	0		229300_at	2156.32	1	0	0			242801_at		X	Up	6000.37
220960_x_at	2478.98	1	0	0		202042_at	2156.52	1	0	0			221526_x_at	X		Up	6004.92
212412_at	2479.13	1	0	0		213484_at	2158.95	1	0	0			226528_at		X	Down	6013.5
209377_s_at	2480.28	1	0	0		200750_s_at	2162.34	1	0	0			212228_s_at	X	X	Down	6069.59
212496_s_at	2483.5	1	0	0		209300_s_at	2169.2	1	0	0			217726_at	X	X	Down	6083.55
203297_s_at	2487.4	1	0	0		200802_at	2170.59	1	0	0			222282_at		X	Up	6084.11
224284_x_at	2498.94	1	0	0		202967_at	2171.68	1	0	0			244859_at	X	X	Up	6160.58
217718_s_at	2499.73	1	0	0		201738_at	2183.88	1	0	0			202594_at	X	X	Down	6170.92
226465_s_at	2500.25	1	0	0		202897_at	2187.85	1	0	0			1568877_a_at	X	X	Up	6177.16
1560199_x_at	2506.77	1	0	0		200873_s_at	2189.43	1	0	0			222364_at	X	X	Up	6178.73
208137_x_at	2508.52	1	0	0		222990_at	2192.41	1	0	0			217482_at	X	X	Up	6183.81
209153_s_at	2521.66	1	0	0		205691_at	2203.68	1	0	0			1558831_x_at	X	X	Up	6214.65
213217_at	2525.2	1	0	0		212736_at	2204.18	1	0	0			1557155_a_at	X	X	Up	6217.71
221568_s_at	2534.73	1	0	0		203019_x_at	2205.24	1	0	0			208709_s_at	X		Down	6244.75
214799_at	2537.66	1	0	0		212551_at	2215	1	0	0			216527_at	X	X	Up	6257.92
221891_x_at	2537.75	1	0	0		203606_at	2223.42	1	0	0			242428_at		X	Up	6299.73
215067_x_at	2538.34	1	0	0		212982_at	2227.17	1	0	0			214934_at	X	X	Up	6302.96
208113_x_at	2540.82	1	0	0		208749_x_at	2227.67	1	0	0			218520_at	X	X	Down	6304.35
222047_s_at	2541.51	1	0	0		214288_s_at	2228.12	1	0	0			201709_s_at	X	X	Down	6314.71
204584_at	2552.46	1	0	0		212227_x_at	2232.12	1	0	0			201854_s_at	X		Down	6327.8
223189_x_at	2557.68	1	0	0		200863_s_at	2234.82	1	0	0			212322_at	X	X	Up	6327.91
242235_x_at	2559.29	1	0	0		201135_at	2242.52	1	0	0			219961_s_at	X	X	Down	6328.76
216449_x_at	2564.18	1	0	0		211662_s_at	2242.96	1	0	0			241727_x_at	X	X	Up	6331.91
212468_at	2566.2	1	0	0		228690_s_at	2251.1	1	0	0			227959_at	X	X	Up	6345.21
202066_at	2575.37	1	0	0		200068_s_at	2251.19	1	0	0			225496_s_at	X	X	Down	6349.37
202071_at	2579.23	1	0	0		224579_at	2252.96	1	0	0			242916_at		X	Up	6358.43
200797_s_at	2583.1	1	0	0		209845_at	2258.82	1	0	0			212384_at	X	X	Up	6374.28
223741_s_at	2587.27	1	0	0		210016_at	2262.51	1	0	0			224972_at	X	X	Down	6399.28
244610_x_at	2587.28	1	0	0		211684_s_at	2263.07	1	0	0			238560_at	X	X	Up	6401.25
1559419_at	2589.24	1	0	0		201154_x_at	2267.24	1	0	0			223461_at	X		Down	6408.07
208634_s_at	2591.24	1	0	0		200638_s_at	2270.9	1	0	0			213555_at	X		Down	6410.35
1553613_s_at	2592.42	1	0	0		202677_at	2270.9	1	0	0			1561167_at		X	Up	6412.29
212274_at	2594.38	1	0	0		206662_at	2272.22	1	0	0			200771_at	X	X	Up	6412.63
202850_at	2610.89	1	0	0		223193_x_at	2273.16	1	0	0			239167_at		X	Up	6419.09
225116_at	2614.13	1	0	0		201804_x_at	2273.82	1	0	0			230392_at	X	X	Up	6443.78
202936_s_at	2617.61	1	0	0		200862_at	2274.56	1	0	0			1569477_at	X		Up	6471.88
212205_at	2621.19	1	0	0		208746_x_at	2276.81	1	0	0			226484_at	X		Up	6495.8
214659_x_at	2627.08	1	0	0		201214_s_at	2280.14	1	0	0			230713_at	X	X	Up	6515.45
236007_at	2629.33	1	0	0		210453_x_at	2283.8	1	0	0			238115_at	X	X	Down	6527.53
230958_s_at	2630.83	1	0	0		206656_s_at	2285.62	1	0	0			207084_at	X	X	Up	6544.67
217761_at	2635.23	1	0	0		217874_at	2287.33	1	0	0			212178_s_at	X	X	Up	6555.78
220081_x_at	2638.92	1	0	0		225325_at	2293.18	1	0	0			201146_at	X	X	Up	6567.48
201254_x_at	2639.47	1	0	0		201054_at	2298.86	1	0	0			227784_s_at		X	Down	6571.91
200891_s_at	2640.06	1	0	0		200694_s_at	2300.28	1	0	0			203518_at		X	Down	6576.98
218181_s_at	2641.63	1	0	0		227178_at	2301.55	1	0	0			203814_s_at	X	X	Down	6599.38
225293_at	2642.75	1	0	0		217732_s_at	2304.35	1.0001	0	0			200720_s_at	X		Down	6622.59
1557820_at	2642.87	1	0	0		226185_at	2304.99	1	0	0			41387_r_at		X	Up	6623.03
1569409_x_at	2644.41	1	0	0		228174_at	2306.76	1	0	0			212432_at	X	X	Down	6627.86
212487_at	2645.81	1	0	0		230262_at	2309.12	1	0	0			201751_at	X		Down	6645.08
209204_at	2650.29	1	0	0		219293_s_at	2314.27	1	0	0			222809_x_at	X	X	Up	6661.04
200800_s_at	2653	0.9999	0	0		206976_s_at	2315.43	1	0	0			242372_s_at		X	Down	6662.35
231223_at	2659.29	1	0	0		200029_at	2317.91	1	0	0			229531_at	X	X	Up	6666.07
223168_at	2662.75	1	0	0		222154_s_at	2322.61	1	0	0			230621_at	X	X	Up	6681.52
215529_x_at	2663.41	1	0	0		201463_s_at	2322.7	1	0	0			202551_s_at	X	X	Up	6697.06
202844_s_at	2666.27	1	0	0		220942_x_at	2323.08	1	0	0			213137_s_at	X		Up	6700.99
214328_s_at	2668.94	1.0001	0	0		208656_s_at	2325.34	1	0	0			49306_at		X	Up	6712.38
232416_at	2671.08	1	0	0		211759_x_at	2326.66	1	0	0			230006_s_at		X	Down	6719.15
236448_at	2679.25	1	0	0		200007_at	2327.56	1	0	0			201191_at	X		Down	6723.89
236704_at	2681.47	1	0	0		227425_at	2329.63	1	0	0			202623_at	X		Down	6728.65
238003_at	2682.32	1	0	0		206621_s_at	2334.76	1	0	0			200954_at	X	X	Down	6728.72
233595_at	2682.56	1	0	0		202254_at	2336.12	1	0	0			244803_at	X	X	Up	6734.86
215169_at	2685.14	1	0	0		200812_at	2336.81	1	0	0			218271_s_at	X	X	Down	6743.63
210944_s_at	2692.84	1	0	0		212690_at	2340.05	1	0	0			202330_s_at	X	X	Up	6746.97
218155_x_at	2693.02	1	0	0		201592_at	2344.91	1	0	0			205514_at	X	X	Down	6753.53
212473_s_at	2693.44	0.9999	0	0		213902_at	2346.53	1	0	0			201836_s_at	X	X	Down	6762.48
209558_s_at	2694.74	1	0	0		1560587_s_at	2348.27	1	0	0			241905_at	X		Up	6763.09
206730_at	2707.61	1	0	0		227690_at	2348.31	1	0	0			233647_s_at	X	X	Down	6769.73
233319_x_at	2708	1	0	0		225332_at	2348.91	1	0	0			241769_at		X	Up	6775.39
217911_s_at	2710.38	1	0	0		209583_s_at	2351.26	1	0	0			211779_x_at	X	X	Down	6783.09
205596_s_at	2713.86	1	0	0		230962_at	2353.05	1	0	0			215344_at	X		Up	6798.14
209921_at	2714.31	1	0	0		209159_s_at	2355.65	1	0	0			224509_s_at		X	Down	6804.01
226544_x_at	2718	1	0	0		200631_s_at	2358.43	1	0	0			201825_s_at		X	Down	6808.65
226176_s_at	2720.64	1	0	0		201959_s_at	2361.08	1	0	0			220615_s_at	X	X	Down	6816.13
244292_at	2721.55	1	0	0		200099_s_at	2364.37	1	0	0			229725_at	X	X	Down	6818.71
226189_at	2730.56	1	0	0		230100_x_at	2364.51	1	0	0			241954_at	X	X	Up	6819.04
208788_at	2731.19	1	0	0		216215_s_at	2365.35	1	0	0			202135_s_at	X	X	Down	6827.53
223642_at	2737.95	1	0	0		200941_at	2367.01	1	0	0			239096_at	X	X	Up	6838.34
236814_at	2740.29	1	0	0		200625_s_at	2370.16	1	0	0			203113_s_at	X	X	Up	6850.35
226340_x_at	2744.48	1	0	0		208714_at	2371.31	1	0	0			235567_at	X	X	Up	6881.85
201368_at	2745.26	1	0	0		224656_s_at	2374.44	1	0	0			208720_s_at	X		Down	6883.32
212923_s_at	2746.1	1	0	0		201588_at	2378.97	1	0	0			213421_x_at	X	X	Down	6888.03
209631_s_at	2753.23	1	0	0		244623_at	2386.87	1	0	0			229264_at	X	X	Up	6910.32
204387_x_at	2758.21	1	0	0		201660_at	2389.46	1	0	0			243827_at	X	X	Up	6921.35
241818_at	2764.34	1	0	0		203998_s_at	2391.69	1	0	0			237018_at	X	X	Up	6922.93
222415_at	2769.21	1	0	0		208732_at	2392.83	1	0	0			215167_at	X	X	Down	6925.17
45526_g_at	2769.39	1	0	0		203151_at	2399.3	1.0001	0	0			231887_s_at		X	Up	6934.15
222207_x_at	2773.04	1	0	0		217964_at	2404.06	1	0	0			223026_s_at	X		Down	6951.94
203956_at	2773.31	1	0	0		203906_at	2408.66	1	0	0			202416_at	X		Down	6968.18
211538_s_at	2780.54	1	0	0		222431_at	2409.4	1	0	0			1553313_s_at		X	Up	6986.31
244753_at	2781.41	1	0	0		202243_s_at	2416.06	1	0	0			202660_at	X		Up	7008.68
202573_at	2782.48	1	0	0		224345_x_at	2416.51	1	0	0			242407_at	X	X	Up	7030.77
58780_s_at	2782.53	1	0	0		225313_at	2419.37	1	0	0			212645_x_at	X	X	Down	7043.31
212869_x_at	2783.04	1	0	0		226154_at	2419.65	1	0	0			240532_at	X	X	Down	7044.61
241303_x_at	2784.41	1	0	0		201403_s_at	2420.89	1	0	0			222428_s_at	X	X	Up	7050.02
1562062_at	2789.05	1	0	0		212111_at	2421.04	1	0	0			214850_at	X	X	Up	7063.22
206323_x_at	2789.54	1	0	0		211036_x_at	2423.58	1	0	0			212348_s_at	X	X	Down	7073.05
200633_at	2790.15	1.0002	0	0		208705_s_at	2423.59	1	0	0			1568603_at	X	X	Down	7081.38
214063_s_at	2791.66	1	0	0		213362_at	2428.13	1	0	0			238711_s_at		X	Up	7086.07
229949_at	2792.48	1	0	0		228044_at	2435.78	1	0	0			1563881_at	X	X	Up	7113.34
1555575_a_at	2803.45	1	0	0		212956_at	2436.06	1	0	0			225219_at	X	X	Up	7127.66
213005_s_at	2806.35	1	0	0		201371_s_at	2436.17	1	0	0			218843_at	X	X	Down	7139.67
233313_at	2808.21	1	0	0		212971_at	2440.49	1.0001	0	0			236139_at	X	X	Up	7143.38
226143_at	2808.52	1	0	0		231930_at	2440.93	1	0	0			203944_x_at	X		Down	7149.18
241786_at	2809.67	1	0	0		228708_at	2441.2	1	0	0			236283_x_at	X	X	Up	7149.59
226043_at	2811.85	1	0	0		227705_at	2443.88	1	0	0			230790_x_at	X	X	Up	7155.13
212483_at	2812.89	1	0	0		201993_x_at	2444.58	1	0	0			206652_at	X	X	Up	7161.26
208710_s_at	2813.43	1	0	0		225498_at	2444.99	1	0	0			224862_at	X	X	Up	7167.71
215373_x_at	2815.48	1	0	0		212978_at	2448.18	1	0	0			218072_at		X	Down	7168.81
205559_s_at	2815.92	1	0	0		222572_at	2449.01	1	0	0			208996_s_at	X	X	Down	7185.8
200821_at	2824.58	1	0	0		200011_s_at	2453.98	1	0	0			224151_s_at	X	X	Up	7211.93
225845_at	2826.82	1	0	0		218226_s_at	2466.44	1	0	0			1553984_s_at		X	Up	7212.58
235213_at	2828.78	1	0	0		207093_s_at	2472.14	1	0	0			236934_at	X	X	Up	7243.51
225229_at	2841.13	1	0	0		200693_at	2472.81	1	0	0			203031_s_at	X	X	Down	7256.6
215290_at	2855.15	1	0	0		217122_s_at	2473.54	1	0	0			236571_at		X	Up	7271.47
216384_x_at	2855.54	1	0	0		226296_s_at	2477.25	1	0	0			203911_at	X	X	Up	7324.5
221842_s_at	2857.41	1	0	0		207168_s_at	2479.8	1	0	0			225055_at	X	X	Up	7326.09
201103_x_at	2865.46	1	0	0		202780_at	2481.24	1	0	0			229143_at	X	X	Up	7329.68
200632_s_at	2868.33	1	0	0		212701_at	2484.77	1	0	0			209163_at	X	X	Down	7331.92
202425_x_at	2870.7	1	0	0		201084_s_at	2486.23	1	0	0			217520_x_at		X	Up	7355.58
242240_at	2872.92	1	0	0		217768_at	2486.26	1	0	0			226009_at	X		Down	7362.88
223350_x_at	2878.48	1	0	0		208972_s_at	2487.08	1	0	0			237107_at	X		Up	7410.09
200871_s_at	2883.4	1	0	0		221434_s_at	2489	1	0	0			212088_at	X	X	Down	7424.18
221031_s_at	2885.94	1	0	0		226016_at	2489.55	1	0	0			221886_at	X	X	Up	7432.77
230885_at	2893.73	1	0	0		231489_x_at	2491.48	1	0	0			1565620_at	X	X	Up	7449.13
200897_s_at	2893.99	1	0	0		213689_x_at	2496.3	1	0	0			203173_s_at		X	Down	7464.27
218053_at	2896.24	1	0	0		49077_at	2503.92	1	0	0			204718_at	X	X	Down	7464.29
232531_at	2899.2	1	0	0		204813_at	2520.44	1	0	0			222621_at		X	Up	7501.06
230180_at	2900.01	1	0	0		212731_at	2532.16	1	0	0			236901_at	X	X	Up	7542.39
231220_at	2906.51	1	0	0		200039_s_at	2532.92	1	0	0			233359_at		X	Up	7570.92
212492_s_at	2908.35	1	0	0		224366_s_at	2534.58	1	0	0			240602_at	X	X	Up	7577.87
200016_x_at	2908.92	1	0	0		224786_at	2535.93	1	0	0			222313_at		X	Up	7599.4
241613_at	2911.44	1	0	0		200085_s_at	2551.98	1	0	0			1553693_s_at	X	X	Up	7649.64
1562063_x_at	2916.3	1	0	0		223035_s_at	2553.51	1	0	0			229374_at	X	X	Down	7650.37
212360_at	2919.71	1	0	0		207573_x_at	2554.08	1	0	0			230379_x_at	X	X	Up	7703.72
228758_at	2924.36	1	0	0		209702_at	2554.59	1	0	0			239102_s_at	X	X	Up	7708.24
240478_at	2925.08	1	0	0		202141_s_at	2555.82	1	0	0			229065_at	X	X	Down	7737.95
228007_at	2934.74	1	0	0		224584_at	2561.45	1	0	0			229687_s_at	X	X	Up	7741.2
202822_at	2939.56	1	0	0		223174_at	2561.51	1	0	0			38069_at	X		Up	7748.24
218032_at	2941.14	1	0	0		225904_at	2562.29	1	0	0			229966_at	X	X	Up	7754.26
217713_x_at	2953.4	1	0	0		213405_at	2565.93	1	0	0			239497_at	X	X	Up	7773.32
228617_at	2953.84	1	0	0		223500_at	2567.46	1	0	0			1558345_a_at	X		Up	7778.84
232597_x_at	2954.25	1	0	0		220939_s_at	2568.05	1	0	0			232173_at	X	X	Down	7852.19
225511_at	2957.46	1	0	0		234873_x_at	2569.51	1	0	0			221772_s_at	X	X	Down	7852.25
237868_x_at	2958.07	1	0	0		224871_at	2571.33	1	0	0			220411_x_at		X	Up	7864.72
226360_at	2958.13	1	0	0		218935_at	2572.12	1	0	0			203549_s_at	X	X	Down	7867.44
221518_s_at	2960.21	1	0	0		222533_at	2572.44	1	0	0			209177_at	X	X	Down	7871.51
232264_at	2963.45	1	0	0		209447_at	2573.99	1	0	0			238147_at	X	X	Up	7883
203542_s_at	2963.84	1	0	0		203478_at	2574.23	1	0	0			225298_at	X	X	Down	7893.09
232180_at	2969.91	1	0	0		228724_at	2577.46	1	0	0			202201_at	X	X	Down	7896.95
1559402_a_at	2971.64	1	0	0		213587_s_at	2577.5	1.0001	0	0			228974_at	X	X	Up	7909.72
224780_at	2972.05	1	0	0		200840_at	2577.87	1	0	0			201810_s_at	X	X	Down	7959.25
208912_s_at	2976.17	1	0	0		204467_s_at	2578.88	1	0	0			1569482_at	X	X	Up	7961.62
223204_at	2976.39	1	0	0		224573_at	2580.81	1	0	0			236484_at	X	X	Up	8001.31
225546_at	2985.5	1	0	0		204246_s_at	2580.92	1	0	0			202505_at	X	X	Down	8007.12
208692_at	2989.35	1	0	0		203053_at	2582.82	1	0	0			201636_at	X	X	Up	8011.69
242389_at	2989.5	1	0	0		224964_s_at	2584.95	1	0	0			225864_at	X	X	Up	8039.52
212188_at	2989.63	1	0	0		221984_s_at	2588.14	1.0001	0	0			209079_x_at	X	X	Up	8071.14
204786_s_at	2990.42	1	0	0		200627_at	2590.18	1	0	0			236274_at	X	X	Up	8078.24
216336_x_at	2990.86	1	0	0		202074_s_at	2590.88	1	0	0			209534_x_at	X	X	Up	8081.4
236752_at	2991.36	1	0	0		204591_at	2592.95	1	0	0			1560741_at	X	X	Up	8100.25
215127_s_at	2994.52	1	0	0		207135_at	2593.71	1	0	0			212089_at	X		Up	8107.35
227370_at	2999.29	1	0	0		228051_at	2596.9	1	0	0			240432_x_at		X	Up	8112.71
203178_at	2999.56	1	0	0		219301_s_at	2603.64	1	0	0			1566480_x_at	X	X	Up	8121.07
212387_at	2999.61	1	0	0		218190_s_at	2605.92	1	0	0			1554593_s_at	X	X	Down	8121.7
234163_at	3001.53	1	0	0		217673_x_at	2610.79	1.0001	0	0			201622_at	X	X	Down	8124.16
236488_s_at	3001.59	1	0	0		218491_s_at	2611.95	1	0	0			204559_s_at	X	X	Down	8159.31
232113_at	3006.43	1	0	0		218467_at	2618.51	1	0	0			235200_at	X	X	Up	8163.04
225207_at	3007.82	1	0	0		208786_s_at	2621.98	1	0	0			227229_at		X	Down	8184.7
229574_at	3010.89	1	0	0		202467_s_at	2623.2	1	0	0			215280_s_at	X	X	Up	8186.47
227064_at	3014.28	1	0	0		227476_at	2624.51	1	0	0			235288_at	X	X	Up	8194.56
243768_at	3020.89	1	0	0		206015_s_at	2624.98	1	0	0			203329_at		X	Down	8198.36
212462_at	3027.82	1	0	0		230264_s_at	2626.14	1	0	0			204622_x_at	X	X	Up	8250.52
208238_x_at	3027.86	1	0	0		208731_at	2627.06	1	0	0			240554_at	X	X	Up	8251.08
1569608_x_at	3030.32	1	0	0		224801_at	2627.59	1	0	0			240282_at	X		Up	8261.1
227567_at	3037.02	1	0	0		217993_s_at	2636.35	1	0	0			233037_at	X	X	Up	8262.71
242688_at	3037.16	1	0	0		204301_at	2637.94	1	0	0			235482_at	X		Up	8266.65
201681_s_at	3039.66	1	0	0		221700_s_at	2639.25	1	0	0			241216_at	X	X	Up	8268.75
218396_at	3039.68	1	0	0		205230_at	2641.48	1	0	0			238017_at	X	X	Down	8305.92
204995_at	3040.52	1	0	0		200955_at	2643.81	1	0	0			238761_at	X	X	Up	8341.89
242579_at	3041.16	1	0	0		217917_s_at	2646.99	1	0	0			240139_at		X	Up	8350.52
226620_x_at	3042.8	1	0	0		208805_at	2652.41	1	0	0			201964_at	X		Down	8368.05
244697_at	3044.21	1	0	0		213911_s_at	2653.23	1	0	0			213032_at	X		Up	8418.62
205150_s_at	3054.15	1	0	0		204589_at	2653.96	1	0	0			232012_at	X	X	Up	8421.7
205871_at	3059.05	1	0	0		230300_at	2656.45	1	0	0			244511_at	X	X	Up	8439.18
1558299_at	3059.64	1	0	0		224728_at	2661.37	1	0	0			211964_at	X	X	Up	8442
201290_at	3061.3	1	0	0		213969_x_at	2661.97	1	0	0			241741_at	X	X	Up	8454.97
226177_at	3064.66	1	0	0		200740_s_at	2662.25	1	0	0			219203_at	X		Down	8456.48
213593_s_at	3067.43	1	0	0		225871_at	2668.07	1	0	0			215269_at		X	Up	8478.6
226899_at	3067.5	1	0	0		238029_s_at	2671.72	1	0	0			228487_s_at	X	X	Up	8526.84
213074_at	3068.74	1	0	0		205737_at	2673.8	1	0	0			225172_at	X	X	Up	8545.56
225516_at	3069.03	1	0	0		200626_s_at	2674.09	1	0	0			238108_at	X		Up	8556.83
233152_x_at	3069.32	1	0	0		229202_at	2677.99	1	0	0			228858_at	X		Up	8575.7
211945_s_at	3074.24	1	0	0		214043_at	2687.7	1	0	0			227405_s_at		X	Up	8587.28
202620_s_at	3077.93	1	0	0		230644_at	2687.8	1	0	0			201083_s_at	X	X	Up	8588.05
212854_x_at	3079.27	1	0	0		201400_at	2695.08	1	0	0			227585_at	X		Down	8599.09
208882_s_at	3079.45	1	0	0		221207_s_at	2695.13	1	0	0			240005_at	X	X	Down	8606.42
226820_at	3080.2	1	0	0		226883_at	2695.89	1	0	0			201586_s_at	X	X	Down	8616.99
240205_x_at	3081.17	1	0	0		218037_at	2696.2	1	0	0			227944_at	X	X	Down	8622.36
239866_at	3081.82	1	0	0		214170_x_at	2698.35	1	0	0			220269_at	X	X	Down	8634.74
233449_at	3082.94	1	0	0		200972_at	2699.2	1	0	0			212037_at	X		Down	8657.09
224970_at	3086.14	1	0	0		208841_s_at	2700.97	1	0	0			201182_s_at	X	X	Up	8665.31
238558_at	3087.7	1	0	0		223557_s_at	2713.86	1	0	0			1566848_x_at		X	Up	8695.37
229309_at	3092.48	1	0	0		230849_at	2718.41	1	0	0			231329_at	X	X	Up	8700.27
212230_at	3094.28	1	0	0		201491_at	2722.91	1	0	0			212512_s_at	X		Up	8701.85
202117_at	3096.94	1	0	0		218456_at	2737.24	1	0	0			239333_x_at	X	X	Up	8726.4
208982_at	3098.67	1	0	0		230303_at	2740.01	1	0	0			238602_at	X	X	Up	8729.48
238297_at	3101.8	1	0	0		224452_s_at	2748.02	1	0	0			236725_at	X		Up	8783.76
232034_at	3103.1	1	0	0		207809_s_at	2748.71	1	0	0			243713_at		X	Up	8796.02
203617_x_at	3119.26	1	0	0		202169_s_at	2754.11	1	0	0			216308_x_at	X	X	Down	8797.06
225663_at	3123.55	1	0	0		204587_at	2756.3	1	0	0			226501_at	X	X	Up	8837.28
237768_x_at	3128.97	1	0	0		201704_at	2756.42	1	0	0			242973_at	X	X	Up	8842.85
1553581_s_at	3129.49	1	0	0		210404_x_at	2759.16	1	0	0			213535_s_at	X	X	Down	8889.14
203723_at	3132.11	1	0	0		224777_s_at	2764.11	1	0	0			204517_at	X	X	Up	8893.57
228486_at	3135.86	1	0	0		205325_at	2764.23	1	0	0			237937_x_at	X		Up	8914.05
225726_s_at	3136.83	1	0	0		220864_s_at	2765.21	1	0	0			236368_at	X		Up	8914.54
219451_at	3137.23	1	0	0		200853_at	2766.47	1	0	0			221877_at	X	X	Down	8916.61
239357_at	3138.26	1	0	0		212213_x_at	2767.31	1	0	0			209814_at	X		Down	8930.7
219077_s_at	3140.11	1	0	0		217883_at	2774.62	1	0	0			243593_s_at	X	X	Up	8931.74
218323_at	3147.81	1	0	0		236468_at	2776.01	1	0	0			233216_at	X	X	Up	8957.77
211628_x_at	3149.88	1	0	0		211047_x_at	2777.08	1	0	0			212652_s_at	X	X	Down	8957.88
243249_at	3152.32	1	0	0		200794_x_at	2777.8	1	0	0			202138_x_at	X	X	Down	8958.87
1556352_at	3155.68	1	0	0		209224_s_at	2781.85	1	0	0			226520_at		X	Up	8968.95
1559072_a_at	3155.73	1	0	0		200089_s_at	2784.42	1	0	0			228516_at		X	Up	8999.67
214693_x_at	3156.01	1	0	0		230144_at	2784.75	1	0	0			209686_at	X	X	Up	9032.55
242052_at	3164.11	1	0	0		204035_at	2786.96	1	0	0			213093_at	X	X	Up	9098.72
213015_at	3164.65	1	0	0		211679_x_at	2790.64	1	0	0			229315_at	X	X	Up	9110.73
212629_s_at	3165.15	1	0	0		210774_s_at	2793.28	1	0	0			200053_at	X	X	Down	9126.24
229116_at	3167.32	1	0	0		223040_at	2802.61	1	0	0			223679_at	X	X	Up	9153.28
222627_at	3171.76	1	0	0		209104_s_at	2804.04	1	0	0			214432_at	X		Down	9156.96
213922_at	3177.03	1	0	0		212958_x_at	2804.65	1	0	0			225463_x_at	X	X	Down	9211.11
50277_at	3180.85	1	0	0		200023_s_at	2807.51	1	0	0			209164_s_at	X	X	Up	9222.34
212593_s_at	3187.51	1	0	0		217898_at	2807.95	1	0	0			222160_at	X	X	Up	9224.82
47608_at	3190.99	1	0	0		200013_at	2808.94	1	0	0			1559060_a_at	X	X	Up	9232.73
217762_s_at	3195.53	1	0	0		201973_s_at	2810.4	1	0	0			211464_x_at	X	X	Up	9237.94
203044_at	3196.1	1	0	0		202022_at	2817.45	1.0001	0	0			200775_s_at	X	X	Down	9272.89
227948_at	3200.45	1	0	0		208813_at	2818.18	1	0	0			240948_at	X	X	Up	9284.35
1555945_s_at	3202.62	1	0	0		218026_at	2819.6	1	0	0			231577_s_at		X	Up	9304.5
206385_s_at	3203.02	1	0	0		243163_at	2819.92	1	0	0			1563130_a_at		X	Up	9326.35
221796_at	3207.11	1	0	0		218974_at	2829.83	1	0	0			238470_at	X	X	Up	9335.68
205442_at	3208.15	1	0	0		202946_s_at	2831.63	1	0	0			201548_s_at	X	X	Up	9345.64
207659_s_at	3211.51	1	0	0		225811_at	2832.73	1	0	0			203466_at	X	X	Down	9363.09
1569181_x_at	3211.61	1	0	0		229733_s_at	2839.43	1	0	0			222745_s_at	X	X	Up	9372.05
203685_at	3211.79	1	0	0		201758_at	2840.5	1	0	0			205594_at	X	X	Up	9374.41
217703_x_at	3215.25	1	0	0		214728_x_at	2851.21	1	0	0			222284_at	X	X	Up	9464.6
214114_x_at	3215.36	1	0	0		213507_s_at	2852.14	1	0	0			232280_at		X	Up	9467.54
241792_x_at	3215.4	1	0	0		227176_at	2853.46	1	0	0			244042_x_at		X	Up	9487.17
225662_at	3216.54	1	0	0		209265_s_at	2853.6	1	0	0			232288_at	X	X	Up	9501.54
240186_at	3218.8	1	0	0		201472_at	2862.21	1	0	0			222993_at		X	Down	9530.5
226625_at	3220.99	1	0	0		230288_at	2864.97	1	0	0			234578_at	X	X	Up	9532.36
31637_s_at	3225.04	1	0	0		221853_s_at	2869.02	1	0	0			204552_at	X	X	Down	9557.36
232511_at	3226.89	1	0	0		210986_s_at	2869.41	1	0	0			1564378_a_at	X		Up	9576.51
218859_s_at	3228.59	1	0	0		218042_at	2870.1	1	0	0			241798_at	X	X	Up	9587.77
242824_at	3231.61	1	0	0		225061_at	2871.1	1	0	0			1559003_a_at	X		Up	9601.35
202834_at	3232.55	1	0	0		219463_at	2873.73	1	0	0			239678_at	X	X	Down	9664.24
212208_at	3238.67	1	0	0		200876_s_at	2875.07	1	0	0			215493_x_at	X	X	Down	9672.56
242872_at	3238.97	1	0	0		212416_at	2875.76	1	0	0			242819_at		X	Up	9674.31
1561642_at	3242.66	1	0	0		229302_at	2883.24	1	0	0			226195_at	X	X	Down	9688.46
221950_at	3245.68	1	0	0		1558795_at	2885.59	1	0	0			217937_s_at	X	X	Up	9732.07
215693_x_at	3255.19	1	0	0		208787_at	2890.86	1	0	0			225484_at	X	X	Down	9765.93
228335_at	3257.31	1	0	0		213489_at	2891.55	1	0	0			223185_s_at	X	X	Up	9778.14
219236_at	3257.56	1	0	0		212017_at	2897.97	1	0	0			212673_at	X	X	Down	9799.35
209023_s_at	3257.63	1	0	0		209556_at	2914.77	1	0	0			235730_at	X	X	Up	9800.54
219313_at	3260.64	1	0	0		223857_x_at	2917.85	1	0	0			242431_at		X	Up	9812.47
224894_at	3262.21	1	0	0		229201_at	2919.85	1	0	0			226886_at	X	X	Down	9871.08
225692_at	3263.64	1	0	0		221515_s_at	2924.24	1	0	0			211493_x_at		X	Up	9871.58
205882_x_at	3266.52	1	0	0		231384_at	2924.6	1	0	0			1552507_at	X	X	Up	9887.95
209505_at	3269.85	1	0	0		209089_at	2928.46	1	0	0			232386_at	X	X	Up	9943.11
204094_s_at	3271.37	1	0	0		212309_at	2928.47	1	0	0			228556_at	X	X	Up	9965.46
225176_at	3271.54	1	0	0		211609_x_at	2928.5	1	0	0			31837_at	X		Up	9979.8
227931_at	3271.79	1	0	0		227365_at	2928.72	1	0	0			209586_s_at	X	X	Down	9989.73
201010_s_at	3283	1	0	0		209503_s_at	2929.37	1	0	0			202644_s_at		X	Up	9991.32
225356_at	3288.34	1	0	0		201648_at	2934.59	1	0	0			238716_at	X	X	Up	10001
211456_x_at	3293.07	1	0	0		200880_at	2934.95	1	0	0			222457_s_at	X	X	Up	10043.4
214924_s_at	3294.33	1	0	0		202596_at	2937.21	1	0	0			212896_at	X	X	Down	10057
209988_s_at	3299.43	1	0	0		209067_s_at	2937.95	1	0	0			226223_at	X	X	Up	10057.9
209684_at	3301.16	1	0	0		209249_s_at	2939.26	1	0	0			227891_s_at	X	X	Up	10101.7
203845_at	3306.2	1	0	0		212048_s_at	2942.67	1	0	0			221864_at	X	X	Up	10126.7
217982_s_at	3310.24	1	0	0		210024_s_at	2943.09	1	0	0			232735_at	X	X	Down	10136.8
201160_s_at	3312.5	1	0	0		219032_x_at	2948.32	1	0	0			217946_s_at	X	X	Down	10151
227407_at	3320.36	1	0	0		211023_at	2950.11	1	0	0			218302_at	X	X	Down	10152.3
236439_at	3327.37	1	0	0		218336_at	2950.84	1	0	0			203082_at	X	X	Down	10163.4
230528_s_at	3332.55	1	0	0		200884_at	2951.31	1	0	0			204266_s_at	X	X	Down	10189.3
230972_at	3335.81	1	0	0		223319_at	2959.38	1	0	0			222379_at		X	Up	10190.8
202351_at	3338.64	1	0	0		225274_at	2971.2	1	0	0			1552510_at		X	Up	10199.1
239742_at	3340.88	1	0	0		226748_at	2971.93	1	0	0			243025_at	X	X	Up	10234.9
227762_at	3363.56	1	0	0		200622_x_at	2972.45	1	0	0			1561686_at	X	X	Up	10243.4
223701_s_at	3370.89	1	0	0		200811_at	2975.28	1	0	0			237600_at	X	X	Up	10269.5
201019_s_at	3370.95	1	0	0		225728_at	2976.89	1	0	0			213693_s_at	X	X	Up	10273
201220_x_at	3386.23	1	0	0		227728_at	2978.88	1	0	0			206547_s_at	X	X	Down	10281.7
207760_s_at	3387.09	1	0	0		201033_x_at	2981.25	1	0	0			1561158_at	X	X	Up	10288
213583_x_at	3391.44	1	0	0		203339_at	2989.63	1	0	0			1557452_at		X	Up	10315
242665_at	3396.05	1	0	0		226492_at	2991.61	1	0	0			1562201_x_at	X		Up	10326.4
203505_at	3398.11	1	0	0		200783_s_at	2993.78	1	0	0			234997_x_at	X	X	Up	10391.5
209411_s_at	3399.81	1	0	0		208856_x_at	2996.38	1	0	0			242609_x_at		X	Up	10450
222378_at	3400.68	1	0	0		227394_at	2997.77	1	0	0			1555923_a_at	X		Up	10514.3
238447_at	3401.57	1	0	0		211720_x_at	2998.39	1	0	0			231387_at	X	X	Up	10538.9
211445_x_at	3405.62	1	0	0		221904_at	2998.69	1	0	0			226132_s_at		X	Down	10595.5
227802_at	3411.08	1	0	0		223013_at	3000.44	1	0	0			244045_at	X	X	Up	10624.1
208389_s_at	3412.17	1	0	0		218597_s_at	3001.32	1	0	0			226892_at	X		Up	10638.4
211499_s_at	3414.73	1	0	0		218011_at	3002.63	1	0	0			244027_at	X	X	Up	10646.7
212899_at	3421.47	1	0	0		215303_at	3009.69	1	0	0			209751_s_at	X	X	Down	10669.5
231213_at	3424.01	1	0	0		222557_at	3010.73	1	0	0			1556690_s_at	X	X	Up	10681
226999_at	3426.89	1	0	0		221494_x_at	3011.67	1	0	0			202717_s_at	X	X	Down	10718.2
210749_x_at	3428	1	0	0		221896_s_at	3013.03	1	0	0			224369_s_at	X	X	Down	10744.2
231281_at	3428.3	1	0	0		226463_at	3013.5	1	0	0			210840_s_at	X	X	Up	10760.6
218332_at	3429.96	1.0001	0	0		208778_s_at	3013.75	1	0	0			219709_x_at	X	X	Down	10766.6
203929_s_at	3430.84	1	0	0		202540_s_at	3016.05	1	0	0			1558792_x_at	X	X	Up	10788.1
227586_at	3432.24	1	0	0		200078_s_at	3016.58	1	0	0			225961_at	X	X	Up	10890.5
232150_at	3432.72	1	0	0		210338_s_at	3016.9	1	0	0			232216_at		X	Up	10911.4
217845_x_at	3435.05	1	0	0		200843_s_at	3019.38	1	0	0			222439_s_at	X	X	Down	10912.1
219619_at	3439.23	1	0	0		227434_at	3035.1	1	0	0			240331_at	X	X	Up	10970
239331_at	3441.65	1	0	0		223107_s_at	3040.71	1	0	0			243459_x_at	X		Up	11072.6
211040_x_at	3441.94	1	0	0		220890_s_at	3048.42	1	0	0			224737_x_at	X	X	Up	11079
205529_s_at	3445.41	1	0	0		206381_at	3049.09	1	0	0			1566303_s_at	X		Down	11120.8
212263_at	3446.66	1	0	0		214268_s_at	3054.27	1	0	0			227125_at		X	Up	11128
1569110_x_at	3447.81	1	0	0		209194_at	3061.65	1	0	0			229066_at		X	Up	11160.6
213457_at	3450.47	1	0	0		221908_at	3066.52	1	0	0			204481_at	X	X	Up	11169.1
238009_at	3453.46	1	0	0		201071_x_at	3071.15	1	0	0			217904_s_at	X	X	Down	11208.9
213618_at	3454.2	1	0	0		229818_at	3075.02	1	0	0			244607_at		X	Up	11213.8
228697_at	3456.33	1	0	0		219288_at	3075.63	1	0	0			1569069_s_at		X	Up	11238
236029_at	3463.04	1	0	0		204540_at	3076.18	1	0	0			218543_s_at	X	X	Up	11326.3
232795_at	3464.34	1	0	0		202041_s_at	3079.53	1	0	0			237747_at		X	Up	11330.8
242532_at	3475.93	1	0	0		227607_at	3088.91	1	0	0			205609_at	X		Up	11399.1
213328_at	3479.14	1	0	0		216194_s_at	3094.01	1	0	0			1552362_a_at		X	Up	11403.4
225636_at	3480.1	1	0	0		201889_at	3094.13	1	0	0			39313_at		X	Up	11451
200905_x_at	3481.09	1	0	0		202919_at	3094.56	1	0	0			227345_at		X	Up	11451.6
214870_x_at	3482	1.0001	0	0		204412_s_at	3096.04	1	0	0			242413_at	X	X	Up	11487.4
219041_s_at	3482.45	1	0	0		201740_at	3098.99	1	0	0			1556069_s_at		X	Up	11509.6
235803_at	3488.12	1	0	0		217939_s_at	3101.97	1	0	0			1558783_at	X		Up	11542.2
203837_at	3489	1	0	0		217759_at	3106.85	1	0	0			243745_at		X	Up	11579.5
221584_s_at	3489.67	1	0	0		204615_x_at	3107.88	1	0	0			212506_at	X	X	Up	11641.3
227197_at	3490.21	1	0	0		225096_at	3108.54	1	0	0			231016_s_at		X	Up	11662
239571_at	3493.32	1	0	0		209956_s_at	3111.42	1	0	0			38710_at	X	X	Up	11758.3
239762_at	3494.03	1	0	0		217774_s_at	3113.14	1	0	0			204528_s_at	X	X	Up	11790.4
226317_at	3497.43	1	0	0		210142_x_at	3113.46	1	0	0			203238_s_at		X	Up	11850.8
202649_x_at	3499.13	1	0	0		205635_at	3116.7	1	0	0			223519_at	X	X	Up	12126.4
203068_at	3501.45	1	0	0		208881_x_at	3117.5	1	0	0			244248_at	X	X	Up	12162
217546_at	3503.35	1	0	0		203855_at	3118.38	1	0	0			227066_at	X	X	Up	12185.1
231951_at	3506.1	1	0	0		212510_at	3119.11	1	0	0			238130_at	X	X	Up	12231.6
48580_at	3509.63	1	0	0		211483_x_at	3129.02	1	0	0			217985_s_at		X	Up	12245.8
228711_at	3509.74	1	0	0		200599_s_at	3140.75	1	0	0			232311_at	X	X	Up	12291.4
223380_s_at	3510.02	1	0	0		208846_s_at	3141.52	1	0	0			1557293_at	X	X	Up	12317
224975_at	3511.58	1	0	0		219714_s_at	3143.39	1	0	0			222610_s_at	X	X	Up	12336.5
1558695_at	3514.02	1	0	0		231045_x_at	3144.04	1	0	0			242837_at	X	X	Up	12357.8
211596_s_at	3514.61	1	0	0		228745_at	3144.32	1	0	0			203324_s_at	X		Up	12398.3
204378_at	3514.62	1	0	0		201119_s_at	3146.38	1	0	0			1562280_at	X	X	Up	12473.1
226575_at	3516.72	1	0	0		229553_at	3149.94	1	0	0			224414_s_at	X	X	Up	12485.3
204863_s_at	3520.16	1	0	0		228509_at	3150.87	1	0	0			215698_at	X	X	Up	12506.8
222608_s_at	3520.41	1	0	0		231175_at	3154.85	1	0	0			209890_at		X	Up	12602.9
224288_x_at	3520.47	1	0	0		228943_at	3159.12	1	0	0			217554_at		X	Up	12617.9
214415_at	3521.18	1	0	0		210227_at	3161.79	1	0	0			235789_at	X	X	Up	12718.1
229281_at	3522.3	1	0	0		201630_s_at	3163.77	1	0	0			235562_at	X	X	Up	12740.4
235072_s_at	3528.29	1	0	0		201166_s_at	3168.01	1	0	0			1562416_at	X	X	Up	12748.2
208986_at	3529.74	1	0	0		206118_at	3171.25	1	0	0			225655_at	X	X	Up	12806.4
203468_at	3530.05	1	0	0		222995_s_at	3172.34	1	0	0			33148_at	X	X	Up	12826.6
225740_x_at	3530.24	1	0	0		212461_at	3175.42	1	0	0			1552892_at	X
220316_at	3530.7	1	0	0		207121_s_at	3177.71	1	0	0			1557895_at	X	X
217763_s_at	3532.44	1	0	0		203919_at	3182.42	1	0	0			1558279_a_at	X	X
226939_at	3540.32	1	0	0		203156_at	3192.3	1	0	0			1559259_at	X
212132_at	3541.35	1	0	0		221620_s_at	3193.19	1	0	0			1559949_at	X	X
204363_at	3541.56	1	0	0		200066_at	3195.06	1	0	0			1560689_s_at	X	X
1558854_a_at	3542.49	1	0	0		217957_at	3198.75	1	0	0			1560982_at	X
211986_at	3546.71	1	0	0		212197_x_at	3202.38	1	0	0			1562898_at	X	X
201492_s_at	3548.98	1.0001	0	0		211761_s_at	3202.83	1	0	0			1563781_at	X	X
244579_at	3551.11	1	0	0		208708_x_at	3213.26	1	0	0			1569661_at	X	X
222024_s_at	3551.78	1	0	0		200084_at	3213.28	1	0	0			202025_x_at	X	X
38340_at	3555.64	1	0	0		223550_s_at	3216.91	1	0	0			202820_at	X	X
230902_at	3556.31	1	0	0		206280_at	3217.82	1	0	0			203482_at	X
211959_at	3556.66	1	0	0		207974_s_at	3220.92	1	0	0			204321_at	X	X
218566_s_at	3557.61	1	0	0		211729_x_at	3222.64	1	0	0			204680_s_at	X	X
226169_at	3558.6	1	0	0		207170_s_at	3226.03	1	0	0			205570_at	X	X
212530_at	3560.03	1	0	0		201518_at	3226.41	1	0	0			205816_at	X	X
208683_at	3560.8	1	0	0		212240_s_at	3227.6	1	0	0			206122_at	X	X
227026_at	3566.02	1	0	0		221473_x_at	3231.05	1	0	0			206273_at	X	X
226112_at	3568.46	1	0	0		213666_at	3233.7	1	0	0			206307_s_at	X	X
224653_at	3569.18	1	0	0		206935_at	3234.3	1	0	0			208955_at	X	X
244112_x_at	3570.84	1	0	0		214039_s_at	3238.91	1	0	0			209316_s_at	X	X
202085_at	3571.76	1	0	0		220999_s_at	3240.24	1	0	0			210268_at	X	X
228541_x_at	3573.73	1	0	0		221495_s_at	3255.61	1	0	0			210701_at	X	X
239629_at	3576.04	1	0	0		200645_at	3262.15	1	0	0			213298_at	X	X
211930_at	3581.31	1	0	0		200036_s_at	3262.27	1	0	0			213668_s_at	X
212136_at	3585.62	0.9999	0	0		206349_at	3264.74	1	0	0			214623_at	X	X
214314_s_at	3586.36	1	0	0		234107_s_at	3266.76	1	0	0			215306_at	X	X
225917_at	3592.22	1	0	0		205637_s_at	3267.62	1	0	0			215514_at	X	X
204538_x_at	3593.57	1.0001	0	0		226914_at	3268.54	1	0	0			215889_at	X	X
202029_x_at	3595	1	0	0		212535_at	3268.8	1	0	0			218298_s_at	X	X
239780_at	3599.75	1	0	0		227830_at	3269.11	1	0	0			218522_s_at	X	X
209465_x_at	3600.72	1	0	0		201231_s_at	3270.53	1	0	0			218865_at	X	X
224925_at	3601.13	1	0	0		204454_at	3275.87	1	0	0			219204_s_at	X	X
235601_at	3601.78	1	0	0		222994_at	3276.9	1	0	0			220136_s_at	X	X
226547_at	3610.53	1	0	0		208655_at	3280.31	1	0	0			220295_x_at	X	X
206465_at	3613.25	1	0	0		202442_at	3285.76	1	0	0			221497_x_at	X	X
218723_s_at	3617.5	1	0	0		203333_at	3288.62	1	0	0			222294_s_at	X
1553126_a_at	3625.95	1	0	0		212498_at	3289.18	1	0	0			223219_s_at	X
201503_at	3628.48	1	0	0		212333_at	3291.47	1	0	0			224613_s_at	X	X
203132_at	3629.05	1	0	0		213203_at	3292	1	0	0			226898_s_at	X	X
204372_s_at	3629.25	1	0	0		201093_x_at	3292.71	1	0	0			228855_at	X	X
241805_at	3630.16	1	0	0		222404_x_at	3294.21	1	0	0			231530_s_at	X	X
214353_at	3630.23	1	0	0		209384_at	3295.74	1	0	0			232797_at	X	X
205787_x_at	3636.94	1	0	0		201600_at	3299.71	1	0	0			233039_at	X	X
209210_s_at	3637.77	1	0	0		232226_at	3301.86	1	0	0			233405_at	X	X
227576_at	3638.83	1	0	0		200040_at	3306.48	1	0	0			233908_x_at	X	X
203255_at	3639.7	1	0	0		209095_at	3310.85	1	0	0			234081_at	X	X
228370_at	3650.02	1	0	0		202836_s_at	3317.44	1	0	0			235461_at	X	X
229145_at	3656.43	1	0	0		222976_s_at	3323.12	1	0	0			235887_at	X	X
203908_at	3656.7	1	0	0		228547_at	3329.22	1	0	0			236429_at	X	X
224840_at	3657.86	1	0	0		203146_s_at	3329.87	1	0	0			237798_at	X	X
232323_s_at	3662.56	1	0	0		222605_at	3331.88	1	0	0			238525_at	X	X
211943_x_at	3663.34	1	0	0		229830_at	3335.32	1	0	0			238812_at	X	X
224774_s_at	3669.62	1	0	0		217491_x_at	3336.21	1	0	0			239469_at	X	X
208995_s_at	3671.67	1	0	0		226583_at	3336.29	1	0	0			239757_at	X	X
237094_at	3672.94	1	0	0		212104_s_at	3339.68	1	0	0			240018_at	X	X
244495_x_at	3675.57	1	0	0		217906_at	3339.83	1	0	0			241389_at	X	X
1554771_at	3676.57	1	0	0		202832_at	3351.27	1	0	0			242136_x_at	X	X
1569180_at	3683.73	1	0	0		201568_at	3352.55	1	0	0			243275_at	X	X
1560060_s_at	3688.93	1	0	0		237584_at	3353.98	1	0	0			243525_at	X	X
1565809_x_at	3691.78	1	0	0		32091_at	3354.22	1	0	0			243617_at	X	X
230563_at	3697.34	1	0	0		200716_x_at	3358.38	1	0	0			243704_at	X	X
201960_s_at	3702.98	1	0	0		226375_at	3362.45	1	0	0			244673_at	X	X
211946_s_at	3712.66	1	0	0		228636_at	3366.14	1	0	0			37996_s_at	X	X
35776_at	3712.67	1	0	0		201323_at	3368.58	1	0	0			1556813_at		X
208999_at	3713.56	1	0	0		213465_s_at	3370.51	1	0	0			1558692_at		X
235122_at	3713.61	1	0	0		222430_s_at	3374.21	1	0	0			1562650_at		X
230238_at	3713.8	1	0	0		201837_s_at	3377.17	1	0	0			1563482_at		X
228098_s_at	3714.66	1	0	0		213872_at	3378.02	1	0	0			220539_at		X
239035_at	3717.18	1	0	0		202070_s_at	3378.25	1	0	0			222725_s_at		X
209568_s_at	3718.35	1	0	0		200629_at	3378.42	1	0	0			232207_at		X
1556055_at	3718.89	1	0	0		214359_s_at	3380.56	1	0	0			237106_at		X
218381_s_at	3725.73	1	0	0		208745_at	3382.39	1	0	0			239090_at		X
213890_x_at	3730.84	1	0	0		219338_s_at	3383.43	1	0	0			240544_at		X
225234_at	3733.3	1	0	0		229642_at	3383.95	1	0	0			242326_at		X
225704_at	3737.02	1	0	0		226343_at	3384.93	1	0	0
239082_at	3740.34	1	0	0		205110_s_at	3385.22	1	0	0
229448_at	3745.5	1	0	0		223239_at	3385.76	1	0	0
214022_s_at	3749.75	1	0	0		225908_at	3386.95	1	0	0
200047_s_at	3758.87	1	0	0		213682_at	3388.95	1	0	0
226377_at	3760.64	1	0	0		202930_s_at	3394.56	1	0	0
214925_s_at	3762.08	1	0	0		201803_at	3396.01	1	0	0
236338_at	3763.39	1	0	0		202813_at	3398.67	1	0	0
212007_at	3763.79	1	0	0		201390_s_at	3400.27	1	0	0
239533_at	3770.03	1	0	0		210014_x_at	3400.67	1	0	0
202090_s_at	3770.46	1	0	0		242999_at	3400.8	1	0	0
225493_at	3771.7	1	0	0		229724_at	3401.42	1	0	0
212959_s_at	3775.18	1	0	0		203376_at	3403.34	1	0	0
208636_at	3775.62	1	0	0		202353_s_at	3405.62	1	0	0
226591_at	3775.64	1	0	0		222853_at	3407.02	1	0	0
200763_s_at	3790.06	1	0	0		242286_at	3407.99	1	0	0
37012_at	3791.17	1	0	0		1552714_at	3410.45	1	0	0
235079_at	3793.58	1	0	0		213186_at	3412.9	1	0	0
200848_at	3793.76	1	0	0		201312_s_at	3413.63	1	0	0
213988_s_at	3795.5	1	0	0		201023_at	3415.08	1	0	0
226880_at	3795.73	1	0	0		232027_at	3416.49	1	0	0
210554_s_at	3796.33	1	0	0		222988_s_at	3419.56	1	0	0
202414_at	3799.73	1	0	0		201595_s_at	3422.5	1	0	0
225185_at	3801.5	1	0	0		201909_at	3422.58	1	0	0
212226_s_at	3802.92	1	0	0		230220_at	3424.4	1	0	0
218066_at	3805.31	1	0	0		218667_at	3427.1	1	0	0
242131_at	3806.16	1	0	0		218493_at	3433.81	1	0	0
213766_x_at	3808.42	1	0	0		226826_at	3434.07	1	0	0
213164_at	3808.87	1	0	0		222900_at	3434.2	1	0	0
213428_s_at	3811.66	1	0	0		210638_s_at	3435.87	1	0	0
240502_at	3816.97	1	0	0		225556_at	3438.7	1	0	0
36907_at	3822.09	1	0	0		202829_s_at	3439.22	1	0	0
239784_at	3825.12	1	0	0		219035_s_at	3445.62	1	0	0
224156_x_at	3826.22	1	0	0		225205_at	3454.56	1	0	0
238076_at	3829.21	1	0	0		200875_s_at	3459.46	1	0	0
1558924_s_at	3829.52	1	0	0		229319_at	3477.02	1	0	0
209050_s_at	3829.89	1	0	0		217860_at	3477.25	1	0	0
1552848_a_at	3830.43	1	0	0		224481_s_at	3481.38	1	0	0
200915_x_at	3831.13	1	0	0		202524_s_at	3483.29	1	0	0
214016_s_at	3832.62	1	0	0		205545_x_at	3483.51	1	0	0
204324_s_at	3836.09	1	0	0		213480_at	3483.53	1	0	0
222513_s_at	3837.14	1	0	0		223460_at	3483.94	1	0	0
234314_at	3837.7	1	0	0		223672_at	3490.34	1	0	0
210946_at	3839.02	1	0	0		200826_at	3490.7	1	0	0
45572_s_at	3848.41	1	0	0		212271_at	3493.6	1	0	0
238002_at	3861.3	1	0	0		221570_s_at	3497.11	1	0	0
214087_s_at	3861.79	1	0	0		212895_s_at	3497.8	1	0	0
1564208_x_at	3862.33	1	0	0		226031_at	3500.15	1	0	0
209290_s_at	3866.11	1	0	0		212787_at	3501.27	1	0	0
243147_x_at	3868.33	1	0	0		238521_at	3501.38	1	0	0
1559696_at	3868.56	1	0	0		224587_at	3503.15	1	0	0
224711_at	3869.07	1	0	0		200623_s_at	3504.71	1	0	0
228156_at	3871.53	1	0	0		209205_s_at	3505.5	1	0	0
221155_x_at	3877.62	1	0	0		202646_s_at	3506.02	1	0	0
212207_at	3878.78	1	0	0		228882_at	3506.07	1	0	0
203903_s_at	3879.97	1	0	0		230333_at	3507.13	1	0	0
225147_at	3880.21	1	0	0		208801_at	3509.79	1	0	0
1553107_s_at	3881.46	1	0	0		204690_at	3513.05	1	0	0
241893_at	3888.26	1	0	0		241998_at	3515.96	1	0	0
213311_s_at	3888.78	1	0	0		201391_at	3522.26	1	0	0
216526_x_at	3889.66	1	0	0		210849_s_at	3523.22	1	0	0
201901_s_at	3890.59	1	0	0		236465_at	3524.74	1	0	0
228287_at	3892.61	1	0	0		238417_at	3526.02	1	0	0
209348_s_at	3894.26	1	0	0		202825_at	3527.57	1	0	0
225035_x_at	3900.55	1	0	0		201652_at	3528.39	1	0	0
225223_at	3902.6	1	0	0		219449_s_at	3528.52	1	0	0
227798_at	3902.66	1	0	0		201500_s_at	3528.87	1	0	0
213414_s_at	3904.55	1	0	0		226183_at	3529.46	1	0	0
238008_at	3909.92	1	0	0		201786_s_at	3530.04	1	0	0
208713_at	3913.54	1	0	0		201832_s_at	3530.53	1	0	0
231109_at	3914.86	1	0	0		202857_at	3531.58	1	0	0
226975_at	3924.13	1	0	0		217835_x_at	3531.93	1	0	0
209395_at	3924.81	1	0	0		244130_at	3532.64	1	0	0
219108_x_at	3931.58	1	0	0		201385_at	3533.93	1	0	0
215448_at	3934.57	1	0	0		225144_at	3534.85	1	0	0
203230_at	3936.25	1	0	0		212339_at	3537.19	1	0	0
213979_s_at	3936.58	1	0	0		211034_s_at	3537.54	1	0	0
217152_at	3936.95	1	0	0		217956_s_at	3540.2	1	0	0
219155_at	3937.93	1	0	0		218306_s_at	3541.95	1	0	0
208812_x_at	3938.26	1	0	0		226336_at	3548.22	1	0	0
1553274_a_at	3940.33	1	0	0		228108_at	3555.15	1	0	0
224598_at	3943.67	1	0	0		224164_at	3558.98	1	0	0
212556_at	3944.12	1	0	0		217724_at	3560.29	1	0	0
209048_s_at	3956.32	1	0	0		223092_at	3564.4	1	0	0
208923_at	3957.5	1	0	0		203773_x_at	3577.13	1	0	0
242736_at	3967.23	1	0	0		218097_s_at	3577.8	1	0	0
212964_at	3967.56	1	0	0		201190_s_at	3578.07	1	0	0
213039_at	3969.13	1	0	0		212820_at	3585.68	1	0	0
200685_at	3974.67	1	0	0		209379_s_at	3585.88	1	0	0
226210_s_at	3978.62	1	0	0		201256_at	3586.98	1	0	0
218002_s_at	3979.14	1	0	0		201112_s_at	3587.66	1	0	0
222999_s_at	3981.87	1	0	0		223228_at	3590.63	1	0	0
229921_at	3992.09	1.0001	0	0		222396_at	3590.85	1	0	0
215716_s_at	3995.93	1	0	0		210501_x_at	3594.48	1	0	0
200912_s_at	3999.13	1	0	0		225275_at	3594.69	1	0	0
222243_s_at	4001.59	1	0	0		212308_at	3598.05	1	0	0
221798_x_at	4003.63	1.0001	0	0		223004_s_at	3599.03	1	0	0
240112_at	4005.11	1	0	0		210149_s_at	3601.11	1	0	0
1558956_s_at	4010.21	1	0	0		212757_s_at	3603.89	1	0	0
1557996_at	4014.28	1	0	0		240433_x_at	3605.19	1	0	0
243184_at	4019.54	1	0	0		203865_s_at	3606.99	1	0	0
243904_at	4022.97	1	0	0		208969_at	3607.59	1	0	0
201315_x_at	4026.28	1	0	0		214998_at	3613.2	1	0	0
214414_x_at	4027.78	0.9999	0	0		223480_s_at	3615.27	1	0	0
202975_s_at	4034.84	1	0	0		205012_s_at	3618.73	1	0	0
236617_at	4035.56	1	0	0		208091_s_at	3621.67	1	0	0
212151_at	4037.57	1	0	0		201699_at	3623.43	1	0	0
221290_s_at	4038.16	1	0	0		209793_at	3623.84	1	0	0
235023_at	4038.87	1	0	0		212765_at	3624.89	1	0	0
226297_at	4043.94	1	0	0		209019_s_at	3630.83	1	0	0
243305_at	4045.69	1	0	0		200728_at	3631.53	1	0	0
213347_x_at	4046.39	1	0	0		212751_at	3633.83	1	0	0
226500_at	4046.88	1	0	0		213271_s_at	3640	1	0	0
208779_x_at	4047.1	1	0	0		213720_s_at	3643.13	1	0	0
212457_at	4052.38	1	0	0		232914_s_at	3644.27	1	0	0
244310_at	4054.57	1	0	0		202388_at	3645.32	1	0	0
239811_at	4057.55	1	0	0		212066_s_at	3645.86	1	0	0
212608_s_at	4061.93	1	0	0		223880_x_at	3647.34	1	0	0
214911_s_at	4064.17	1	0	0		201922_at	3648.45	1	0	0
235149_at	4065.79	1	0	0		225260_s_at	3649.97	1	0	0
210592_s_at	4066.22	1	0	0		233919_s_at	3651.39	1	0	0
202301_s_at	4066.23	1	0	0		214086_s_at	3651.73	1	0	0
221928_at	4076.87	1	0	0		212390_at	3652.75	1	0	0
226981_at	4077.72	1	0	0		202031_s_at	3659.98	1	0	0
235672_at	4080.22	1	0	0		228204_at	3666.42	1	0	0
211992_at	4080.33	1	0	0		201145_at	3668.22	1	0	0
226250_at	4080.68	1	0	0		214665_s_at	3672.6	1	0	0
232058_at	4082.71	1	0	0		224691_at	3675.31	1	0	0
201041_s_at	4082.83	1	0	0		201037_at	3676.84	1	0	0
233424_at	4084.37	1	0	0		217918_at	3677.61	1	0	0
1558189_a_at	4092.02	1	0	0		230839_at	3677.87	1	0	0
203961_at	4101.98	1	0	0		201501_s_at	3679.07	1	0	0
232210_at	4104.13	1	0	0		230255_at	3682.5	1	0	0
213941_x_at	4107.93	1	0	0		212943_at	3684.58	1	0	0
225815_at	4110.17	1	0	0		201186_at	3687.53	1	0	0
209656_s_at	4112.05	1	0	0		201433_s_at	3689.65	1	0	0
226968_at	4113.12	1	0	0		210252_s_at	3691.64	1	0	0
1558953_s_at	4120.47	1	0	0		209860_s_at	3693.24	1	0	0
221008_s_at	4124.06	1	0	0		213664_at	3693.71	1	0	0
224227_s_at	4124.34	1	0	0		209075_s_at	3694.33	1	0	0
237040_at	4125.06	1	0	0		236166_at	3698.81	1	0	0
52255_s_at	4129.31	1	0	0		214306_at	3700.36	1	0	0
233893_s_at	4129.99	1	0	0		208827_at	3700.46	1	0	0
36612_at	4132.79	1	0	0		200958_s_at	3708.23	1	0	0
227792_at	4136.62	1	0	0		212454_x_at	3709.13	1	0	0
213702_x_at	4138.02	1	0	0		213358_at	3709.63	1	0	0
226368_at	4138.74	1	0	0		212878_s_at	3712.42	1	0	0
41577_at	4139.6	1	0	0		226534_at	3715.02	1	0	0
226255_at	4147.24	1	0	0		209609_s_at	3715.54	1	0	0
214323_s_at	4148.08	1	0	0		213309_at	3721.32	1	0	0
212486_s_at	4150.85	1	0	0		215241_at	3723.81	1	0	0
202724_s_at	4152.54	1	0	0		224743_at	3724.32	1	0	0
1557286_at	4157.58	1	0	0		210434_x_at	3726.22	1	0	0
207480_s_at	4164.76	1	0	0		213636_at	3729.25	1	0	0
224619_at	4167.36	1	0	0		225350_s_at	3730.71	1	0	0
212382_at	4168.29	1	0	0		226982_at	3733.35	1	0	0
235465_at	4170.51	1	0	0		218263_s_at	3734.3	1	0	0
229951_x_at	4171.81	1	0	0		221750_at	3736.96	1	0	0
214035_x_at	4172.87	1.0001	0	0		212832_s_at	3742.69	1	0	0
239889_at	4175.36	1	0	0		227713_at	3746.19	1	0	0
213044_at	4175.49	1	0	0		225179_at	3748.9	1	0	0
207436_x_at	4176.18	1	0	0		221569_at	3749.41	1	0	0
1559545_at	4177.46	1	0	0		206780_at	3750.72	1	0	0
231898_x_at	4182.53	1	0	0		218375_at	3752.88	1	0	0
1556323_at	4186.4	1	0	0		213333_at	3752.89	1	0	0
227334_at	4186.74	1	0	0		200982_s_at	3761.74	1	0	0
1555881_s_at	4186.86	1	0	0		208669_s_at	3761.82	1	0	0
44783_s_at	4187.79	1	0	0		210759_s_at	3762.23	1	0	0
218521_s_at	4189.23	1	0	0		208864_s_at	3765.06	1	0	0
217317_s_at	4189.41	1	0	0		213386_at	3767.22	1	0	0
204449_at	4190.01	1	0	0		208781_x_at	3768.8	1	0	0
235457_at	4195.82	1	0	0		202985_s_at	3770.28	1	0	0
208949_s_at	4198.11	1	0	0		217769_s_at	3770.35	1	0	0
229975_at	4199.51	1	0	0		203517_at	3774.81	1	0	0
238049_at	4200.74	1	0	0		209043_at	3779.12	1	0	0
230653_at	4203.58	1	0	0		202491_s_at	3781.06	1	0	0
213956_at	4208.27	1	0	0		221932_s_at	3781.87	1	0	0
50376_at	4209.15	1	0	0		236308_at	3783.02	1	0	0
1569302_at	4209.92	1	0	0		202973_x_at	3783.41	1	0	0
207169_x_at	4218.76	1	0	0		223082_at	3784.49	1	0	0
1559496_at	4222.26	1	0	0		226581_at	3785.47	1	0	0
227772_at	4222.9	1	0	0		201274_at	3788.96	1	0	0
214004_s_at	4224.7	1	0	0		205280_at	3789.09	1	0	0
209982_s_at	4225.44	1	0	0		221726_at	3790.65	1	0	0
226301_at	4234.12	1	0	0		212038_s_at	3795.57	1	0	0
211386_at	4236.21	1	0	0		40189_at	3800.13	1	0	0
217028_at	4236.45	1	0	0		204754_at	3801.11	1	0	0
218418_s_at	4238.07	1	0	0		200691_s_at	3804.8	1	0	0
215823_x_at	4239.91	1	0	0		1560648_s_at	3805.33	1	0	0
221728_x_at	4242.72	1	0	0		214736_s_at	3811.18	1	0	0
208834_x_at	4244.27	1	0	0		209197_at	3812.78	1	0	0
200025_s_at	4245.12	1	0	0		211069_s_at	3815.76	1	0	0
216101_at	4252.1	1	0	0		208936_x_at	3817.62	1	0	0
51774_s_at	4253.49	1	0	0		212098_at	3824.76	1	0	0
201358_s_at	4255.12	1	0	0		225010_at	3836.3	1	0	0
222368_at	4256.12	1	0	0		218079_s_at	3843.4	1	0	0
209460_at	4258.51	1	0	0		218163_at	3850.55	1	0	0
1557814_a_at	4259.07	1	0	0		200945_s_at	3851.19	1	0	0
1554116_s_at	4264.74	1	0	0		225552_x_at	3852.84	1	0	0
236265_at	4265.4	1	0	0		239293_at	3856.28	1	0	0
242369_x_at	4269.37	1	0	0		223043_at	3857.17	1	0	0
243546_at	4269.46	1	0	0		200737_at	3859.11	1	0	0
242377_x_at	4277.41	1	0	0		228185_at	3860.12	1	0	0
227195_at	4279.79	1	0	0		202749_at	3860.25	1	0	0
202933_s_at	4279.84	1	0	0		201919_at	3860.34	1	0	0
207186_s_at	4281.39	1	0	0		202824_s_at	3862.64	1	0	0
209504_s_at	4283.27	1	0	0		202858_at	3864.2	1	0	0
211678_s_at	4290.47	1	0	0		203414_at	3870.92	1	0	0
222912_at	4291.59	1	0	0		227580_s_at	3873.8	1	0	0
201432_at	4294.55	1	0	0		1555579_s_at	3874.66	1	0	0
1568986_x_at	4294.85	1	0	0		205172_x_at	3875.46	1	0	0
224726_at	4295.75	1	0	0		214152_at	3881.05	1	0	0
236966_at	4297.18	1	0	0		204957_at	3882.61	1	0	0
243691_at	4298.75	1	0	0		225354_s_at	3885.54	1	0	0
201997_s_at	4305.42	1	0	0		213122_at	3886.86	1	0	0
212071_s_at	4306.02	1	0	0		218732_at	3888.13	1	0	0
208662_s_at	4306.36	1	0	0		212491_s_at	3889.04	1	0	0
211784_s_at	4307.92	1	0	0		209537_at	3891.31	1	0	0
223105_s_at	4310.3	1	0	0		208726_s_at	3892.26	1	0	0
243929_at	4315.1	1	0	0		211972_x_at	3894.11	1	0	0
232547_at	4316.35	1	0	0		212163_at	3896.48	1	0	0
226312_at	4318.13	1	0	0		200760_s_at	3899.56	1	0	0
210461_s_at	4319.19	1	0	0		206045_s_at	3899.57	1	0	0
215016_x_at	4321.62	1	0	0		236131_at	3900.54	1	0	0
233427_x_at	4321.88	1	0	0		202342_s_at	3903.48	1	0	0
212331_at	4323.16	1	0	0		227318_at	3907.71	1	0	0
202360_at	4329.23	1	0	0		226041_at	3909.18	1	0	0
212295_s_at	4336.66	1	0	0		221502_at	3910.19	1	0	0
206580_s_at	4338.18	1	0	0		200980_s_at	3910.39	1	0	0
236610_at	4339.88	1	0	0		231783_at	3910.68	1	0	0
221737_at	4342.35	1	0	0		200793_s_at	3910.91	1	0	0
239673_at	4344.64	1	0	0		213710_s_at	3912.34	1	0	0
244726_at	4345.65	1	0	0		208970_s_at	3913.51	1	0	0
228029_at	4346.06	1	0	0		203660_s_at	3914.09	1	0	0
201426_s_at	4346.93	1	0	0		211666_x_at	3916	1	0	0
229036_at	4350.12	1	0	0		201877_s_at	3916.45	1	0	0
201250_s_at	4350.97	1	0	0		213960_at	3920.15	1	0	0
209088_s_at	4353.51	1	0	0		210766_s_at	3920.23	1	0	0
211748_x_at	4354.05	1	0	0		219485_s_at	3922.8	1	0	0
211066_x_at	4355.47	1	0	0		225379_at	3929.97	1	0	0
229908_s_at	4357.29	1	0	0		223022_s_at	3933.27	1	0	0
226373_at	4358.35	1	0	0		225798_at	3937.7	1	0	0
201597_at	4361.04	1	0	0		220761_s_at	3944.21	1	0	0
201651_s_at	4363.25	1	0	0		230680_at	3946.11	1	0	0
205263_at	4369.02	1	0	0		203340_s_at	3951.73	1	0	0
242008_at	4375.03	1	0	0		1556121_at	3954.98	1	0	0
200091_s_at	4377.74	1	0	0		212217_at	3955.75	1	0	0
231017_at	4379.36	1	0	0		226419_s_at	3960.08	1	0	0
209295_at	4381.59	1	0	0		200074_s_at	3966.46	1	0	0
236679_x_at	4385.56	1	0	0		228680_at	3969.62	1	0	0
223654_s_at	4386.73	1	0	0		201725_at	3974.78	1	0	0
224644_at	4388.33	1	0	0		224879_at	3975.88	1	0	0
1559391_s_at	4399.34	1	0	0		208799_at	3985.22	1	0	0
209791_at	4408.89	1	0	0		224738_x_at	3985.23	1	0	0
212209_at	4409.21	1	0	0		213921_at	3988.32	1	0	0
227461_at	4414.17	1	0	0		201194_at	3988.82	1	0	0
230720_at	4417.89	1	0	0		202974_at	3989.13	1	0	0
200679_x_at	4419.3	1	0	0		201326_at	3991.38	1	0	0
241797_at	4427.38	1	0	0		208670_s_at	3996.13	1	0	0
213879_at	4429.16	1	0	0		220979_s_at	4000.1	1	0	0
239449_at	4433.72	1	0	0		201892_s_at	4001.07	1	0	0
214782_at	4434.18	1	0	0		203562_at	4001.56	1	0	0
224838_at	4436.01	1	0	0		229632_s_at	4003.96	1	0	0
240121_x_at	4438.15	1	0	0		200749_at	4006.1	1	0	0
1555832_s_at	4441.38	1	0	0		210232_at	4007.35	1	0	0
230741_at	4443.34	1	0	0		201066_at	4010.69	1	0	0
210357_s_at	4446.82	1	0	0		214823_at	4014.83	1	0	0
209049_s_at	4449.42	1	0	0		225049_at	4015.67	1	0	0
225321_s_at	4451.47	1	0	0		212710_at	4015.68	1	0	0
233017_x_at	4458.09	1	0	0		214771_x_at	4019.24	1	0	0
208647_at	4458.46	1	0	0		207132_x_at	4022.05	1	0	0
200896_x_at	4459.43	1	0	0		226915_s_at	4022.45	1	0	0
209590_at	4462.82	1	0	0		200090_at	4023.73	1	0	0
225073_at	4464.37	1	0	0		203459_s_at	4024.01	1	0	0
241993_x_at	4465.27	1	0	0		218679_s_at	4025.29	1	0	0
204270_at	4467.99	1	0	0		229656_s_at	4025.92	1	0	0
226109_at	4468.1	1	0	0		212252_at	4036.49	1	0	0
222358_x_at	4469	1	0	0		218447_at	4036.6	1	0	0
226134_s_at	4474.06	1	0	0		235850_at	4036.8	1	0	0
242712_x_at	4474.94	1	0	0		208887_at	4038.29	1	0	0
213793_s_at	4475.13	1	0	0		221801_x_at	4045.94	1	0	0
1568763_s_at	4477.64	1	0	0		201020_at	4052.39	1	0	0
213775_x_at	4479.76	1	0	0		208611_s_at	4055.16	1	0	0
228928_x_at	4481.43	1	0	0		203139_at	4055.26	1	0	0
238736_at	4482.61	1	0	0		228301_x_at	4063.45	1	0	0
1568780_at	4484.16	1	0	0		224755_at	4064.37	1	0	0
235009_at	4486.13	1	0	0		201405_s_at	4066.9	1	0	0
1553703_at	4486.8	1	0	0		209482_at	4067.28	1	0	0
235725_at	4487.31	1	0	0		209659_s_at	4076.39	1	0	0
228147_at	4487.48	1	0	0		208706_s_at	4076.71	1	0	0
222266_at	4493.66	1	0	0		202196_s_at	4079.27	1	0	0
200850_s_at	4494.05	1	0	0		1556583_a_at	4079.35	1	0	0
200616_s_at	4501.04	1	0	0		212688_at	4081.46	1	0	0
200781_s_at	4505.81	1	0	0		202927_at	4082.66	1	0	0
235484_at	4508.67	1	0	0		226618_at	4083.76	1	0	0
203037_s_at	4518.14	1	0	0		225056_at	4084.16	1	0	0
230791_at	4519.56	1	0	0		201694_s_at	4084.97	1	0	0
81811_at	4521.28	1	0	0		225416_at	4085.57	1	0	0
209655_s_at	4521.8	1	0	0		205825_at	4086.51	1	0	0
215404_x_at	4526.3	1	0	0		200813_s_at	4086.65	1	0	0
202603_at	4527.36	1	0	0		224607_s_at	4087.17	1	0	0
242835_s_at	4534.49	1	0	0		225120_at	4088.28	1	0	0
209715_at	4537.6	1	0	0		212441_at	4088.38	1	0	0
207283_at	4538.44	1	0	0		212826_s_at	4091.5	1	0	0
225256_at	4538.93	1	0	0		213601_at	4091.94	1	0	0
225912_at	4544.6	1	0	0		209274_s_at	4097.76	1	0	0
237058_x_at	4546.46	1	0	0		200887_s_at	4100.02	1	0	0
228545_at	4547.14	1	0	0		225930_at	4100.73	1	0	0
223075_s_at	4553.19	1	0	0		218192_at	4101.45	1	0	0
201464_x_at	4559.6	1	0	0		218546_at	4103.03	1	0	0
238573_at	4563.43	1	0	0		224782_at	4110.45	1	0	0
219255_x_at	4566.41	1	0	0		213269_at	4114.32	1	0	0
1558118_at	4567	1	0	0		214811_at	4116.69	1	0	0
232008_s_at	4567.4	1	0	0		201788_at	4117.17	1	0	0
203202_at	4567.8	1	0	0		227929_at	4119.24	1	0	0
222617_s_at	4568.64	1	0	0		201133_s_at	4119.5	1	0	0
214761_at	4572.37	1	0	0		212922_s_at	4119.89	1	0	0
201928_at	4573.74	1	0	0		238890_at	4119.92	1	0	0
203131_at	4575.78	1	0	0		201164_s_at	4126.66	1	0	0
228315_at	4581.61	1	0	0		221918_at	4128.36	1	0	0
233944_at	4583.88	1	0	0		225446_at	4129.62	1	0	0
228318_s_at	4583.88	1	0	0		218061_at	4129.74	1	0	0
214334_x_at	4585.69	1	0	0		201114_x_at	4131.5	1	0	0
218478_s_at	4591.53	1	0	0		223334_at	4132.43	1	0	0
41160_at	4592.93	1	0	0		203721_s_at	4138.53	1	0	0
212254_s_at	4593.3	1	0	0		210418_s_at	4140.08	1	0	0
223773_s_at	4600.36	1	0	0		230596_at	4143.92	1	0	0
211070_x_at	4600.77	1	0	0		226736_at	4150.12	1	0	0
201967_at	4604.97	1	0	0		202396_at	4153.14	1	0	0
205656_at	4609.03	1	0	0		222127_s_at	4155.13	1	0	0
213235_at	4609.88	1	0	0		225898_at	4157.27	1	0	0
1564637_a_at	4610.9	1	0	0		211769_x_at	4159.53	1	0	0
226792_s_at	4615.52	1	0	0		201966_at	4160.52	1	0	0
200018_at	4616.51	1	0	0		228987_at	4161.37	1	0	0
224772_at	4617.27	1	0	0		209794_at	4162.06	1	0	0
203042_at	4620.65	1	0	0		227107_at	4163.63	1	0	0
203839_s_at	4624.27	1	0	0		217766_s_at	4163.64	1	0	0
242611_at	4624.29	1	0	0		212642_s_at	4163.8	1	0	0
213002_at	4628.98	1	0	0		212681_at	4168.26	1	0	0
235507_at	4629.46	1	0	0		223716_s_at	4175.52	1	0	0
207435_s_at	4633.51	1	0	0		201760_s_at	4182.4	1	0	0
231969_at	4637.54	1	0	0		233437_at	4182.73	1	0	0
215385_at	4639.64	1	0	0		203389_at	4184.41	1	0	0
230590_at	4639.74	1	0	0		221580_s_at	4189.94	1	0	0
214749_s_at	4646.86	1	0	0		205626_s_at	4191.71	1	0	0
227278_at	4647.93	1	0	0		221532_s_at	4195.52	1	0	0
212239_at	4648.65	1	0	0		223037_at	4197.22	1	0	0
224686_x_at	4650.48	1	0	0		215021_s_at	4198.52	1	0	0
1553797_a_at	4652.14	1	0	0		226623_at	4200.23	1	0	0
227384_s_at	4653.16	1	0	0		204247_s_at	4200.52	1	0	0
210906_x_at	4653.25	1	0	0		200910_at	4202.47	1	0	0
56197_at	4654.09	1	0	0		203017_s_at	4206.52	1	0	0
217579_x_at	4655.62	1	0	0		202641_at	4206.62	1	0	0
203129_s_at	4656.74	1	0	0		231986_at	4208.94	1	0	0
236594_at	4659.02	1	0	0		218237_s_at	4211.28	1	0	0
224604_at	4659.27	1	0	0		203136_at	4212.26	1	0	0
229312_s_at	4659.68	1	0	0		200823_x_at	4214	1	0	0
201996_s_at	4661.87	1	0	0		239118_at	4216.85	1	0	0
227199_at	4662.36	1	0	0		210247_at	4217.96	1	0	0
226921_at	4664.37	1	0	0		201018_at	4220.52	1	0	0
239026_x_at	4665.45	1	0	0		218140_x_at	4223.63	1	0	0
203638_s_at	4671.04	1	0	0		225976_at	4224.84	1	0	0
208228_s_at	4675.53	1	0	0		226391_at	4225.93	1	0	0
217757_at	4678.24	1	0	0		218651_s_at	4227.29	1	0	0
227401_at	4680.89	1	0	0		202144_s_at	4231.41	1	0	0
219489_s_at	4681.03	1	0	0		212033_at	4234.01	1	0	0
205932_s_at	4683.24	1	0	0		223133_at	4234.03	1	0	0
240242_at	4684.21	1	0	0		208794_s_at	4237.92	1	0	0
222688_at	4684.73	1	0	0		215691_x_at	4238.73	1	0	0
224955_at	4686.8	1	0	0		217958_at	4241.72	1	0	0
227013_at	4687.11	1	0	0		200883_at	4249.14	1	0	0
213828_x_at	4690.31	1	0	0		215773_x_at	4250.7	1	0	0
213857_s_at	4691.56	1	0	0		237802_at	4255.1	1	0	0
205178_s_at	4691.61	1	0	0		201415_at	4259.72	1	0	0
228310_at	4695.24	1	0	0		226864_at	4260.42	1	0	0
202778_s_at	4695.5	1	0	0		201619_at	4260.52	1	0	0
1566638_at	4702.38	1	0	0		214821_at	4261.31	1	0	0
224664_at	4703.85	1	0	0		202753_at	4262.38	1	0	0
202773_s_at	4704.2	1	0	0		202683_s_at	4264.22	1	0	0
1555916_at	4706.5	1	0	0		202073_at	4269.8	1	0	0
201060_x_at	4708.3	1	0	0		200932_s_at	4270.36	1	0	0
241387_at	4709.46	1	0	0		205273_s_at	4275.78	1	0	0
213154_s_at	4711.68	1	0	0		229580_at	4276.7	1	0	0
220072_at	4713.16	1	0	0		201542_at	4278.95	1	0	0
243561_at	4713.34	1	0	0		213744_at	4279.58	1	0	0
202245_at	4714.69	1	0	0		38398_at	4283.73	1	0	0
239144_at	4717.21	1	0	0		203020_at	4283.94	1	0	0
215499_at	4717.49	1	0	0		232341_x_at	4284.49	1	0	0
217801_at	4720.66	1	0	0		221847_at	4288.72	1	0	0
222473_s_at	4721.36	1	0	0		242139_s_at	4289.02	1	0	0
226054_at	4722.53	1	0	0		212383_at	4290.55	1	0	0
214176_s_at	4727.16	1	0	0		205531_s_at	4290.86	1	0	0
241701_at	4727.23	1	0	0		204359_at	4291.55	1	0	0
234675_x_at	4728.72	1	0	0		225136_at	4291.83	1	0	0
226137_at	4731.04	1	0	0		217047_s_at	4298.36	1	0	0
225589_at	4732.02	1	0	0		209268_at	4299.81	1	0	0
244778_x_at	4734.85	1	0	0		217978_s_at	4301.81	1	0	0
244457_at	4736.66	1	0	0		217753_s_at	4302.36	1	0	0
201425_at	4739.35	1	0	0		212699_at	4305.08	1	0	0
243993_at	4739.49	1	0	0		224689_at	4305.52	1	0	0
221780_s_at	4740.25	1	0	0		238974_at	4307.26	1	0	0
1556818_at	4744.49	1	0	0		200605_s_at	4314.57	1	0	0
34225_at	4749.6	1	0	0		218146_at	4319.91	1	0	0
229053_at	4751.57	1	0	0		201672_s_at	4320.37	1	0	0
226334_s_at	4752.54	1	0	0		210574_s_at	4322.93	1	0	0
212717_at	4755.44	1	0	0		201569_s_at	4324.53	1	0	0
204620_s_at	4755.76	1	0	0		201328_at	4326.17	1	0	0
202265_at	4756.73	1	0	0		228345_at	4332.55	1	0	0
227671_at	4762.15	1	0	0		222437_s_at	4335.41	1	0	0
235705_at	4763.31	1	0	0		200893_at	4338.17	1	0	0
214721_x_at	4764.06	1	0	0		209550_at	4338.99	1	0	0
230076_at	4767.03	1	0	0		225053_at	4339.05	1	0	0
200062_s_at	4768.54	1	0	0		225585_at	4341.13	1	0	0
200665_s_at	4769.87	1	0	0		213832_at	4342.76	1	0	0
214839_at	4770.14	1	0	0		1558201_s_at	4344.14	1	0	0
33767_at	4774.32	1	0	0		208968_s_at	4344.49	1	0	0
217627_at	4774.57	1	0	0		202471_s_at	4344.95	1	0	0
211719_x_at	4781.28	1	0	0		226760_at	4346.96	1	0	0
1556542_a_at	4781.4	1	0	0		208771_s_at	4348.91	1	0	0
213383_at	4783.9	1	0	0		223183_at	4350.79	1	0	0
240869_at	4785.49	1	0	0		206114_at	4356.25	1	0	0
209859_at	4787.06	1	0	0		208320_at	4359.77	1	0	0
232347_x_at	4787.29	1	0	0		224599_at	4362.15	1	0	0
226690_at	4788.65	1	0	0		217969_at	4362.79	1	0	0
243414_at	4794.04	1	0	0		203415_at	4363.02	1	0	0
230497_at	4794.3	1	0	0		213762_x_at	4363.53	1	0	0
216210_x_at	4795.93	1	0	0		208804_s_at	4366.88	1	0	0
209842_at	4795.95	1	0	0		226385_s_at	4367.73	1	0	0
209763_at	4796.05	1	0	0		201200_at	4369.78	1	0	0
202449_s_at	4796.8	1	0	0		218059_at	4372.06	1	0	0
241686_x_at	4798.41	1	0	0		214930_at	4372.57	1	0	0
224662_at	4798.57	1	0	0		239290_at	4372.66	1	0	0
233064_at	4800.05	1	0	0		209281_s_at	4373.83	1	0	0
1566079_at	4802.56	1	0	0		218320_s_at	4379.79	1	0	0
228393_s_at	4808	1	0	0		224586_x_at	4380.49	1	0	0
214239_x_at	4808.33	1	0	0		224318_s_at	4383.5	1	0	0
232030_at	4814.79	1	0	0		201662_s_at	4389.4	1	0	0
204906_at	4815.55	1	0	0		224677_x_at	4389.98	1	0	0
208791_at	4818.69	1	0	0		201352_at	4393.64	1	0	0
225935_at	4819.53	1	0	0		202658_at	4395.76	1	0	0
240758_at	4821.23	1	0	0		203218_at	4396.13	1	0	0
230785_at	4823.62	1	0	0		223010_s_at	4396.59	1	0	0
220079_s_at	4823.85	1	0	0		224888_at	4410.48	1	0	0
218502_s_at	4826.07	1	0	0		217814_at	4414.28	1	0	0
211969_at	4827.99	1.0001	0	0		226749_at	4429.9	1	0	0
222395_s_at	4838.15	1	0	0		200079_s_at	4431.97	1	0	0
224593_at	4838.59	1	0	0		214439_x_at	4435.34	1	0	0
229858_at	4839.09	1	0	0		222010_at	4435.76	1	0	0
243915_at	4839.59	1	0	0		202207_at	4437.79	1	0	0
233816_at	4839.66	1	0	0		211700_s_at	4438.54	1	0	0
209292_at	4840.29	1	0	0		210027_s_at	4439.49	1	0	0
210139_s_at	4841.33	1	0	0		210927_x_at	4446.73	1	0	0
1570143_at	4843.64	1	0	0		218953_s_at	4449.68	1	0	0
212187_x_at	4844.41	1	0	0		203619_s_at	4449.95	1	0	0
241883_x_at	4845.3	1	0	0		203605_at	4455.05	1	0	0
200804_at	4850.08	1	0	0		226188_at	4457.34	1	0	0
238851_at	4854.69	1	0	0		223024_at	4457.67	1	0	0
201612_at	4856.01	1	0	0		212085_at	4458.37	1	0	0
232138_at	4858.16	1	0	0		218642_s_at	4459.07	1	0	0
219911_s_at	4864.18	1	0	0		210908_s_at	4462.5	1	0	0
218247_s_at	4866.39	1	0	0		224764_at	4463.22	1	0	0
32069_at	4870.1	1	0	0		209479_at	4464.46	1	0	0
244633_at	4871.23	1	0	0		1556641_at	4465.03	1	0	0
228131_at	4872.14	1	0	0		206196_s_at	4469.62	1	0	0
201918_at	4875.45	1	0	0		219389_at	4471.09	1	0	0
235154_at	4881.73	1	0	0		223206_s_at	4473.61	1	0	0
209120_at	4883.16	1	0	0		220115_s_at	4481.01	1	0	0
238715_at	4885.19	1	0	0		208899_x_at	4483.8	1	0	0
219564_at	4886.48	1	0	0		200001_at	4490.96	1	0	0
225178_at	4886.57	1	0	0		202266_at	4491.78	1	0	0
1557053_s_at	4886.98	1	0	0		222992_s_at	4497.27	1	0	0
213852_at	4890.76	1	0	0		201900_s_at	4497.98	1	0	0
227208_at	4894.29	1	0	0		219013_at	4500.49	1	0	0
236494_x_at	4896.2	1	0	0		231972_at	4502.71	1	0	0
226342_at	4897.36	1	0	0		224413_s_at	4503.58	1	0	0
214218_s_at	4898.15	1	0	0		226101_at	4511.35	1	0	0
224562_at	4898.28	1	0	0		208660_at	4513.41	1	0	0
214052_x_at	4900.73	1	0	0		232003_at	4513.46	1	0	0
221795_at	4903.12	1	0	0		214848_at	4517.47	1	0	0
202133_at	4910.2	1	0	0		202786_at	4517.76	1	0	0
203408_s_at	4915.5	1	0	0		201173_x_at	4518.15	1	0	0
210193_at	4918.7	1	0	0		213197_at	4522.2	1	0	0
224999_at	4918.71	1	0	0		210987_x_at	4523.24	1	0	0
213701_at	4918.88	1	0	0		218027_at	4526.6	1	0	0
238350_at	4922	1	0	0		225031_at	4529.67	1	0	0
202295_s_at	4923.8	1	0	0		223250_at	4530.71	1	0	0
216745_x_at	4926.8	1	0	0		238100_at	4537.91	1	0	0
225953_at	4927.21	1	0	0		226517_at	4538.41	1	0	0
233929_x_at	4927.96	1	0	0		225553_at	4539.48	1	0	0
201723_s_at	4929.94	1	0	0		202000_at	4543.03	1	0	0
242471_at	4931.52	1	0	0		212281_s_at	4547.39	1	0	0
230389_at	4931.82	1	0	0		203354_s_at	4553.77	1	0	0
225878_at	4934.99	1	0	0		204125_at	4562.88	1	0	0
201887_at	4936.93	1	0	0		221260_s_at	4568.41	1	0	0
214124_x_at	4939.79	1	0	0		210460_s_at	4569.01	1	0	0
200675_at	4943.18	1	0	0		204009_s_at	4569.53	1	0	0
211270_x_at	4943.99	1	0	0		212632_at	4572.61	1	0	0
222146_s_at	4951.27	1	0	0		208761_s_at	4575.2	1	0	0
201029_s_at	4952.31	1	0	0		226567_at	4576.59	1	0	0
203130_s_at	4953.5	1	0	0		218283_at	4576.68	1	0	0
212149_at	4954.03	1	0	0		224076_s_at	4577.9	1	0	0
201224_s_at	4958.25	1	0	0		218108_at	4579.67	1	0	0
226801_s_at	4958.46	1	0	0		223112_s_at	4583.36	1	0	0
201587_s_at	4968.61	1	0	0		229029_at	4585.16	1	0	0
57532_at	4970.79	1	0	0		222478_at	4587.54	1	0	0
1553720_a_at	4972.32	1	0	0		223155_at	4588.28	1	0	0
231925_at	4973.11	1	0	0		202737_s_at	4588.94	1	0	0
210094_s_at	4975.1	1	0	0		213041_s_at	4589.15	1	0	0
200083_at	4976.29	1	0	0		225750_at	4593.38	1	0	0
225684_at	4979.27	1	0	0		225314_at	4597.76	1	0	0
234753_x_at	4980.57	1	0	0		225045_at	4601.3	1	0	0
212793_at	4981.09	1	0	0		201273_s_at	4602.41	1	0	0
239831_at	4986.39	1	0	0		217077_s_at	4603.61	1	0	0
242646_at	4987.47	1	0	0		226439_s_at	4603.79	1	0	0
222628_s_at	4989.65	1	0	0		204226_at	4616.44	1	0	0
237305_at	4992.21	1	0	0		215380_s_at	4619.43	1	0	0
1570210_x_at	4993.88	1	0	0		203740_at	4620.88	1	0	0
223012_at	5002.95	1	0	0		203264_s_at	4623.02	1	0	0
209392_at	5003.47	1	0	0		212727_at	4631.06	1	0	0
215146_s_at	5004.03	1	0	0		219557_s_at	4633.37	1	0	0
222101_s_at	5015.7	1	0	0		201807_at	4633.78	1	0	0
207243_s_at	5015.76	1.0001	0	0		224648_at	4637.7	1	0	0
224321_at	5019.6	1	0	0		238454_at	4639.34	1	0	0
226158_at	5024.73	1	0	0		202539_s_at	4643.59	1	0	0
229694_at	5027.17	1	0	0		217736_s_at	4644.91	1	0	0
212287_at	5028.69	1	0	0		205308_at	4646.74	1	0	0
225641_at	5032.65	1	0	0		227226_at	4652.69	1	0	0
200077_s_at	5033.83	1	0	0		217797_at	4654.56	1	0	0
213737_x_at	5035.93	1	0	0		200097_s_at	4654.73	1	0	0
211929_at	5036.99	1	0	0		209092_s_at	4656.58	1	0	0
58900_at	5039.64	1	0	0		1558605_at	4657.59	1	0	0
1559375_s_at	5040.9	1	0	0		213479_at	4658.92	1	0	0
213374_x_at	5047.03	1	0	0		228183_s_at	4660.7	1	0	0
223839_s_at	5047.31	1	0	0		200759_x_at	4661.73	1	0	0
214143_x_at	5048.63	1	0	0		226191_at	4661.8	1	0	0
227663_at	5048.76	1	0	0		222469_s_at	4664.58	1	0	0
212215_at	5051.67	1.0001	0	0		226285_at	4664.92	1	0	0
224833_at	5052.36	1	0	0		223008_s_at	4666.22	1	0	0
201493_s_at	5053.32	1	0	0		227291_s_at	4669.43	1	0	0
208775_at	5057.82	1	0	0		222465_at	4671.83	1	0	0
214274_s_at	5059.9	1	0	0		203708_at	4672.39	1	0	0
235127_at	5060.55	1	0	0		216044_x_at	4672.88	1	0	0
228692_at	5060.92	1	0	0		212277_at	4674.81	1	0	0
212184_s_at	5068.92	1	0	0		224564_s_at	4674.83	1	0	0
201994_at	5068.93	1	0	0		202038_at	4679.21	1	0	0
226962_at	5069.09	1	0	0		223611_s_at	4679.82	1	0	0
203002_at	5071.1	1	0	0		235916_at	4682.79	1	0	0
235721_at	5071.35	1	0	0		203769_s_at	4687.15	1	0	0
207012_at	5075.93	1	0	0		226077_at	4687.21	1	0	0
218266_s_at	5076.22	1	0	0		213924_at	4690.03	1	0	0
223000_s_at	5076.4	1	0	0		212935_at	4690.48	1	0	0
202027_at	5078.07	1	0	0		222942_s_at	4692.35	1	0	0
204482_at	5081.82	1	0	0		211787_s_at	4695.14	1	0	0
224811_at	5086.7	1	0	0		201570_at	4695.56	1	0	0
233869_x_at	5088.36	1	0	0		232276_at	4698.73	1	0	0
205646_s_at	5095.93	1	0	0		225199_at	4699.67	1	0	0
222020_s_at	5096.96	1	0	0		205031_at	4699.76	1	0	0
237560_at	5098.21	1	0	0		225558_at	4708.26	1	0	0
217715_x_at	5099.82	1	0	0		226290_at	4709.59	1	0	0
200788_s_at	5100.1	1	0	0		227322_s_at	4709.88	1	0	0
230229_at	5102.79	1	0	0		222398_s_at	4710.2	1	0	0
242405_at	5105.4	1	0	0		217837_s_at	4716.29	1	0	0
224739_at	5107.73	1	0	0		219896_at	4717.12	1	0	0
201465_s_at	5111.68	1	0	0		221481_x_at	4717.36	1	0	0
226683_at	5115.44	1	0	0		208682_s_at	4717.9	1	0	0
223619_x_at	5117.03	1	0	0		217940_s_at	4721.32	1	0	0
224837_at	5120.99	1	0	0		201530_x_at	4727.87	1	0	0
209396_s_at	5121.01	1	0	0		224878_at	4733.73	1	0	0
219163_at	5124.97	1	0	0		233337_s_at	4733.78	1	0	0
213356_x_at	5125.07	1	0	0		209781_s_at	4734.4	1	0	0
228839_s_at	5127.72	1	0	0		201580_s_at	4735.92	1	0	0
215313_x_at	5130.09	1	0	0		201734_at	4737.79	1	0	0
212640_at	5131.7	1	0	0		212609_s_at	4744.94	1	0	0
227223_at	5131.81	1	0	0		222918_at	4750.52	1	0	0
1553704_x_at	5132.07	1	0	0		201475_x_at	4753.64	1	0	0
233849_s_at	5133.43	1	0	0		227559_at	4755.24	1	0	0
209506_s_at	5134.93	1	0	0		202268_s_at	4760.49	1	0	0
242558_at	5142.07	1	0	0		212068_s_at	4761.4	1	0	0
232424_at	5142.55	1	0	0		203510_at	4761.98	1	0	0
229557_at	5143	1	0	0		226397_s_at	4764.48	1	0	0
217947_at	5144.08	1	0	0		202614_at	4766.16	1	0	0
215311_at	5144.1	1	0	0		224830_at	4767.59	1	0	0
214607_at	5146.38	1	0	0		208766_s_at	4769.47	1	0	0
227465_at	5148.08	1	0	0		202078_at	4772.48	1	0	0
221943_x_at	5150.53	1	0	0		203011_at	4774.45	1	0	0
238534_at	5151.75	1	0	0		207585_s_at	4778	1	0	0
244804_at	5152.61	1	0	0		204675_at	4778.76	1	0	0
205143_at	5155.03	1	0	0		219220_x_at	4781.28	1	0	0
205000_at	5158.5	1	0	0		212674_s_at	4784.91	1	0	0
203552_at	5160.76	1	0	0		217908_s_at	4785.64	1	0	0
213688_at	5161.71	1	0	0		223711_s_at	4788.31	1	0	0
231875_at	5161.77	1	0	0		200936_at	4793.77	1	0	0
208855_s_at	5162.88	1	0	0		231395_at	4794.06	1	0	0
218259_at	5166.05	1	0	0		238747_at	4795.09	1	0	0
209071_s_at	5167.44	1	0	0		213623_at	4797.64	1	0	0
241459_at	5170.63	1	0	0		229026_at	4799.53	1	0	0
226254_s_at	5173.12	1	0	0		211752_s_at	4799.66	1	0	0
214773_x_at	5179.45	1	0	0		228579_at	4800.18	1	0	0
213980_s_at	5183.46	1	0	0		218580_x_at	4800.64	1	0	0
243318_at	5194.97	1	0	0		200837_at	4800.81	1	0	0
212952_at	5198.89	1	0	0		223316_at	4801.73	1	0	0
242918_at	5199.56	1	0	0		212855_at	4802.18	1	0	0
205788_s_at	5199.64	1	0	0		223363_at	4808.85	1	0	0
226206_at	5200.3	1	0	0		223805_at	4810.8	1	0	0
213236_at	5203.28	1	0	0		203122_at	4811.78	1	0	0
242448_at	5204	1	0	0		215543_s_at	4811.95	1	0	0
221939_at	5207.29	1	0	0		209009_at	4812.68	1	0	0
217446_x_at	5210.69	1	0	0		204663_at	4819.3	1	0	0
227698_s_at	5211.56	1	0	0		212041_at	4823.75	1	0	0
232793_at	5212.12	1	0	0		201682_at	4827.4	1	0	0
207598_x_at	5213.96	1	0	0		203157_s_at	4828.5	1	0	0
201856_s_at	5215.57	1	0	0		229067_at	4829.57	1	0	0
227484_at	5217.75	1	0	0		201077_s_at	4836.3	1	0	0
231040_at	5220.27	1	0	0		204440_at	4839.14	1	0	0
38892_at	5220.51	1	0	0		203336_s_at	4846.03	1	0	0
228159_at	5221.93	1	0	0		201270_x_at	4848.03	1	0	0
225786_at	5222.58	1	0	0		227260_at	4851.42	1	0	0
202156_s_at	5228.29	1	0	0		212992_at	4853.56	1	0	0
226497_s_at	5230.18	1	0	0		217942_at	4858.02	1	0	0
243666_at	5230.44	1	0	0		213407_at	4862.84	1	0	0
241391_at	5234.53	1	0	0		223187_s_at	4865.75	1	0	0
203284_s_at	5240.33	1	0	0		218191_s_at	4865.92	1	0	0
242014_at	5241.28	1	0	0		225876_at	4867.51	1	0	0
235190_at	5244.32	1	0	0		208066_s_at	4872.23	1	0	0
201195_s_at	5246.64	1	0	0		211285_s_at	4876.11	1	0	0
235879_at	5248.74	1	0	0		227577_at	4876.97	1	0	0
224761_at	5254.38	1	0	0		201546_at	4877.14	1	0	0
205967_at	5255.61	1	0	0		200658_s_at	4879.68	1	0	0
225424_at	5260.13	1	0	0		244741_s_at	4882.48	1	0	0
226247_at	5264	1	0	0		225677_at	4883.66	1	0	0
224781_s_at	5264.17	1	0	0		223071_at	4884.21	1	0	0
1557813_at	5264.57	1	0	0		201524_x_at	4887.84	1	0	0
203637_s_at	5264.96	1	0	0		217816_s_at	4889.12	1	0	0
240038_at	5266.57	1	0	0		229647_at	4890.45	1	0	0
52975_at	5270.48	1	0	0		226425_at	4891.43	1	0	0
215467_x_at	5271.99	1	0	0		218048_at	4896.76	1	0	0
202582_s_at	5274.47	1	0	0		222780_s_at	4897.24	1	0	0
226621_at	5275.22	1	0	0		227872_at	4900.94	1	0	0
244414_at	5276.79	1	0	0		202810_at	4901.37	1	0	0
231899_at	5277.27	1	0	0		209033_s_at	4910.88	1	0	0
90265_at	5281.44	1	0	0		222559_s_at	4916.52	1	0	0
220370_s_at	5285.01	1	0	0		203224_at	4919.05	1	0	0
240440_at	5286.01	1	0	0		238893_at	4925.81	1	0	0
238651_at	5287.11	1	0	0		210249_s_at	4930.13	1	0	0
212463_at	5290.24	1	0	0		214436_at	4933.34	1	0	0
208475_at	5292.85	1	0	0		225153_at	4935.19	1	0	0
212520_s_at	5294.87	1	0	0		226972_s_at	4936.66	1	0	0
1569129_s_at	5295.48	1	0	0		225304_s_at	4942.58	1	0	0
216051_x_at	5296.33	1	0	0		222021_x_at	4946.71	1	0	0
202789_at	5296.5	1	0	0		218034_at	4947.89	1	0	0
206306_at	5299.73	1	0	0		201078_at	4950.1	1	0	0
239752_at	5300.28	1	0	0		204339_s_at	4952.84	1	0	0
229434_at	5301.72	1	0	0		218532_s_at	4953.28	1	0	0
201864_at	5301.82	1	0	0		207614_s_at	4954.89	1	0	0
232889_at	5302.04	1	0	0		204752_x_at	4956.44	1	0	0
225377_at	5302.64	1	0	0		211383_s_at	4958.33	1	0	0
212928_at	5303.89	1	0	0		206408_at	4964.79	1	0	0
225517_at	5304.76	1	0	0		1554524_a_at	4966.51	1	0	0
226423_at	5306.15	1	0	0		218373_at	4971.84	1	0	0
225420_at	5306.22	1	0	0		1557915_s_at	4972.49	1	0	0
225009_at	5306.31	1	0	0		222742_s_at	4973.09	1	0	0
208825_x_at	5308.02	1	0	0		217838_s_at	4978.95	1	0	0
229293_at	5319.46	1	0	0		225285_at	4980.87	1	0	0
210495_x_at	5322.64	1	0	0		206158_s_at	4981.56	1	0	0
1569872_a_at	5323.61	1	0	0		224666_at	4982.89	1	0	0
35436_at	5328.6	1	0	0		218909_at	4986.56	1	0	0
1564841_at	5332.22	1	0	0		223621_at	4990.17	1	0	0
225835_at	5334.21	1	0	0		201099_at	4991.21	1	0	0
202220_at	5339.82	1	0	0		220551_at	4993.39	1	0	0
212267_at	5341.01	1	0	0		224835_at	4993.65	1	0	0
215504_x_at	5341.56	1	0	0		205090_s_at	4999.93	1	0	0
242352_at	5342.74	1	0	0		209991_x_at	5002.35	1	0	0
225563_at	5346.37	1	0	0		219572_at	5004.32	1	0	0
227000_at	5348.15	1	0	0		202271_at	5005.51	1	0	0
212553_at	5349.18	1	0	0		204050_s_at	5007	1	0	0
232696_at	5350.41	1	0	0		202120_x_at	5007.51	1	0	0
236248_x_at	5351.11	1	0	0		204586_at	5008.25	1	0	0
50221_at	5352.05	1	0	0		217840_at	5010.42	1	0	0
225946_at	5352.09	1	0	0		227448_at	5010.72	1	0	0
228831_s_at	5357.24	1	0	0		201092_at	5011.29	1	0	0
212203_x_at	5362.69	1	0	0		200005_at	5011.29	1	0	0
211568_at	5363.41	1	0	0		213315_x_at	5012.48	1	0	0
204225_at	5364.94	1	0	0		204131_s_at	5013.41	1	0	0
204777_s_at	5366.24	1	0	0		203197_s_at	5014.05	1	0	0
1556656_at	5373.43	1	0	0		202192_s_at	5016.06	1	0	0
232205_at	5373.53	1	0	0		226258_at	5020.78	1	0	0
239071_at	5374.28	1	0	0		216903_s_at	5024.23	1	0	0
219738_s_at	5374.59	1	0	0		226922_at	5025.35	1	0	0
227761_at	5377.88	1	0	0		209915_s_at	5027.87	1	0	0
213327_s_at	5379.31	1	0	0		244708_at	5028.62	1	0	0
204712_at	5380.24	1	0	0		1557181_s_at	5029.18	1	0	0
230503_at	5382.66	1	0	0		225036_at	5032.02	1	0	0
212977_at	5385.42	1	0	0		203616_at	5035.7	1	0	0
213517_at	5388.76	1	0	0		231576_at	5039.15	1	0	0
213649_at	5388.79	1	0	0		221914_at	5041.74	1	0	0
237945_at	5389.94	1	0	0		203217_s_at	5045.97	1	0	0
207702_s_at	5394.76	1	0	0		206284_x_at	5047.5	1	0	0
202136_at	5396.78	1	0	0		201105_at	5052.44	1	0	0
219737_s_at	5408.16	1	0	0		227871_at	5060.45	1	0	0
243003_at	5408.6	1	0	0		213864_s_at	5066.96	1	0	0
218019_s_at	5413.23	1	0	0		227453_at	5067.23	1	0	0
202376_at	5413.46	1	0	0		213845_at	5067.29	1	0	0
204028_s_at	5413.61	1	0	0		209442_x_at	5068.3	1	0	0
234151_at	5414.77	1	0	0		224462_s_at	5069.01	1	0	0
203556_at	5416.32	1	0	0		201509_at	5069.95	1	0	0
226066_at	5417.07	1	0	0		226773_at	5071.71	1	0	0
200994_at	5417.54	1	0	0		212995_x_at	5073.71	1	0	0
225564_at	5418.48	1	0	0		226313_at	5074.95	1	0	0
202370_s_at	5421.49	1	0	0		224447_s_at	5078.37	1	0	0
218820_at	5423.27	1	0	0		234998_at	5086.04	1	0	0
203603_s_at	5426.7	1	0	0		211616_s_at	5086.47	1	0	0
231430_at	5430.3	1	0	0		204117_at	5089.29	1	0	0
208247_at	5431.57	1	0	0		225392_at	5089.67	1	0	0
228028_at	5438	1	0	0		213745_at	5090.3	1	0	0
235575_at	5439.19	1	0	0		203544_s_at	5091.25	1	0	0
215235_at	5441.78	1	0	0		218510_x_at	5091.48	1	0	0
226876_at	5443.53	1	0	0		212453_at	5094.58	1	0	0
201059_at	5444.17	1	0	0		202785_at	5097.63	1	0	0
239611_at	5450.15	1	0	0		218220_at	5099.31	1	0	0
1561079_at	5451.5	1	0	0		218720_x_at	5100.73	1	0	0
224493_x_at	5452.88	1	0	0		202636_at	5101.91	1	0	0
233599_at	5455.18	1	0	0		201002_s_at	5102.69	1	0	0
213371_at	5456.4	1	0	0		219778_at	5102.88	1	0	0
202534_x_at	5460.8	1	0	0		200620_at	5104.88	1	0	0
218050_at	5462.2	1	0	0		202941_at	5108.76	1	0	0
214317_x_at	5466.69	1	0	0		201223_s_at	5115.3	1	0	0
209214_s_at	5467.29	1	0	0		230280_at	5115.7	1	0	0
218706_s_at	5467.62	1	0	0		226257_x_at	5124.39	1	0	0
203849_s_at	5469.19	1	0	0		208679_s_at	5125.99	1	0	0
213932_x_at	5473.28	1	0	0		215157_x_at	5129.59	1	0	0
209841_s_at	5474.33	1	0	0		221509_at	5132.54	1	0	0
219019_at	5474.35	1	0	0		201268_at	5137.83	1	0	0
213350_at	5474.61	1	0	0		204977_at	5138.33	1	0	0
242319_at	5476.56	1	0	0		217976_s_at	5142.64	1	0	0
212884_x_at	5477.85	1	0	0		220526_s_at	5143.9	1	0	0
227435_at	5480.95	1	0	0		227456_s_at	5144	1	0	0
222619_at	5484.08	1	0	0		201057_s_at	5144.7	1	0	0
226010_at	5484.38	1	0	0		228857_at	5145.27	1	0	0
210640_s_at	5485.69	1	0	0		226616_s_at	5145.63	1	0	0
225785_at	5485.84	1	0	0		218568_at	5149.93	1	0	0
209123_at	5486.39	1	0	0		218646_at	5150.04	1	0	0
212917_x_at	5489.74	1	0	0		221486_at	5153.39	1	0	0
214499_s_at	5493.88	1	0	0		225448_at	5153.75	1	0	0
212719_at	5493.97	1	0	0		208764_s_at	5154.22	1	0	0
210346_s_at	5495.16	1	0	0		226959_at	5161.28	1	0	0
1558733_at	5496.61	1	0	0		224967_at	5161.31	1	0	0
240180_at	5496.98	1	0	0		209107_x_at	5162.14	1	0	0
235990_at	5499.14	1	0	0		204173_at	5162.35	1	0	0
206559_x_at	5499.8	1.0001	0	0		219578_s_at	5163.77	1	0	0
233204_at	5503.23	1	0	0		213308_at	5166.34	1	0	0
235132_at	5503.72	1	0	0		218118_s_at	5167.88	1	0	0
1558487_a_at	5504.69	1	0	0		200732_s_at	5175.58	1	0	0
213438_at	5505.24	1	0	0		229465_s_at	5176.67	1	0	0
217586_x_at	5508.04	1	0	0		200705_s_at	5178.27	1	0	0
218085_at	5508.58	1	0	0		219342_at	5178.3	1	0	0
221802_s_at	5511.42	1	0	0		208934_s_at	5181.77	1	0	0
212288_at	5512.63	1	0	0		201962_s_at	5187.32	1	0	0
1561657_at	5513.61	1	0	0		221942_s_at	5196.03	1	0	0
213129_s_at	5514.46	1	0	0		202231_at	5197.44	1	0	0
1569200_at	5516.76	1	0	0		241399_at	5200.05	1	0	0
204020_at	5517.33	1	0	0		1558295_a_at	5202.45	1	0	0
208615_s_at	5517.49	1	0	0		218856_at	5203.76	1	0	0
32029_at	5518.98	1	0	0		225485_at	5205.57	1	0	0
241627_x_at	5521.58	1	0	0		205633_s_at	5208.43	1	0	0
203221_at	5523.37	1	0	0		208697_s_at	5210.01	1	0	0
224445_s_at	5525.22	1	0	0		230748_at	5210.81	1	0	0
225814_at	5529.95	1	0	0		213295_at	5210.98	1	0	0
221496_s_at	5531.52	1	0	0		218694_at	5211.23	1	0	0
243005_at	5535.17	1	0	0		242301_at	5215.11	1	0	0
232541_at	5540.36	1	0	0		227240_at	5215.7	1	0	0
241268_x_at	5542.12	1	0	0		213274_s_at	5216.49	1	0	0
204731_at	5542.18	1	0	0		222669_s_at	5218.89	1	0	0
200907_s_at	5546.65	1	0	0		212425_at	5221.36	1	0	0
242931_at	5547.29	1	0	0		210201_x_at	5225.75	1	0	0
213994_s_at	5548.06	1	0	0		209897_s_at	5226.35	1	0	0
206018_at	5554.99	1	0	0		200838_at	5227.87	1	0	0
235112_at	5559.19	1	0	0		226684_at	5232.51	1	0	0
200992_at	5560.88	1	0	0		229831_at	5237.58	1	0	0
200702_s_at	5563.31	1	0	0		202548_s_at	5238.1	1	0	0
43544_at	5564.94	1	0	0		230233_at	5239.08	1	0	0
207657_x_at	5565.03	1	0	0		210715_s_at	5239.57	1	0	0
214352_s_at	5565.37	1	0	0		209867_s_at	5241.41	1	0	0
33322_i_at	5565.85	1	0	0		211423_s_at	5242.66	1	0	0
242320_at	5570.25	1	0	0		209409_at	5244.87	1	0	0
236949_at	5571.05	1	0	0		225732_at	5253.53	1	0	0
236329_at	5574.64	1	0	0		209385_s_at	5259.06	1	0	0
40569_at	5577.49	1	0	0		218503_at	5263.34	1	0	0
225665_at	5581.86	1	0	0		1556378_a_at	5264.19	1	0	0
230651_at	5581.89	1	0	0		208776_at	5264.99	1	0	0
213165_at	5586.18	1	0	0		202561_at	5266.17	1	0	0
219966_x_at	5587.51	1	0	0		233059_at	5270.69	1	0	0
213084_x_at	5589.21	1	0	0		225050_at	5271.91	1	0	0
219229_at	5589.64	1	0	0		226580_at	5273.01	1	0	0
214459_x_at	5591.66	1	0	0		228477_at	5273.18	1	0	0
215233_at	5603.91	1	0	0		219877_at	5276.11	1	0	0
235918_x_at	5604.33	1	0	0		223087_at	5276.31	1	0	0
228434_at	5610.56	1	0	0		209380_s_at	5280.33	1	0	0
235765_at	5611.14	1	0	0		212686_at	5288.24	1	0	0
226085_at	5618.43	1	0	0		219310_at	5289.66	1	0	0
225098_at	5620.46	1	0	0		206404_at	5292.27	1	0	0
213940_s_at	5625.22	1	0	0		203680_at	5293.03	1	0	0
213705_at	5627.86	1	0	0		238850_at	5293.48	1	0	0
221527_s_at	5629.16	1	0	0		203259_s_at	5293.83	1	0	0
225270_at	5631.61	1	0	0		203166_at	5293.85	1	0	0
235110_at	5632.97	1	0	0		242404_at	5294.69	1	0	0
227641_at	5636.51	1	0	0		204386_s_at	5295.03	1	0	0
235435_at	5636.53	1	0	0		1552790_a_at	5299.65	1	0	0
225598_at	5641.22	1	0	0		218197_s_at	5300.43	1	0	0
221088_s_at	5641.9	1	0	0		207922_s_at	5301.13	1	0	0
244062_at	5643.04	1	0	0		227413_at	5301.71	1	0	0
229563_s_at	5643.46	1	0	0		223084_s_at	5303.69	1	0	0
235274_at	5643.92	1	0	0		226037_s_at	5303.84	1	0	0
226091_s_at	5644.09	1.0001	0	0		200977_s_at	5304.56	1	0	0
242022_at	5645	1	0	0		212955_s_at	5306.85	1	0	0
214211_at	5648.49	1	0	0		235048_at	5308.92	1	0	0
242337_at	5648.78	1	0	0		200950_at	5311.6	1	0	0
226485_at	5648.93	1	0	0		202386_s_at	5312.96	1	0	0
90610_at	5650.34	1	0	0		207100_s_at	5313.4	1	0	0
203060_s_at	5650.82	1	0	0		228775_at	5315.06	1	0	0
239657_x_at	5652.49	1	0	0		204300_at	5317.14	1	0	0
205117_at	5653.6	1	0	0		219670_at	5319.54	1	0	0
224998_at	5654	1	0	0		227582_at	5324.24	1	0	0
204970_s_at	5657.19	1	0	0		224512_s_at	5325.42	1	0	0
204311_at	5657.21	1	0	0		201944_at	5332.21	1	0	0
226225_at	5658.94	1	0	0		218167_at	5332.81	1	0	0
238919_at	5662.61	1	0	0		202056_at	5336.46	1	0	0
230630_at	5663.61	1	0	0		201603_at	5339.35	1	0	0
227769_at	5663.78	1	0	0		229537_at	5339.48	1	0	0
212870_at	5667.93	1	0	0		213278_at	5342.06	1	0	0
219269_at	5670.27	1	0	0		203861_s_at	5346.27	1	0	0
235697_at	5670.58	1	0	0		206552_s_at	5348.91	1	0	0
202228_s_at	5671.48	1.0001	0	0		200820_at	5349.03	1	0	0
207719_x_at	5671.64	1	0	0		227112_at	5351.5	1	0	0
201778_s_at	5675.04	1	0	0		200072_s_at	5357.44	1	0	0
1552536_at	5677.87	1	0	0		211776_s_at	5362.02	1	0	0
233025_at	5678.36	1	0	0		222394_at	5367.22	1	0	0
228119_at	5684.87	1	0	0		206137_at	5371.61	1	0	0
201861_s_at	5685.33	1	0	0		221449_s_at	5376.47	1	0	0
237180_at	5685.61	1	0	0		242385_at	5376.82	1	0	0
214894_x_at	5685.84	1	0	0		224575_at	5380.65	1	0	0
235084_x_at	5688.56	1	0	0		223598_at	5381.16	1	0	0
61874_at	5688.9	1	0	0		218117_at	5382.83	1	0	0
239808_at	5692.36	1	0	0		212641_at	5383.02	1	0	0
210740_s_at	5692.53	1	0	0		202868_s_at	5384.98	1	0	0
233498_at	5692.83	1	0	0		230326_s_at	5389.44	1	0	0
221841_s_at	5696.37	1	0	0		214293_at	5389.55	1	0	0
232469_x_at	5696.58	1	0	0		225044_at	5396.87	1	0	0
217250_s_at	5698.7	1	0	0		36553_at	5398.24	1	0	0
217734_s_at	5698.89	1	0	0		201216_at	5400.54	1	0	0
232653_at	5701.74	1	0	0		212231_at	5401.32	1	0	0
201525_at	5703.78	1	0	0		233049_x_at	5401.5	1	0	0
209729_at	5705.47	1	0	0		226650_at	5406.55	1	0	0
221825_at	5706.95	1	0	0		227441_s_at	5414.84	1	0	0
212095_s_at	5709.33	1	0	0		225550_at	5416.02	1	0	0
213905_x_at	5710.97	1	0	0		209106_at	5419.27	1	0	0
222980_at	5713.62	1	0	0		218788_s_at	5424.3	1	0	0
226604_at	5717.94	1	0	0		212961_x_at	5425.27	1	0	0
211967_at	5722.62	1	0	0		215423_at	5425.67	1	0	0
244530_at	5725.46	1	0	0		223215_s_at	5427.63	1	0	0
214988_s_at	5727.67	1	0	0		230502_s_at	5428.31	1	0	0
200768_s_at	5731.31	1	0	0		203404_at	5431.49	1	0	0
231992_x_at	5732.74	1	0	0		227625_s_at	5436.83	1	0	0
202084_s_at	5734.84	1	0	0		200046_at	5437.24	1	0	0
213779_at	5736.07	1	0	0		201113_at	5438.15	1	0	0
212099_at	5736.7	1	0	0		226298_at	5441.91	1	0	0
208030_s_at	5737.77	1	0	0		227001_at	5442.13	1	0	0
220352_x_at	5737.92	1	0	0		201272_at	5442.19	1	0	0
65635_at	5743.05	1	0	0		201176_s_at	5445	1	0	0
227964_at	5745.55	1	0	0		214141_x_at	5445.42	1	0	0
225573_at	5747.49	1	0	0		221263_s_at	5450.59	1	0	0
1553292_s_at	5750.47	1	0	0		223156_at	5453.24	1	0	0
212144_at	5753.63	1	0	0		205550_s_at	5453.64	1	0	0
201031_s_at	5754.45	1	0	0		209481_at	5456.17	1	0	0
236153_at	5758.84	1	0	0		209096_at	5457.17	1	0	0
213377_x_at	5759.16	1	0	0		208620_at	5458.02	1	0	0
201575_at	5760.73	1	0	0		201705_at	5460.08	1	0	0
209168_at	5761.86	1	0	0		211727_s_at	5463.86	1	0	0
241233_x_at	5762.37	1	0	0		225180_at	5466.95	1	0	0
1569202_x_at	5763.52	1	0	0		208029_s_at	5468.09	1	0	0
226322_at	5763.55	1	0	0		219945_at	5469.72	1	0	0
238595_at	5764.42	1	0	0		220742_s_at	5470.76	1	0	0
217509_x_at	5766.55	1	0	0		211938_at	5473.92	1	0	0
212120_at	5768.06	1	0	0		203662_s_at	5474.81	1	0	0
202890_at	5768.21	1	0	0		205794_s_at	5475.78	1	0	0
210721_s_at	5768.49	1	0	0		228796_at	5477.06	1	0	0
224502_s_at	5769.8	1	0	0		208722_s_at	5482.5	1	0	0
227095_at	5770.48	1	0	0		225152_at	5485.82	1	0	0
1558796_a_at	5772.87	1	0	0		209068_at	5488.77	1	0	0
236841_at	5775.66	1	0	0		211954_s_at	5493.32	1	0	0
214129_at	5775.83	1	0	0		225022_at	5495.4	1	0	0
213763_at	5776.44	1	0	0		213276_at	5497.07	1	0	0
1568736_s_at	5777.94	1	0	0		206215_at	5498.9	1	0	0
242292_at	5780.12	1	0	0		213435_at	5500.08	1	0	0
208451_s_at	5780.61	1	0	0		224957_at	5503.2	1	0	0
222104_x_at	5781.8	1	0	0		229321_s_at	5505.64	1	0	0
219437_s_at	5781.86	1	0	0		201067_at	5511.94	1	0	0
212771_at	5782.24	1	0	0		211546_x_at	5513.81	1	0	0
228291_s_at	5783.9	1	0	0		238681_at	5514.05	1	0	0
228686_at	5793.15	1	0	0		201632_at	5514.25	1	0	0
241008_at	5793.16	1	0	0		221622_s_at	5520.54	1	0	0
235767_x_at	5794.35	1	0	0		225809_at	5521.13	1	0	0
241091_at	5795.61	1	0	0		221478_at	5523.41	1	0	0
239901_at	5795.79	1	0	0		200888_s_at	5524.89	1	0	0
236268_at	5797.35	1	0	0		228175_at	5527.21	1	0	0
225619_at	5798.79	1	0	0		203018_s_at	5528.99	1	0	0
224945_at	5799.71	1	0	0		224331_s_at	5530.15	1	0	0
220122_at	5800.36	1	0	0		222862_s_at	5532.27	1	0	0
215553_x_at	5801.98	1	0	0		235333_at	5533.97	1	0	0
214783_s_at	5808.63	1	0	0		217922_at	5534.49	1	0	0
236575_at	5809.34	1	0	0		219356_s_at	5538.25	1	0	0
205854_at	5809.62	1	0	0		226518_at	5539.87	1	0	0
220952_s_at	5812.29	1	0	0		209273_s_at	5540.29	1	0	0
223574_x_at	5813.99	1	0	0		223267_at	5542.66	1	0	0
240765_at	5817.09	1	0	0		209569_x_at	5542.82	1	0	0
201049_s_at	5821.36	1	0	0		229823_at	5544.45	1	0	0
238653_at	5822.92	1	0	0		224129_s_at	5544.73	1	0	0
214053_at	5825.32	1	0	0		201198_s_at	5545.58	1	0	0
38964_r_at	5826.26	1	0	0		219933_at	5548.96	1	0	0
202191_s_at	5827.41	1	0	0		230137_at	5556.23	1	0	0
235694_at	5828.89	1	0	0		225213_at	5557.39	1	0	0
212718_at	5832.13	1	0	0		225068_at	5557.92	1	0	0
1560116_a_at	5832.89	1	0	0		219736_at	5564.68	1	0	0
238430_x_at	5835.41	1	0	0		208810_at	5565.03	1	0	0
214726_x_at	5839.26	1	0	0		214214_s_at	5565.32	1	0	0
238346_s_at	5843.47	1	0	0		218633_x_at	5567.03	1	0	0
213993_at	5843.48	1	0	0		233642_s_at	5569.39	1	0	0
200696_s_at	5846.88	1	0	0		211762_s_at	5572.46	1	0	0
63825_at	5848.56	1	0	0		212327_at	5572.98	1	0	0
225880_at	5854.36	1	0	0		241600_at	5575.06	1	0	0
226913_s_at	5854.63	1	0	0		218106_s_at	5583.97	1	0	0
225167_at	5857.75	1	0	0		212186_at	5584.38	1	0	0
1559591_s_at	5858.75	1	0	0		209440_at	5586.42	1	0	0
230577_at	5860.42	1	0	0		202299_s_at	5590.11	1	0	0
226119_at	5864.85	1	0	0		230656_s_at	5590.19	1	0	0
242972_at	5864.97	1	0	0		224719_s_at	5596.46	1	0	0
223781_x_at	5866.32	1	0	0		231896_s_at	5597.01	1	0	0
225710_at	5867.8	1	0	0		236359_at	5597.27	1	0	0
228980_at	5872.26	1	0	0		223203_at	5597.97	1	0	0
1560926_at	5873.14	1	0	0		214953_s_at	5598.55	1	0	0
214806_at	5873.21	1	0	0		204230_s_at	5599.14	1	0	0
222751_at	5873.7	1	0	0		208643_s_at	5599.73	1	0	0
217622_at	5877.68	1	0	0		201434_at	5601.82	1	0	0
201578_at	5879.1	1	0	0		201515_s_at	5601.87	1	0	0
212931_at	5879.44	1	0	0		221699_s_at	5604.76	1	0	0
213553_x_at	5880.12	1	0	0		218830_at	5606.14	1	0	0
218422_s_at	5881.03	1	0	0		213195_at	5607.53	1	0	0
219371_s_at	5881.88	1	0	0		1557961_s_at	5612.61	1	0	0
205970_at	5883.1	1	0	0		211997_x_at	5614.38	1	0	0
1553993_s_at	5884.49	1	0	0		200839_s_at	5615.95	1	0	0
203910_at	5886.2	1	0	0		210425_x_at	5616.42	1	0	0
1557780_at	5893.35	1	0	0		203300_x_at	5618.51	1	0	0
201680_x_at	5896.23	1	0	0		225003_at	5619.57	1	0	0
229467_at	5898.8	1	0	0		223960_s_at	5621.65	1	0	0
223748_at	5900.18	1	0	0		226245_at	5630.76	1	0	0
227305_s_at	5901.94	1	0	0		202466_at	5632.02	1	0	0
224882_at	5907.08	1	0	0		208880_s_at	5632.57	1	0	0
201209_at	5907.59	1	0	0		208095_s_at	5635.71	1	0	0
224590_at	5907.85	1	0	0		204274_at	5638.66	1	0	0
214945_at	5909.66	1	0	0		213241_at	5641.61	1	0	0
214938_x_at	5910.9	1	0	0		228973_at	5642.3	1	0	0
225660_at	5912.22	1	0	0		202170_s_at	5643.35	1	0	0
212840_at	5915.01	1	0	0		203274_at	5643.98	1	0	0
1556336_at	5915.23	1	0	0		217721_at	5645.22	1	0	0
216859_x_at	5923.82	1	0	0		200042_at	5647.63	1	0	0
228582_x_at	5925.84	1	0	0		201532_at	5652.12	1	0	0
243329_at	5927.73	1	0	0		235049_at	5654.26	1	0	0
202040_s_at	5928.35	1	0	0		217819_at	5654.34	1	0	0
243648_at	5928.82	1	0	0		220419_s_at	5656.56	1	0	0
209185_s_at	5930.22	1	0	0		221711_s_at	5656.9	1	0	0
216153_x_at	5930.9	1	0	0		209362_at	5657.25	1	0	0
232615_at	5935.04	1	0	0		212631_at	5657.33	1	0	0
210616_s_at	5941.68	1	0	0		224523_s_at	5660.69	1	0	0
213619_at	5942.01	1	0	0		213166_x_at	5661.24	1	0	0
208685_x_at	5943.22	1	0	0		214978_s_at	5661.36	1	0	0
229958_at	5946.12	1	0	0		1552301_a_at	5663.39	1	0	0
237782_at	5949.66	1	0	0		202168_at	5670.08	1	0	0
201185_at	5949.88	1	0	0		215161_at	5671.23	1	0	0
216563_at	5956.04	1	0	0		212282_at	5673.89	1	0	0
202500_at	5958.75	1	0	0		225515_s_at	5675.79	1	0	0
235626_at	5959.2	1	0	0		235296_at	5676.74	1	0	0
1554963_at	5960.24	1	0	0		208737_at	5678.41	1	0	0
1554171_at	5962.81	1	0	0		224280_s_at	5678.91	1	0	0
1559618_at	5964.8	1	0	0		202606_s_at	5679.79	1	0	0
226956_at	5966.66	1	0	0		204570_at	5681.78	1	0	0
200762_at	5966.86	1	0	0		212614_at	5684.84	1	0	0
57082_at	5968.48	1	0	0		217870_s_at	5686.55	1	0	0
224836_at	5968.73	1	0	0		209517_s_at	5689.05	1	0	0
230083_at	5969.31	1	0	0		207981_s_at	5690.66	1	0	0
33736_at	5974.71	1	0	0		218761_at	5693.65	1	0	0
1552735_at	5976.87	1	0	0		202512_s_at	5698.14	1	0	0
225918_at	5978.58	1	0	0		225783_at	5702.31	1	0	0
229985_at	5978.79	1	0	0		226277_at	5703.91	1	0	0
227252_at	5980.6	1	0	0		226460_at	5705.8	1	0	0
201324_at	5983.89	1	0	0		203738_at	5709.17	1	0	0
226656_at	5984.15	1	0	0		203033_x_at	5711.23	1	0	0
243589_at	5984.19	1	0	0		225657_at	5712.25	1	0	0
210512_s_at	5985.18	1	0	0		218125_s_at	5719.6	1	0	0
203080_s_at	5992.92	1	0	0		209141_at	5721.56	1	0	0
244040_at	5998.91	1	0	0		218415_at	5725.38	1	0	0
[truncated: 4,909 more rows]

## Sheet: GeneMeta
Probe Id	zSco		pos.zSco	pos.FDR	neg.zSco	neg.FDR	two.sided.zSco	two.sided.FDR			Comparison
221476_s_at	10.1065	221476_s_at	6.71226	0	6.71226	1.00497	6.71226	0			Probe ID	CABk	GABk	Abs(zSco)	two sided FDR
202041_s_at	10.006	202041_s_at	6.26199	0	6.26199	1.00719	6.26199	0			221476_s_at	X	X	10.1065	0
200039_s_at	9.74641	200039_s_at	9.74641	0	9.74641	1	9.74641	0			200039_s_at	X	X	9.74641	0
205711_x_at	9.67993	205711_x_at	7.3367	0	7.3367	1.00263	7.3367	0			200640_at	X	X	9.66144	0
200640_at	9.66144	200640_at	7.27387	0	7.27387	1.0029	7.27387	0			202160_at	X	X	9.52543	0
202160_at	-9.52543	202160_at	-6.3984	1.00327	-6.3984	0	-6.3984	0			224628_at	X	X	9.48553	0
213366_x_at	9.49373	213366_x_at	7.46145	0	7.46145	1.00228	7.46145	0			208732_at	X	X	9.47073	0
224628_at	9.48553	224628_at	9.25443	0	9.25443	1.00004	9.25443	0			202712_s_at	X	X	9.45123	0
208732_at	9.47073	208732_at	5.60698	0	5.60698	1.01276	5.60698	0			210976_s_at	X	X	9.39827	0
200065_s_at	9.47036	200065_s_at	6.28046	0	6.28046	1.00712	6.28046	0			223319_at	X	X	9.38253	0
202712_s_at	9.45123	202712_s_at	5.75806	0	5.75806	1.01115	5.75806	0			201322_at		X	9.35265	0
222125_s_at	9.44789	222125_s_at	7.95979	0	7.95979	1.00117	7.95979	0			201400_at	X	X	9.3321	0
218138_at	9.43377	218138_at	6.18045	0	6.18045	1.00769	6.18045	0			208678_at		X	9.29369	0
210976_s_at	9.39827	210976_s_at	7.74889	0	7.74889	1.00154	7.74889	0			223134_at	X	X	9.26861	0
228027_at	9.39195	228027_at	5.51793	0	5.51793	1.01374	5.51793	0			218310_at		X	9.2188	0
223319_at	9.38253	223319_at	8.23371	0	8.23371	1.00081	8.23371	0			224689_at	X	X	9.21766	0
223011_s_at	9.37998	223011_s_at	5.31717	0	5.31717	1.01594	5.31717	0			200708_at	X	X	9.20823	0
208870_x_at	9.37915	208870_x_at	8.38306	0	8.38306	1.00066	8.38306	0			224567_x_at	X		9.20701	0
232426_at	9.37326	232426_at	5.93187	0	5.93187	1.00937	5.93187	0			218625_at		X	9.18309	9.2564e-06
201322_at	9.35265	201322_at	9.35265	0	9.35265	1.00002	9.35265	0			215021_s_at	X	X	9.15954	0
201400_at	9.3321	201400_at	8.93632	0	8.93632	1.00022	8.93632	0			230656_s_at	X	X	9.14454	0
230411_at	9.32529	230411_at	6.22509	0	6.22509	1.00738	6.22509	0			224879_at		X	9.14321	0
207170_s_at	9.29601	207170_s_at	5.63634	0	5.63634	1.01238	5.63634	0			212491_s_at	X	X	9.13331	0
236081_at	9.2946	236081_at	7.6027	0	7.6027	1.00191	7.6027	0			209265_s_at		X	9.12603	0
208678_at	9.29369	208678_at	6.26723	0	6.26723	1.00716	6.26723	0			218953_s_at	X	X	9.1224	0
201174_s_at	9.28453	201174_s_at	4.82686	0	4.82686	1.02216	4.82686	0			1568612_at	X	X	9.10296	0
230496_at	-9.28431	230496_at	-5.90094	1.00755	-5.90094	0	-5.90094	0			203909_at	X	X	9.09874	0
223134_at	-9.26861	223134_at	-5.36532	1.01549	-5.36532	0	-5.36532	0			217927_at	X	X	9.07739	0
211615_s_at	9.25348	211615_s_at	5.50217	0	5.50217	1.01391	5.50217	0			204685_s_at		X	9.07083	0
205277_at	9.24793	205277_at	5.18322	0	5.18322	1.01746	5.18322	0			234969_s_at	X	X	9.06981	6.45161e-06
202433_at	9.23955	202433_at	9.23955	0	9.23955	1.00005	9.23955	0			212114_at	X	X	9.03301	0.000221475
203410_at	9.23487	203410_at	7.02548	0	7.02548	1.00371	7.02548	0			211921_x_at	X	X	9.02686	0
217727_x_at	9.23306	217727_x_at	5.84612	0	5.84612	1.01008	5.84612	0			209258_s_at	X	X	9.01998	0
200955_at	9.22566	200955_at	4.60657	1.41243e-05	4.60657	1.0266	4.60657	9.05524e-06			208549_x_at	X	X	9.00696	3.24149e-06
201199_s_at	9.22054	201199_s_at	7.79145	0	7.79145	1.00147	7.79145	0			203752_s_at	X	X	9.004	0
218310_at	9.2188	218310_at	6.5598	0	6.5598	1.00554	6.5598	0			226675_s_at		X	8.98482	1.71527e-05
224689_at	9.21766	224689_at	7.61377	0	7.61377	1.00187	7.61377	0			201391_at		X	8.96357	0
200708_at	9.20823	200708_at	6.13459	0	6.13459	1.00794	6.13459	0			212716_s_at		X	8.94289	0
224567_x_at	-9.20701	224567_x_at	-7.94715	1.00024	-7.94715	0	-7.94715	0			238558_at	X	X	8.91254	0
200882_s_at	9.19731	200882_s_at	4.80486	0	4.80486	1.02247	4.80486	0			228594_at	X	X	8.91161	0
204465_s_at	9.19347	204465_s_at	5.60628	0	5.60628	1.01278	5.60628	0			209583_s_at	X	X	8.90316	0
202517_at	9.19181	202517_at	6.01807	0	6.01807	1.00883	6.01807	0			209026_x_at	X		8.89111	0
207232_s_at	9.18691	207232_s_at	9.18691	0	9.18691	1.00007	9.18691	0			211993_at	X	X	8.889	0
218625_at	9.18309	218625_at	4.63287	1.44509e-05	4.63287	1.02598	4.63287	9.2564e-06			32099_at		X	8.88165	0
235850_at	9.17792	235850_at	9.17792	0	9.17792	1.00009	9.17792	0			202070_s_at	X	X	8.87743	0
212361_s_at	9.17667	212361_s_at	5.81485	0	5.81485	1.01049	5.81485	0			201410_at	X	X	8.86179	0
1568604_a_at	9.16579	1568604_a_at	6.04937	0	6.04937	1.00868	6.04937	0			204663_at	X	X	8.85904	0
209755_at	9.1609	209755_at	5.12041	0	5.12041	1.01808	5.12041	0			212832_s_at	X	X	8.8586	0
215021_s_at	9.15954	215021_s_at	6.8848	0	6.8848	1.00408	6.8848	0			225092_at	X	X	8.85858	0
230656_s_at	9.14454	230656_s_at	7.02312	0	7.02312	1.00377	7.02312	0			220081_x_at	X	X	8.85151	6.25e-06
224879_at	9.14321	224879_at	6.88679	0	6.88679	1.00406	6.88679	0			224462_s_at		X	8.83909	0
208906_at	9.142	208906_at	7.74111	0	7.74111	1.00156	7.74111	0			209251_x_at	X	X	8.83192	0
205047_s_at	9.13757	205047_s_at	9.07848	0	9.07848	1.00016	9.07848	0			218381_s_at	X	X	8.83073	0
219549_s_at	9.13713	219549_s_at	4.31449	0.000172005	4.31449	1.03183	4.31449	9.09962e-05			218671_s_at		X	8.79348	0
212491_s_at	9.13331	212491_s_at	8.5094	0	8.5094	1.00055	8.5094	0			230392_at	X	X	8.78657	0
209265_s_at	9.12603	209265_s_at	9.12603	0	9.12603	1.00011	9.12603	0			226086_at	X	X	8.77074	0
218953_s_at	9.1224	218953_s_at	9.1224	0	9.1224	1.00013	9.1224	0			225330_at		X	8.76684	0
1568612_at	9.10296	1568612_at	7.77805	0	7.77805	1.00152	7.77805	0			201628_s_at		X	8.76158	0
200786_at	9.10146	200786_at	9.10146	0	9.10146	1.00015	9.10146	0			31874_at	X	X	8.7334	1.45307e-05
203909_at	9.09874	203909_at	6.00849	0	6.00849	1.00894	6.00849	0			225493_at	X	X	8.71769	0
217927_at	9.07739	217927_at	6.77857	0	6.77857	1.00462	6.77857	0			223037_at	X	X	8.69133	0
204685_s_at	9.07083	204685_s_at	8.32336	0	8.32336	1.00073	8.32336	0			203773_x_at	X	X	8.68385	0
213726_x_at	9.06992	213726_x_at	8.67705	0	8.67705	1.00042	8.67705	0			202785_at	X		8.67883	0
234969_s_at	-9.06981	234969_s_at	-4.68003	1.0334	-4.68003	5.66251e-06	-4.68003	6.45161e-06			202974_at	X	X	8.6774	0
200802_at	9.06024	200802_at	9.06024	0	9.06024	1.00018	9.06024	0			212296_at	X	X	8.65087	0
36907_at	-9.05583	36907_at	-7.22583	1.00086	-7.22583	0	-7.22583	0			46665_at	X	X	8.64825	0
226377_at	-9.04383	226377_at	-5.62255	1.01133	-5.62255	0	-5.62255	0			213555_at	X		8.64677	0.000234238
212114_at	9.03301	212114_at	4.08059	0.000418605	4.08059	1.0367	4.08059	0.000221475			224366_s_at	X	X	8.63999	0
227322_s_at	9.0298	227322_s_at	5.9338	0	5.9338	1.00935	5.9338	0			208936_x_at	X	X	8.61536	0
213486_at	9.02949	213486_at	5.27272	0	5.27272	1.01638	5.27272	0			205257_s_at	X	X	8.60018	0
203000_at	9.02835	203000_at	6.4141	0	6.4141	1.00636	6.4141	0			213015_at	X	X	8.58495	0
211921_x_at	-9.02686	211921_x_at	-5.96532	1.00682	-5.96532	0	-5.96532	0			212177_at	X	X	8.57625	6.25391e-06
209258_s_at	-9.01998	209258_s_at	-5.20296	1.01888	-5.20296	0	-5.20296	0			209225_x_at	X	X	8.57617	0
208549_x_at	-9.00696	208549_x_at	-4.68697	1.0332	-4.68697	0	-4.68697	3.24149e-06			208969_at	X	X	8.55892	0
201387_s_at	9.00535	201387_s_at	5.70487	0	5.70487	1.01182	5.70487	0			203264_s_at		X	8.53153	0
203752_s_at	-9.004	203752_s_at	-6.1874	1.00473	-6.1874	0	-6.1874	0			200843_s_at		X	8.52168	0
214821_at	8.99228	214821_at	6.34084	0	6.34084	1.00673	6.34084	0			225356_at	X	X	8.51914	6.33312e-06
226675_s_at	-8.98482	226675_s_at	-4.53623	1.03837	-4.53623	9.90589e-06	-4.53623	1.71527e-05			244778_x_at	X	X	8.51748	0
1555824_a_at	-8.98185	1555824_a_at	-4.97105	1.02448	-4.97105	0	-4.97105	0			237768_x_at	X	X	8.49395	2.2567e-05
200650_s_at	8.97932	200650_s_at	7.72221	0	7.72221	1.0016	7.72221	0			224187_x_at	X		8.48791	0
208813_at	8.97578	208813_at	7.29368	0	7.29368	1.00281	7.29368	0			203656_at		X	8.48322	0
228062_at	8.97006	228062_at	5.79282	0	5.79282	1.01073	5.79282	0			212462_at	X	X	8.47215	0
213045_at	8.96726	213045_at	5.89502	0	5.89502	1.00963	5.89502	0			203798_s_at		X	8.46897	0
201391_at	8.96357	201391_at	8.96357	0	8.96357	1.0002	8.96357	0			204786_s_at	X	X	8.45999	0
201214_s_at	8.9573	201214_s_at	7.5031	0	7.5031	1.0022	7.5031	0			221263_s_at		X	8.44387	0
209014_at	8.95119	209014_at	7.26239	0	7.26239	1.00294	7.26239	0			205273_s_at	X		8.44086	0.000333945
212716_s_at	8.94289	212716_s_at	7.18375	0	7.18375	1.00316	7.18375	0			222809_x_at	X	X	8.4356	0
203621_at	8.92724	203621_at	7.19329	0	7.19329	1.00309	7.19329	0			217721_at	X		8.43554	0
221504_s_at	8.92057	221504_s_at	5.99578	0	5.99578	1.00902	5.99578	0			209001_s_at	X	X	8.42314	0
202154_x_at	8.91646	202154_x_at	8.91646	0	8.91646	1.00024	8.91646	0			225649_s_at	X	X	8.42185	0
238558_at	-8.91254	238558_at	-6.12649	1.00526	-6.12649	0	-6.12649	0			211464_x_at	X	X	8.39947	0
228594_at	-8.91161	228594_at	-5.6605	1.0106	-5.6605	0	-5.6605	0			212483_at	X	X	8.39624	9.09366e-06
209583_s_at	8.90316	209583_s_at	8.90316	0	8.90316	1.00026	8.90316	0			202178_at	X	X	8.3952	0
209026_x_at	8.89111	209026_x_at	8.89111	0	8.89111	1.00027	8.89111	0			204977_at	X	X	8.36128	0
211993_at	-8.889	211993_at	-5.63305	1.01111	-5.63305	0	-5.63305	0			201570_at	X	X	8.34878	0
32099_at	-8.88165	32099_at	-6.13189	1.00521	-6.13189	0	-6.13189	0			216524_x_at	X	X	8.34737	0
200960_x_at	8.87745	200960_x_at	4.06807	0.000436793	4.06807	1.03691	4.06807	0.000231191			229353_s_at	X	X	8.34469	0.000637128
202070_s_at	8.87743	202070_s_at	5.53621	0	5.53621	1.01351	5.53621	0			201441_at	X	X	8.34245	0
214762_at	8.8759	214762_at	6.35732	0	6.35732	1.00664	6.35732	0			209268_at	X	X	8.31142	0
201047_x_at	8.86496	201047_x_at	5.81106	0	5.81106	1.01053	5.81106	0			221702_s_at	X		8.2987	0.000285931
201410_at	8.86179	201410_at	8.05746	0	8.05746	1.00104	8.05746	0			242829_x_at	X	X	8.29648	0.000145535
1007_s_at	-8.85954	1007_s_at	-8.85954	1	-8.85954	0	-8.85954	0			239333_x_at	X	X	8.28927	0
204663_at	8.85904	204663_at	7.30715	0	7.30715	1.00275	7.30715	0			207081_s_at	X	X	8.28531	0
212832_s_at	8.8586	212832_s_at	8.8586	0	8.8586	1.00029	8.8586	0			220966_x_at	X	X	8.27944	0.000112981
225092_at	8.85858	225092_at	7.65914	0	7.65914	1.00176	7.65914	0			201632_at		X	8.27783	0
208308_s_at	8.85299	208308_s_at	7.03255	0	7.03255	1.00368	7.03255	0			219961_s_at	X	X	8.27462	0
220081_x_at	-8.85151	220081_x_at	-4.64717	1.03465	-4.64717	5.46448e-06	-4.64717	6.25e-06			203068_at	X	X	8.26957	0
211714_x_at	8.84878	211714_x_at	8.73999	0	8.73999	1.00037	8.73999	0			224774_s_at	X	X	8.26019	0
224462_s_at	8.83909	224462_s_at	8.83909	0	8.83909	1.00031	8.83909	0			218330_s_at	X	X	8.24797	0
213646_x_at	8.83745	213646_x_at	5.41377	0	5.41377	1.01487	5.41377	0			212432_at	X	X	8.24655	0
228541_x_at	-8.83675	228541_x_at	-5.20515	1.0188	-5.20515	0	-5.20515	0			223035_s_at	X	X	8.23376	0
209251_x_at	8.83192	209251_x_at	5.72776	0	5.72776	1.0115	5.72776	0			200625_s_at	X	X	8.23159	0
218381_s_at	-8.83073	218381_s_at	-5.55919	1.0122	-5.55919	0	-5.55919	0			204690_at		X	8.20906	0
208977_x_at	8.80465	208977_x_at	8.80465	0	8.80465	1.00033	8.80465	0			204957_at	X	X	8.2064	0
221908_at	8.79666	221908_at	5.74468	0	5.74468	1.01131	5.74468	0			200639_s_at	X	X	8.20496	0
201519_at	8.79521	201519_at	7.71365	0	7.71365	1.00161	7.71365	0			208687_x_at	X		8.20434	0
218671_s_at	8.79348	218671_s_at	5.34844	0	5.34844	1.01558	5.34844	0			215091_s_at	X	X	8.20145	0.000216485
230392_at	-8.78657	230392_at	-6.63542	1.00211	-6.63542	0	-6.63542	0			200647_x_at		X	8.18391	0
209224_s_at	8.78298	209224_s_at	6.30774	0	6.30774	1.00684	6.30774	0			200732_s_at	X	X	8.18363	0
239866_at	-8.77372	239866_at	-8.77372	1.00002	-8.77372	0	-8.77372	0			1566887_x_at		X	8.17458	0
226086_at	8.77074	226086_at	7.51573	0	7.51573	1.00215	7.51573	0			217482_at	X	X	8.17368	6.5261e-05
201313_at	8.7672	201313_at	5.86376	0	5.86376	1.00986	5.86376	0			239497_at	X	X	8.17207	0
225330_at	-8.76684	225330_at	-5.39039	1.01492	-5.39039	0	-5.39039	0			1568603_at	X	X	8.16793	0
201628_s_at	8.76158	201628_s_at	6.40036	0	6.40036	1.00645	6.40036	0			208682_s_at		X	8.16499	0
228546_at	8.74379	228546_at	8.74379	0	8.74379	1.00035	8.74379	0			219670_at	X	X	8.15891	0
200982_s_at	8.74071	200982_s_at	7.67069	0	7.67069	1.00169	7.67069	0			231735_s_at		X	8.15617	0
205795_at	8.73991	205795_at	5.75279	0	5.75279	1.01118	5.75279	0			200966_x_at	X		8.14244	0
211995_x_at	8.7386	211995_x_at	4.55454	2.7416e-05	4.55454	1.02743	4.55454	1.45012e-05			205787_x_at	X	X	8.14227	0
31874_at	-8.7334	31874_at	-4.55692	1.0377	-4.55692	5.03778e-06	-4.55692	1.45307e-05			225234_at	X	X	8.14034	0
203053_at	8.72295	203053_at	6.52878	0	6.52878	1.00571	6.52878	0			222395_s_at	X	X	8.13499	5.35851e-05
225493_at	-8.71769	225493_at	-5.70955	1.00993	-5.70955	0	-5.70955	0			232215_x_at	X	X	8.13339	0
211750_x_at	8.69647	211750_x_at	5.32926	0	5.32926	1.01585	5.32926	0			230790_x_at	X	X	8.13054	0
223107_s_at	8.69437	223107_s_at	7.50869	0	7.50869	1.00218	7.50869	0			219389_at	X	X	8.12319	0
223037_at	8.69133	223037_at	8.69133	0	8.69133	1.00038	8.69133	0			222154_s_at	X	X	8.12207	0
218488_at	8.68544	218488_at	8.68544	0	8.68544	1.0004	8.68544	0			226037_s_at	X	X	8.12009	0
203773_x_at	8.68385	203773_x_at	5.37078	0	5.37078	1.01528	5.37078	0			238595_at		X	8.11468	0
226507_at	8.68334	226507_at	5.84874	0	5.84874	1.01002	5.84874	0			1553274_a_at		X	8.11441	0
202785_at	8.67883	202785_at	7.22433	0	7.22433	1.00303	7.22433	0			203146_s_at	X	X	8.10772	0
233864_s_at	8.67741	233864_s_at	7.45145	0	7.45145	1.00231	7.45145	0			201434_at	X	X	8.10212	0.000373899
202974_at	8.6774	202974_at	5.79632	0	5.79632	1.01068	5.79632	0			202144_s_at	X	X	8.10126	0
212978_at	8.66695	212978_at	5.12949	0	5.12949	1.01799	5.12949	0			222005_s_at		X	8.09978	5.82721e-05
208073_x_at	8.65496	208073_x_at	6.05388	0	6.05388	1.00861	6.05388	0			213476_x_at	X		8.09376	0
205551_at	8.65399	205551_at	4.24651	0.000216524	4.24651	1.03318	4.24651	0.00012483			243648_at	X	X	8.09178	0
219896_at	8.65295	219896_at	7.05918	0	7.05918	1.00355	7.05918	0			213808_at	X	X	8.08764	0
204260_at	8.65087	204260_at	5.65549	0	5.65549	1.0122	5.65549	0			217713_x_at	X	X	8.07742	0
212296_at	8.65087	212296_at	8.65087	0	8.65087	1.00044	8.65087	0			238017_at	X	X	8.07458	0
200614_at	8.65061	200614_at	6.28895	0	6.28895	1.00704	6.28895	0			229145_at	X	X	8.06411	0
218467_at	8.64848	218467_at	8.64848	0	8.64848	1.00046	8.64848	0			217939_s_at	X	X	8.06007	0
46665_at	-8.64825	46665_at	-5.33973	1.016	-5.33973	0	-5.33973	0			204466_s_at	X	X	8.04873	0
213555_at	8.64677	213555_at	4.06325	0.000435897	4.06325	1.03699	4.06325	0.000234238			235327_x_at		X	8.04475	0
213465_s_at	8.64604	213465_s_at	8.64604	0	8.64604	1.00048	8.64604	0			224509_s_at		X	8.04233	0
224366_s_at	8.63999	224366_s_at	8.63999	0	8.63999	1.00049	8.63999	0			218220_at		X	8.03018	0
210222_s_at	8.63993	210222_s_at	4.71296	0	4.71296	1.02452	4.71296	0			1558678_s_at	X	X	8.03002	0
212363_x_at	8.63852	212363_x_at	4.76985	0	4.76985	1.02319	4.76985	0			227944_at	X	X	8.02425	0
212242_at	8.63402	212242_at	7.34977	0	7.34977	1.00257	7.34977	0			227084_at	X	X	8.01865	0
229039_at	8.63346	229039_at	5.31533	0	5.31533	1.01596	5.31533	0			204270_at	X	X	8.01788	5.83756e-05
221829_s_at	-8.62691	221829_s_at	-5.1998	1.01896	-5.1998	0	-5.1998	0			209249_s_at		X	8.01178	0
201090_x_at	8.62142	201090_x_at	5.47757	0	5.47757	1.01417	5.47757	0			205514_at	X	X	8.00548	0
204365_s_at	8.61918	204365_s_at	4.01438	0.000565196	4.01438	1.03831	4.01438	0.000307346			201892_s_at		X	7.98903	0
208936_x_at	8.61536	208936_x_at	6.97084	0	6.97084	1.00388	6.97084	0			229537_at	X	X	7.98846	0
217720_at	8.60733	217720_at	7.82388	0	7.82388	1.00138	7.82388	0			1553984_s_at		X	7.95499	0
235225_at	8.60173	235225_at	4.71282	0	4.71282	1.02454	4.71282	0			231015_at		X	7.95451	0
205257_s_at	8.60018	205257_s_at	7.59909	0	7.59909	1.00194	7.59909	0			201371_s_at	X	X	7.95248	0
202074_s_at	8.59543	202074_s_at	7.09379	0	7.09379	1.00344	7.09379	0			226999_at	X	X	7.94635	0
221449_s_at	8.59335	221449_s_at	6.83321	0	6.83321	1.00434	6.83321	0			201828_x_at	X	X	7.94575	0
212600_s_at	8.5924	212600_s_at	5.59663	0	5.59663	1.01285	5.59663	0			211752_s_at	X	X	7.94468	2.74952e-05
205545_x_at	8.59057	205545_x_at	6.66758	0	6.66758	1.00508	6.66758	0			223461_at	X		7.94306	0
202507_s_at	8.59006	202507_s_at	6.5458	0	6.5458	1.0056	6.5458	0			242428_at		X	7.93214	0
211058_x_at	8.5882	211058_x_at	4.86481	0	4.86481	1.02159	4.86481	0			233313_at	X	X	7.93144	0
213015_at	-8.58495	213015_at	-4.88234	1.0271	-4.88234	0	-4.88234	0			217761_at	X	X	7.92922	0
211072_x_at	8.58036	211072_x_at	4.54251	2.71924e-05	4.54251	1.02766	4.54251	1.43843e-05			1555495_a_at	X	X	7.92461	1.43472e-05
223156_at	8.57859	223156_at	6.18938	0	6.18938	1.0076	6.18938	0			204552_at	X	X	7.91621	0
212177_at	-8.57625	212177_at	-4.64743	1.03463	-4.64743	5.46747e-06	-4.64743	6.25391e-06			201704_at	X	X	7.9126	0
209225_x_at	-8.57617	209225_x_at	-6.27961	1.00408	-6.27961	0	-6.27961	0			242239_at	X	X	7.9102	5.15331e-05
201837_s_at	8.57138	201837_s_at	6.71071	0	6.71071	1.00499	6.71071	0			209194_at		X	7.90262	0
223206_s_at	8.56585	223206_s_at	8.56585	0	8.56585	1.00051	8.56585	0			205559_s_at	X	X	7.89677	0
202279_at	8.56309	202279_at	7.32837	0	7.32837	1.00266	7.32837	0			237040_at	X	X	7.891	0
221620_s_at	8.5621	221620_s_at	5.4414	0	5.4414	1.0146	5.4414	0			208859_s_at	X	X	7.87982	0.000251159
208969_at	8.55892	208969_at	5.58705	0	5.58705	1.01297	5.58705	0			213735_s_at		X	7.87912	4.9505e-05
203264_s_at	8.53153	203264_s_at	6.46044	0	6.46044	1.00595	6.46044	0			214707_x_at	X	X	7.87827	0
207721_x_at	8.52674	207721_x_at	5.94332	0	5.94332	1.00928	5.94332	0			209991_x_at	X	X	7.87662	0
211729_x_at	8.52274	211729_x_at	5.43356	0	5.43356	1.01468	5.43356	0			1565620_at	X	X	7.87571	0
202078_at	8.52208	202078_at	5.72155	0	5.72155	1.01154	5.72155	0			202120_x_at	X	X	7.87554	0
200843_s_at	8.52168	200843_s_at	6.72615	0	6.72615	1.00488	6.72615	0			202868_s_at	X	X	7.87514	0.000373832
203197_s_at	8.52135	203197_s_at	6.10547	0	6.10547	1.00816	6.10547	0			233319_x_at	X	X	7.86856	0
218042_at	8.52106	218042_at	8.52106	0	8.52106	1.00053	8.52106	0			201415_at	X	X	7.86779	0
209384_at	8.5209	209384_at	5.79577	0	5.79577	1.0107	5.79577	0			201145_at	X	X	7.86494	0
225356_at	-8.51914	225356_at	-4.66302	1.03414	-4.66302	5.54324e-06	-4.66302	6.33312e-06			211779_x_at	X	X	7.86332	0
244778_x_at	-8.51748	244778_x_at	-7.36186	1.00064	-7.36186	0	-7.36186	0			212178_s_at	X	X	7.86126	1.46886e-05
201274_at	8.50683	201274_at	6.90088	0	6.90088	1.00399	6.90088	0			201527_at	X	X	7.85908	0
201390_s_at	8.50595	201390_s_at	8.50595	0	8.50595	1.00057	8.50595	0			200078_s_at		X	7.85119	0
203724_s_at	8.50171	203724_s_at	5.10745	0	5.10745	1.01825	5.10745	0			223380_s_at	X	X	7.85019	0
237768_x_at	-8.49395	237768_x_at	-4.52107	1.03904	-4.52107	1.46128e-05	-4.52107	2.2567e-05			223480_s_at	X	X	7.84859	0
202395_at	8.49239	202395_at	5.83369	0	5.83369	1.01032	5.83369	0			200658_s_at		X	7.84149	0
201676_x_at	8.49098	201676_x_at	4.76558	0	4.76558	1.02329	4.76558	0			202961_s_at	X	X	7.84097	0.00108966
201758_at	8.48811	201758_at	5.57738	0	5.57738	1.01313	5.57738	0			214687_x_at	X		7.83256	0
224187_x_at	8.48791	224187_x_at	7.44684	0	7.44684	1.00233	7.44684	0			201825_s_at		X	7.82968	0
203656_at	8.48322	203656_at	5.2825	0	5.2825	1.01623	5.2825	0			243827_at	X	X	7.81018	0
223043_at	8.48302	223043_at	5.23464	0	5.23464	1.01681	5.23464	0			212207_at	X	X	7.80174	0
227453_at	8.48233	227453_at	5.12374	0	5.12374	1.01806	5.12374	0			41220_at	X	X	7.79744	0
203817_at	8.47928	203817_at	6.16552	0	6.16552	1.00779	6.16552	0			234981_x_at	X	X	7.79412	0
222533_at	8.47428	222533_at	6.60673	0	6.60673	1.00534	6.60673	0			227279_at		X	7.79308	0
200978_at	8.47422	200978_at	5.33741	0	5.33741	1.01573	5.33741	0			202471_s_at	X		7.79219	0
212462_at	-8.47215	212462_at	-5.6013	1.01171	-5.6013	0	-5.6013	0			208942_s_at	X	X	7.79191	0.000374168
203798_s_at	8.46897	203798_s_at	5.80139	0	5.80139	1.01066	5.80139	0			238009_at	X		7.78969	0
200862_at	8.46243	200862_at	5.17907	0	5.17907	1.01749	5.17907	0			200822_x_at	X	X	7.78876	0
204786_s_at	-8.45999	204786_s_at	-5.0697	1.02208	-5.0697	0	-5.0697	0			215385_at	X	X	7.78578	1.9943e-05
208771_s_at	8.45778	208771_s_at	5.75055	0	5.75055	1.01122	5.75055	0			221853_s_at	X	X	7.78251	0
221434_s_at	8.45394	221434_s_at	5.41471	0	5.41471	1.01481	5.41471	0			201509_at	X	X	7.77859	0
212639_x_at	8.45148	212639_x_at	5.1545	0	5.1545	1.01776	5.1545	0			63825_at	X	X	7.77733	0
221263_s_at	8.44387	221263_s_at	7.8183	0	7.8183	1.00141	7.8183	0			214594_x_at	X	X	7.77515	0
205273_s_at	8.44086	205273_s_at	3.98645	0.000609162	3.98645	1.039	3.98645	0.000333945			213453_x_at	X	X	7.75932	0
222809_x_at	-8.4356	222809_x_at	-8.4356	1.00004	-8.4356	0	-8.4356	0			220942_x_at	X	X	7.75437	0.00335181
217721_at	8.43554	217721_at	5.76594	0	5.76594	1.01111	5.76594	0			213315_x_at	X		7.75217	0.00138049
204992_s_at	8.43367	204992_s_at	5.34972	0	5.34972	1.01555	5.34972	0			221772_s_at	X	X	7.74286	0
200681_at	8.43353	200681_at	5.61112	0	5.61112	1.01266	5.61112	0			241769_at		X	7.7314	0
214728_x_at	8.42859	214728_x_at	6.45881	0	6.45881	1.00597	6.45881	0			208835_s_at	X	X	7.72971	0.00012466
201106_at	8.42798	201106_at	8.42798	0	8.42798	1.00059	8.42798	0			212992_at	X	X	7.72851	0
211071_s_at	8.42794	211071_s_at	6.19976	0	6.19976	1.00756	6.19976	0			214823_at	X	X	7.72801	1.43926e-05
200629_at	8.42657	200629_at	8.42657	0	8.42657	1.0006	8.42657	0			243442_x_at	X		7.7274	9.19118e-06
209860_s_at	8.42562	209860_s_at	5.58945	0	5.58945	1.01293	5.58945	0			1559060_a_at	X	X	7.72201	0
209001_s_at	8.42314	209001_s_at	7.8856	0	7.8856	1.00127	7.8856	0			203122_at	X	X	7.72036	8.29471e-05
225649_s_at	-8.42185	225649_s_at	-5.75145	1.00937	-5.75145	0	-5.75145	0			244610_x_at	X	X	7.71834	0
218623_at	8.41874	218623_at	7.2811	0	7.2811	1.00288	7.2811	0			222620_s_at		X	7.71649	0.000983319
204117_at	8.40961	204117_at	8.30333	0	8.30333	1.00077	8.30333	0			203861_s_at		X	7.71269	3.95674e-05
227404_s_at	8.40668	227404_s_at	8.40668	0	8.40668	1.00062	8.40668	0			225240_s_at	X	X	7.70726	0
221494_x_at	8.4059	221494_x_at	5.04486	0	5.04486	1.01896	5.04486	0			212581_x_at	X	X	7.70685	0
209953_s_at	8.3998	209953_s_at	8.3998	0	8.3998	1.00064	8.3998	0			208996_s_at	X	X	7.7067	0
211464_x_at	-8.39947	211464_x_at	-8.1482	1.00018	-8.1482	0	-8.1482	0			201648_at	X		7.69744	8.25243e-05
212483_at	-8.39624	212483_at	-4.61152	1.03587	-4.61152	5.28541e-06	-4.61152	9.09366e-06			211493_x_at		X	7.69653	0
202178_at	8.3952	202178_at	5.32945	0	5.32945	1.01583	5.32945	0			225172_at	X	X	7.69288	0
211025_x_at	8.39489	211025_x_at	5.80375	0	5.80375	1.01062	5.80375	0			236439_at		X	7.67999	0
201002_s_at	8.39316	201002_s_at	7.03122	0	7.03122	1.00369	7.03122	0			215383_x_at	X	X	7.67867	9.10834e-05
1555881_s_at	-8.39263	1555881_s_at	-5.85275	1.00801	-5.85275	0	-5.85275	0			201305_x_at	X	X	7.67766	0
210949_s_at	8.38611	210949_s_at	7.44627	0	7.44627	1.00235	7.44627	0			1559391_s_at	X	X	7.6755	0.000224101
200975_at	8.38049	200975_at	8.38049	0	8.38049	1.00068	8.38049	0			1569302_at	X	X	7.67493	0
213762_x_at	8.37363	213762_x_at	8.37363	0	8.37363	1.0007	8.37363	0			233037_at	X	X	7.67354	0
219035_s_at	8.37107	219035_s_at	4.46248	5.79524e-05	4.46248	1.02925	4.46248	3.489e-05			230923_at	X	X	7.66488	0
207614_s_at	8.36927	207614_s_at	4.50901	4.00267e-05	4.50901	1.0282	4.50901	2.79486e-05			205230_at	X		7.6588	0.000852221
223857_x_at	8.36463	223857_x_at	7.10716	0	7.10716	1.00338	7.10716	0			236338_at	X	X	7.6433	0.000124491
204977_at	8.36128	204977_at	5.5554	0	5.5554	1.01332	5.5554	0			209289_at	X	X	7.64329	0
224801_at	8.35354	224801_at	4.58419	2.09497e-05	4.58419	1.02691	4.58419	1.18624e-05			202829_s_at	X	X	7.63898	0
201570_at	8.34878	201570_at	7.19176	0	7.19176	1.0031	7.19176	0			232264_at		X	7.63634	0.0002619
208640_at	8.3475	208640_at	4.84221	0	4.84221	1.02191	4.84221	0			233702_x_at	X	X	7.63333	0
216524_x_at	-8.34737	216524_x_at	-5.13933	1.02031	-5.13933	0	-5.13933	0			200098_s_at	X	X	7.62876	0
229353_s_at	-8.34469	229353_s_at	-3.81941	1.07756	-3.81941	0.000325451	-3.81941	0.000637128			212787_at	X		7.62753	0.000197275
201441_at	8.34245	201441_at	5.15104	0	5.15104	1.0178	5.15104	0			241954_at	X	X	7.62372	0
208713_at	-8.34126	208713_at	-8.34126	1.00005	-8.34126	0	-8.34126	0			230629_s_at	X		7.62313	0
202363_at	8.34077	202363_at	4.43408	8.81612e-05	4.43408	1.02993	4.43408	4.70588e-05			244040_at		X	7.62165	0
204793_at	8.34008	204793_at	4.67041	7.44602e-06	4.67041	1.02519	4.67041	6.3857e-06			201065_s_at	X	X	7.61433	0.000674264
211746_x_at	8.33968	211746_x_at	5.07806	0	5.07806	1.0185	5.07806	0			238851_at	X	X	7.61432	4.0032e-05
208898_at	8.33888	208898_at	5.99918	0	5.99918	1.009	5.99918	0			210425_x_at	X		7.61217	0.00014748
200027_at	8.32571	200027_at	8.32571	0	8.32571	1.00071	8.32571	0			209104_s_at		X	7.61019	0
200093_s_at	8.32556	200093_s_at	5.8568	0	5.8568	1.00995	5.8568	0			230255_at	X	X	7.60555	0
201089_at	8.32267	201089_at	4.9309	0	4.9309	1.0208	4.9309	0			240432_x_at		X	7.60517	9.25069e-06
202343_x_at	8.32232	202343_x_at	6.82799	0	6.82799	1.0044	6.82799	0			239035_at	X	X	7.60238	0
204247_s_at	8.3194	204247_s_at	5.4963	0	5.4963	1.014	5.4963	0			209058_at		X	7.60112	0
201341_at	8.31704	201341_at	4.91776	0	4.91776	1.02096	4.91776	0			217860_at	X	X	7.59624	0.000145631
203999_at	8.31699	203999_at	5.46417	0	5.46417	1.01436	5.46417	0			217937_s_at	X	X	7.59489	0
205531_s_at	8.31457	205531_s_at	8.31457	0	8.31457	1.00075	8.31457	0			242195_x_at	X	X	7.59324	0.0001875
209268_at	8.31142	209268_at	6.1367	0	6.1367	1.0079	6.1367	0			239629_at	X	X	7.58985	0
225446_at	8.3096	225446_at	5.81329	0	5.81329	1.01051	5.81329	0			231281_at	X	X	7.58158	0
1563455_at	-8.30761	1563455_at	-4.7459	1.03094	-4.7459	0	-4.7459	0			232280_at		X	7.57875	0
222633_at	-8.30748	222633_at	-4.14045	1.05714	-4.14045	8.46597e-05	-4.14045	0.000188914			229315_at	X	X	7.57334	0
203415_at	8.30163	203415_at	4.85375	0	4.85375	1.02176	4.85375	0			49077_at	X	X	7.56976	0.000116545
209036_s_at	8.29892	209036_s_at	4.61601	1.42552e-05	4.61601	1.02635	4.61601	9.14355e-06			240139_at		X	7.56021	0
209059_s_at	8.29879	209059_s_at	7.28773	0	7.28773	1.00285	7.28773	0			241786_at	X	X	7.55629	0.000245933
221702_s_at	8.2987	221702_s_at	4.02773	0.000524738	4.02773	1.03799	4.02773	0.000285931			1570210_x_at	X	X	7.55033	0
242829_x_at	-8.29648	242829_x_at	-4.21122	1.053	-4.21122	7.27273e-05	-4.21122	0.000145535			230296_at	X	X	7.54858	4.00213e-05
225295_at	8.29028	225295_at	5.65986	0	5.65986	1.01212	5.65986	0			200693_at	X	X	7.54336	0
239333_x_at	-8.28927	239333_x_at	-8.28927	1.00007	-8.28927	0	-8.28927	0			218026_at	X	X	7.53767	0
203517_at	8.28857	203517_at	4.48048	4.56621e-05	4.48048	1.02886	4.48048	2.99728e-05			217717_s_at		X	7.53304	0
228959_at	8.28801	228959_at	5.01801	0	5.01801	1.01941	5.01801	0			200980_s_at	X	X	7.5317	0.0327791
207081_s_at	8.28531	207081_s_at	7.42191	0	7.42191	1.0024	7.42191	0			212252_at	X	X	7.52622	0
220966_x_at	8.27944	220966_x_at	4.26388	0.000201381	4.26388	1.03284	4.26388	0.000112981			241893_at	X	X	7.52558	0
202967_at	8.27856	202967_at	5.53948	0	5.53948	1.01349	5.53948	0			237560_at	X		7.5226	0
201632_at	8.27783	201632_at	5.97356	0	5.97356	1.00915	5.97356	0			210679_x_at	X	X	7.52169	0
234762_x_at	-8.27651	234762_x_at	-5.55726	1.01221	-5.55726	0	-5.55726	0			215543_s_at	X	X	7.51752	0.000223969
219961_s_at	8.27462	219961_s_at	5.07731	0	5.07731	1.01854	5.07731	0			234562_x_at		X	7.51629	0
208714_at	8.27128	208714_at	6.94407	0	6.94407	1.00393	6.94407	0			227847_at	X	X	7.50946	6.27353e-06
203068_at	-8.26957	203068_at	-8.26957	1.00009	-8.26957	0	-8.26957	0			242712_x_at	X	X	7.50907	9.113e-06
224774_s_at	-8.26019	224774_s_at	-7.79145	1.00027	-7.79145	0	-7.79145	0			212701_at		X	7.50687	0
223187_s_at	8.2599	223187_s_at	4.41916	9.93789e-05	4.41916	1.03035	4.41916	5.15597e-05			212265_at	X	X	7.5046	0
218491_s_at	8.25673	218491_s_at	4.88092	0	4.88092	1.02141	4.88092	0			221488_s_at	X	X	7.49764	4.94792e-05
202353_s_at	8.25423	202353_s_at	5.87986	0	5.87986	1.00974	5.87986	0			205871_at		X	7.49547	0.00114766
210766_s_at	8.25232	210766_s_at	8.25232	0	8.25232	1.00079	8.25232	0			231783_at	X		7.49484	0
212155_at	8.25085	212155_at	5.89124	0	5.89124	1.00967	5.89124	0			215789_s_at	X		7.493	0.00156279
228943_at	8.24917	228943_at	5.05323	0	5.05323	1.01884	5.05323	0			222313_at		X	7.49249	0
218330_s_at	-8.24797	218330_s_at	-4.90063	1.02658	-4.90063	0	-4.90063	0			224598_at	X	X	7.48125	0
212432_at	8.24655	212432_at	6.84216	0	6.84216	1.0043	6.84216	0			200001_at		X	7.47855	0
218190_s_at	8.2446	218190_s_at	4.90702	0	4.90702	1.02107	4.90702	0			222380_s_at	X	X	7.47773	0
208742_s_at	8.23953	208742_s_at	5.53407	0	5.53407	1.01355	5.53407	0			229531_at	X	X	7.47637	0
205279_s_at	8.23794	205279_s_at	5.80884	0	5.80884	1.01057	5.80884	0			1553313_s_at		X	7.47172	0
201405_s_at	8.23728	201405_s_at	6.77641	0	6.77641	1.00464	6.77641	0			226447_at	X	X	7.46679	0
210532_s_at	8.2341	210532_s_at	4.64741	7.29927e-06	4.64741	1.02571	4.64741	6.25195e-06			201991_s_at	X	X	7.46453	0.000124745
223035_s_at	8.23376	223035_s_at	5.83538	0	5.83538	1.01029	5.83538	0			225923_at	X	X	7.45496	0.00117134
200625_s_at	8.23159	200625_s_at	4.79591	0	4.79591	1.02264	4.79591	0			214743_at	X	X	7.45063	0
50376_at	-8.23072	50376_at	-8.23072	1.00011	-8.23072	0	-8.23072	0			225750_at	X	X	7.45041	0
225657_at	8.22495	225657_at	4.93267	0	4.93267	1.02078	4.93267	0			219203_at	X		7.44842	0
200877_at	8.22366	200877_at	4.93315	0	4.93315	1.02077	4.93315	0			241391_at	X	X	7.44478	0
220113_x_at	-8.21942	220113_x_at	-5.45881	1.01368	-5.45881	0	-5.45881	0			212384_at	X	X	7.44376	0.000149286
201470_at	8.21826	201470_at	4.60342	1.40944e-05	4.60342	1.02666	4.60342	9.03887e-06			239831_at	X	X	7.44118	0
209300_s_at	8.21717	209300_s_at	5.13562	0	5.13562	1.01797	5.13562	0			233216_at	X	X	7.43787	0
226749_at	8.21328	226749_at	5.10351	0	5.10351	1.01831	5.10351	0			243593_s_at	X	X	7.43193	0
204690_at	8.20906	204690_at	8.20906	0	8.20906	1.00082	8.20906	0			209348_s_at		X	7.43153	0
204957_at	8.2064	204957_at	8.2064	0	8.2064	1.00084	8.2064	0			235964_x_at	X	X	7.43119	0
212880_at	8.20631	212880_at	4.36449	0.000133576	4.36449	1.03107	4.36449	6.72143e-05			204229_at	X	X	7.42791	2.27015e-05
200639_s_at	8.20496	200639_s_at	8.20496	0	8.20496	1.00086	8.20496	0			226544_x_at	X	X	7.42559	0
203017_s_at	8.2046	203017_s_at	4.73702	0	4.73702	1.02394	4.73702	0			235575_at	X	X	7.42534	0
208687_x_at	8.20434	208687_x_at	7.65993	0	7.65993	1.00174	7.65993	0			230326_s_at		X	7.42002	0
218824_at	8.20208	218824_at	7.29965	0	7.29965	1.00279	7.29965	0			214375_at	X	X	7.41548	0
215091_s_at	8.20145	215091_s_at	4.08492	0.000409751	4.08492	1.03656	4.08492	0.000216485			227405_s_at		X	7.415	0
225908_at	8.19906	225908_at	6.07217	0	6.07217	1.00844	6.07217	0			217398_x_at	X	X	7.4057	0
219163_at	-8.19747	219163_at	-6.13433	1.00515	-6.13433	0	-6.13433	0			239179_at	X	X	7.39901	0
212923_s_at	-8.19693	212923_s_at	-8.19693	1.00013	-8.19693	0	-8.19693	0			241216_at	X	X	7.38875	0.000177891
209199_s_at	8.19527	209199_s_at	5.35986	0	5.35986	1.01538	5.35986	0			213744_at	X	X	7.37955	0
201592_at	8.1906	201592_at	6.01783	0	6.01783	1.00885	6.01783	0			217871_s_at	X	X	7.37541	0
212798_s_at	8.18892	212798_s_at	4.79159	0	4.79159	1.02273	4.79159	0			238711_s_at		X	7.37408	1.44676e-05
200750_s_at	8.18542	200750_s_at	4.93472	0	4.93472	1.02067	4.93472	0			202534_x_at	X	X	7.37071	0
200647_x_at	8.18391	200647_x_at	8.18391	0	8.18391	1.00088	8.18391	0			215600_x_at	X	X	7.36284	0
200732_s_at	8.18363	200732_s_at	5.69415	0	5.69415	1.0119	5.69415	0			200883_at		X	7.35992	0
200030_s_at	8.17873	200030_s_at	4.60996	1.41643e-05	4.60996	1.02652	4.60996	9.07716e-06			235079_at		X	7.35871	0
205348_s_at	8.17849	205348_s_at	4.91242	0	4.91242	1.02101	4.91242	0			208704_x_at	X	X	7.35793	0.00818956
200697_at	8.17711	200697_at	8.17711	0	8.17711	1.0009	8.17711	0			208827_at	X		7.35346	0.000735317
1566887_x_at	-8.17458	1566887_x_at	-6.0382	1.00604	-6.0382	0	-6.0382	0			200720_s_at	X		7.33714	0
217482_at	-8.17368	217482_at	-4.37298	1.04482	-4.37298	2.13311e-05	-4.37298	6.5261e-05			242801_at		X	7.33587	0
239497_at	-8.17207	239497_at	-8.17207	1.00015	-8.17207	0	-8.17207	0			1569482_at	X	X	7.33536	6.26566e-06
50221_at	-8.16867	50221_at	-8.16867	1.00016	-8.16867	0	-8.16867	0			230280_at	X	X	7.33066	0
1568603_at	8.16793	1568603_at	6.84837	0	6.84837	1.00425	6.84837	0			222780_s_at	X		7.32639	0.000746153
208682_s_at	8.16499	208682_s_at	6.41552	0	6.41552	1.00634	6.41552	0			203297_s_at	X	X	7.3235	0
226627_at	8.16434	226627_at	5.2924	0	5.2924	1.01617	5.2924	0			201502_s_at		X	7.32199	0
219670_at	8.15891	219670_at	4.71806	0	4.71806	1.02429	4.71806	0			235200_at	X	X	7.32168	0.00104269
231735_s_at	-8.15617	231735_s_at	-7.35172	1.00066	-7.35172	0	-7.35172	0			203606_at	X	X	7.31045	0
222530_s_at	8.1535	222530_s_at	7.43687	0	7.43687	1.00239	7.43687	0			200771_at	X	X	7.31023	3.24254e-06
208610_s_at	-8.15035	208610_s_at	-5.28592	1.01742	-5.28592	0	-5.28592	0			203814_s_at	X	X	7.30641	0
204219_s_at	8.14839	204219_s_at	4.43688	8.84397e-05	4.43688	1.02983	4.43688	4.72317e-05			212645_x_at	X	X	7.3019	3.48525e-05
208786_s_at	8.14619	208786_s_at	4.33544	0.000155689	4.33544	1.03152	4.33544	8.28057e-05			218679_s_at	X		7.29882	0
200966_x_at	8.14244	200966_x_at	6.24366	0	6.24366	1.00725	6.24366	0			226112_at	X	X	7.2978	3.50783e-05
205787_x_at	-8.14227	205787_x_at	-4.80408	1.02931	-4.80408	0	-4.80408	0			230713_at	X	X	7.28275	0.00154143
225234_at	-8.14034	225234_at	-5.2565	1.01804	-5.2565	0	-5.2565	0			209553_at	X	X	7.28227	0
200079_s_at	8.13955	200079_s_at	8.13955	0	8.13955	1.00092	8.13955	0			225239_at	X	X	7.27415	0
222395_s_at	-8.13499	222395_s_at	-4.40273	1.04387	-4.40273	1.74216e-05	-4.40273	5.35851e-05			236131_at		X	7.27079	0
225781_at	8.13443	225781_at	4.27667	0.000196987	4.27667	1.03261	4.27667	0.000107251			224666_at	X	X	7.26767	0
212904_at	8.13434	212904_at	8.13434	0	8.13434	1.00093	8.13434	0			235484_at		X	7.2558	0.000447423
232215_x_at	-8.13339	232215_x_at	-5.46294	1.0136	-5.46294	0	-5.46294	0			236783_at	X	X	7.25282	0
235070_at	8.13065	235070_at	4.28327	0.000174622	4.28327	1.03245	4.28327	9.83376e-05			231887_s_at		X	7.25269	0
230790_x_at	-8.13054	230790_x_at	-6.07868	1.00565	-6.07868	0	-6.07868	0			234989_at	X	X	7.25236	0
218163_at	8.12353	218163_at	4.96796	0	4.96796	1.02012	4.96796	0			1569661_at	X	X	7.24137	0
222398_s_at	8.12331	222398_s_at	7.13848	0	7.13848	1.00329	7.13848	0			209558_s_at	X	X	7.24119	0
219389_at	8.12319	219389_at	5.87376	0	5.87376	1.00976	5.87376	0			205751_at	X	X	7.23791	0
222154_s_at	8.12207	222154_s_at	6.79573	0	6.79573	1.00452	6.79573	0			236488_s_at	X	X	7.23529	0.000674584
212751_at	8.12205	212751_at	6.40391	0	6.40391	1.00643	6.40391	0			202704_at	X		7.23466	0.000209958
226037_s_at	8.12009	226037_s_at	8.12009	0	8.12009	1.00095	8.12009	0			220071_x_at	X	X	7.21666	0
220690_s_at	8.11576	220690_s_at	7.55201	0	7.55201	1.002	7.55201	0			1558345_a_at	X		7.21314	0
238595_at	-8.11468	238595_at	-5.62303	1.01131	-5.62303	0	-5.62303	0			207084_at	X	X	7.21109	0
1553274_a_at	-8.11441	1553274_a_at	-8.11441	1.0002	-8.11441	0	-8.11441	0			1316_at	X	X	7.20644	0.00441278
202854_at	8.11371	202854_at	6.02537	0	6.02537	1.00879	6.02537	0			243025_at	X	X	7.20465	0
202077_at	8.11115	202077_at	4.4413	6.95322e-05	4.4413	1.02981	4.4413	3.94737e-05			213195_at	X	X	7.20384	6.29327e-06
215773_x_at	8.10923	215773_x_at	4.4903	3.94737e-05	4.4903	1.02861	4.4903	2.75028e-05			234723_x_at	X	X	7.19689	0
214956_at	8.10832	214956_at	8.10832	0	8.10832	1.00097	8.10832	0			217077_s_at	X	X	7.1964	9.31677e-05
203146_s_at	8.10772	203146_s_at	5.40384	0	5.40384	1.01502	5.40384	0			239026_x_at	X	X	7.19386	9.15751e-06
208722_s_at	8.10405	208722_s_at	4.20939	0.00025684	4.20939	1.03388	4.20939	0.000147382			244803_at	X	X	7.17363	0
204813_at	8.10233	204813_at	7.84502	0	7.84502	1.00134	7.84502	0			226169_at	X	X	7.17116	2.80584e-05
201434_at	8.10212	201434_at	3.95668	0.000684866	3.95668	1.03971	3.95668	0.000373899			201191_at	X		7.17033	0.000116279
202144_s_at	8.10126	202144_s_at	5.83921	0	5.83921	1.01017	5.83921	0			201500_s_at	X	X	7.16558	0
222005_s_at	8.09978	222005_s_at	4.39278	0.000116564	4.39278	1.03074	4.39278	5.82721e-05			228556_at	X	X	7.16251	0.000614754
204743_at	8.09923	204743_at	4.37057	0.000127893	4.37057	1.03097	4.37057	6.51466e-05			211930_at	X	X	7.16025	0.000681926
201728_s_at	-8.0968	201728_s_at	-5.14127	1.02019	-5.14127	0	-5.14127	0			41387_r_at		X	7.15985	0.000225711
203919_at	8.09571	203919_at	8.09571	0	8.09571	1.00099	8.09571	0			203140_at	X	X	7.15868	0
213476_x_at	8.09376	213476_x_at	8.09376	0	8.09376	1.00101	8.09376	0			243993_at		X	7.15399	0.000832196
243648_at	-8.09178	243648_at	-4.7903	1.02956	-4.7903	0	-4.7903	0			201987_at	X		7.15053	0
207957_s_at	8.09034	207957_s_at	6.12935	0	6.12935	1.00797	6.12935	0			241727_x_at	X	X	7.14754	0
213808_at	8.08764	213808_at	4.77514	0	4.77514	1.02312	4.77514	0			235213_at	X		7.14081	0
203413_at	8.08405	203413_at	4.72924	0	4.72924	1.0241	4.72924	0			43427_at	X	X	7.14064	0
224871_at	8.08365	224871_at	6.86319	0	6.86319	1.00417	6.86319	0			240005_at	X	X	7.13707	0
217713_x_at	-8.07742	217713_x_at	-6.08332	1.00563	-6.08332	0	-6.08332	0			230590_at		X	7.13465	0
203266_s_at	8.07549	203266_s_at	4.284	0.000174723	4.284	1.03243	4.284	9.84067e-05			224227_s_at	X	X	7.13332	0
238017_at	8.07458	238017_at	7.41492	0	7.41492	1.00246	7.41492	0			208988_at		X	7.13098	0.000792776
223193_x_at	8.0736	223193_x_at	3.58062	0.00257529	3.58062	1.04964	3.58062	0.00142044			225050_at	X	X	7.12929	0.00996412
202675_at	8.07082	202675_at	8.07082	0	8.07082	1.00103	8.07082	0			49452_at	X	X	7.12173	0
218557_at	8.0684	218557_at	5.6679	0	5.6679	1.01206	5.6679	0			213457_at	X	X	7.12164	0.000224631
228775_at	8.06612	228775_at	4.12369	0.000371353	4.12369	1.03572	4.12369	0.000194393			214799_at	X	X	7.11381	0.000676466
229145_at	-8.06411	229145_at	-5.90738	1.00742	-5.90738	0	-5.90738	0			1559402_a_at		X	7.1081	0
201112_s_at	8.06051	201112_s_at	5.65528	0	5.65528	1.01221	5.65528	0			1554593_s_at	X	X	7.10736	0
217939_s_at	8.06007	217939_s_at	6.89467	0	6.89467	1.00404	6.89467	0			201836_s_at	X	X	7.10193	0
212917_x_at	-8.05382	212917_x_at	-5.18256	1.01932	-5.18256	0	-5.18256	0			203466_at	X	X	7.09798	0
204466_s_at	8.04873	204466_s_at	6.60642	0	6.60642	1.00536	6.60642	0			220615_s_at	X	X	7.09709	0
205550_s_at	8.0461	205550_s_at	4.53268	3.37154e-05	4.53268	1.02789	4.53268	1.99487e-05			1560116_a_at	X	X	7.09678	0
221580_s_at	8.04559	221580_s_at	5.84462	0	5.84462	1.0101	5.84462	0			213517_at	X	X	7.09049	0.00231794
235327_x_at	-8.04475	235327_x_at	-5.34772	1.01581	-5.34772	0	-5.34772	0			213545_x_at	X	X	7.08539	0
224509_s_at	8.04233	224509_s_at	5.67283	0	5.67283	1.01203	5.67283	0			205594_at	X	X	7.08101	0.000458954
201630_s_at	8.04195	201630_s_at	3.89939	0.000902778	3.89939	1.04112	3.89939	0.000482675			224878_at	X	X	7.08027	0.00862497
217964_at	8.03874	217964_at	4.12482	0.000366242	4.12482	1.0357	4.12482	0.000192426			238346_s_at	X	X	7.0778	0
207809_s_at	8.03784	207809_s_at	6.18636	0	6.18636	1.00762	6.18636	0			210574_s_at		X	7.07361	0.000330197
218160_at	8.03493	218160_at	5.64906	0	5.64906	1.01229	5.64906	0			227229_at		X	7.07162	0
224523_s_at	8.03307	224523_s_at	6.00689	0	6.00689	1.00896	6.00689	0			228007_at	X	X	7.0711	0.000364424
218220_at	8.03018	218220_at	8.03018	0	8.03018	1.00106	8.03018	0			1559003_a_at	X		7.06923	0
1558678_s_at	-8.03002	1558678_s_at	-5.22967	1.01846	-5.22967	0	-5.22967	0			238736_at	X	X	7.0591	0.00204825
244197_x_at	-8.02976	244197_x_at	-4.15436	1.05626	-4.15436	8.24742e-05	-4.15436	0.000184874			200754_x_at	X	X	7.05612	0.00750183
235252_at	-8.02789	235252_at	-4.57493	1.03717	-4.57493	5.10725e-06	-4.57493	1.47145e-05			208851_s_at		X	7.05549	1.46199e-05
211047_x_at	8.02779	211047_x_at	5.91331	0	5.91331	1.0095	5.91331	0			216101_at	X	X	7.05399	0
227944_at	8.02425	227944_at	6.58221	0	6.58221	1.00547	6.58221	0			223673_at	X	X	7.04983	0
227084_at	-8.01865	227084_at	-5.3557	1.01573	-5.3557	0	-5.3557	0			212228_s_at	X	X	7.04192	0
204270_at	-8.01788	204270_at	-4.3958	1.04418	-4.3958	1.7301e-05	-4.3958	5.83756e-05			222160_at	X	X	7.03725	3.26052e-06
204823_at	8.01631	204823_at	4.84024	0	4.84024	1.02195	4.84024	0			225223_at	X	X	7.02849	0.00185718
213122_at	8.0144	213122_at	3.92451	0.000802817	3.92451	1.04053	3.92451	0.000438289			212281_s_at		X	7.02524	0
218101_s_at	8.01397	218101_s_at	4.43304	9.43396e-05	4.43304	1.02996	4.43304	4.95954e-05			202623_at	X		7.01599	0.00678484
219220_x_at	8.0136	219220_x_at	8.0136	0	8.0136	1.00108	8.0136	0			236725_at	X		7.01576	0
209249_s_at	8.01178	209249_s_at	7.17999	0	7.17999	1.00318	7.17999	0			215499_at		X	7.01304	0
201000_at	8.01092	201000_at	5.25384	0	5.25384	1.0166	5.25384	0			203431_s_at	X	X	7.00338	0.000253846
213009_s_at	8.0092	213009_s_at	5.78114	0	5.78114	1.01087	5.78114	0			213710_s_at	X	X	7.00169	0
205489_at	8.00894	205489_at	3.82084	0.00118327	3.82084	1.04286	3.82084	0.000637747			214436_at	X	X	7.00139	0.000682105
227425_at	8.00873	227425_at	4.9929	0	4.9929	1.01968	4.9929	0			236949_at	X	X	6.9979	0
205514_at	8.00548	205514_at	8.00548	0	8.00548	1.0011	8.00548	0			1559496_at	X		6.9975	0.000810852
217841_s_at	8.00368	217841_s_at	4.76761	0	4.76761	1.02325	4.76761	0			1558695_at	X	X	6.99587	0.000230694
225898_at	8.00191	225898_at	7.44486	0	7.44486	1.00237	7.44486	0			204587_at	X		6.99095	0.000273816
211685_s_at	8.00115	211685_s_at	3.44714	0.00383231	3.44714	1.05339	3.44714	0.00213493			243713_at		X	6.98767	0.000162092
208003_s_at	-8.00071	208003_s_at	-4.90519	1.02641	-4.90519	0	-4.90519	0			208972_s_at	X	X	6.98555	0.00357627
214902_x_at	-8.00011	214902_x_at	-6.19181	1.00469	-6.19181	0	-6.19181	0			216745_x_at	X	X	6.9851	0
208873_s_at	7.99904	208873_s_at	7.73441	0	7.73441	1.00158	7.73441	0			243329_at	X	X	6.98186	0.000124886
222984_at	7.99749	222984_at	5.90977	0	5.90977	1.00952	5.90977	0			227891_s_at	X	X	6.97058	0
221727_at	7.99708	221727_at	5.60819	0	5.60819	1.01274	5.60819	0			223024_at	X	X	6.96252	0
201550_x_at	7.99442	201550_x_at	4.1773	0.000323998	4.1773	1.03446	4.1773	0.000175702			200085_s_at	X	X	6.95588	0
241627_x_at	-7.99335	241627_x_at	-4.77781	1.03014	-4.77781	0	-4.77781	0			242609_x_at		X	6.93759	0
226391_at	7.99071	226391_at	3.83144	0.00113901	3.83144	1.0425	3.83144	0.000616517			1561167_at		X	6.93673	0
230528_s_at	-7.98954	230528_s_at	-4.31867	1.04743	-4.31867	3.63783e-05	-4.31867	9.14341e-05			212727_at	X		6.92654	0.00150516
224280_s_at	7.98949	224280_s_at	7.98949	0	7.98949	1.00112	7.98949	0			225870_s_at	X	X	6.92314	0.000302575
213738_s_at	7.98925	213738_s_at	4.45554	7.03325e-05	4.45554	1.02946	4.45554	4.00427e-05			202360_at	X	X	6.91819	0.000318614
201892_s_at	7.98903	201892_s_at	6.7202	0	6.7202	1.00491	6.7202	0			209609_s_at	X	X	6.91681	0
229537_at	7.98846	229537_at	7.09343	0	7.09343	1.00345	7.09343	0			206562_s_at	X	X	6.91271	0
201652_at	7.98787	201652_at	5.2443	0	5.2443	1.01666	5.2443	0			211386_at	X	X	6.90756	0.000199356
223672_at	7.98498	223672_at	7.19391	0	7.19391	1.00307	7.19391	0			218072_at		X	6.9022	0
223124_s_at	7.98433	223124_s_at	4.95403	0	4.95403	1.02044	4.95403	0			202330_s_at	X	X	6.90041	0
215230_x_at	7.98359	215230_x_at	6.72728	0	6.72728	1.00486	6.72728	0			227784_s_at		X	6.89588	0
208826_x_at	7.98112	208826_x_at	5.66092	0	5.66092	1.0121	5.66092	0			236265_at	X	X	6.88809	5.81542e-05
220948_s_at	7.98111	220948_s_at	5.01922	0	5.01922	1.01937	5.01922	0			202551_s_at	X	X	6.8845	0
200863_s_at	7.98036	200863_s_at	6.57059	0	6.57059	1.00551	6.57059	0			220316_at	X	X	6.88356	0
208857_s_at	7.98012	208857_s_at	7.98012	0	7.98012	1.00114	7.98012	0			225055_at	X	X	6.88181	0
37152_at	-7.97558	37152_at	-3.7856	1.08001	-3.7856	0.00034585	-3.7856	0.000686506			204559_s_at	X	X	6.87877	0
204075_s_at	-7.97478	204075_s_at	-6.34178	1.00364	-6.34178	0	-6.34178	0			202464_s_at	X		6.87696	0
201522_x_at	7.97077	201522_x_at	4.61594	1.4245e-05	4.61594	1.02637	4.61594	9.14077e-06			212348_s_at	X	X	6.8757	0
208002_s_at	7.96651	208002_s_at	7.96651	0	7.96651	1.00115	7.96651	0			202201_at	X	X	6.87501	0
208833_s_at	7.96565	208833_s_at	6.28278	0	6.28278	1.0071	6.28278	0			235112_at		X	6.86734	0
217768_at	7.96301	217768_at	7.48804	0	7.48804	1.00224	7.48804	0			201057_s_at	X	X	6.86667	0
200818_at	7.95589	200818_at	3.81672	0.00119185	3.81672	1.04304	3.81672	0.000640529			225003_at	X	X	6.86297	3.00793e-05
209484_s_at	-7.95548	209484_s_at	-4.31707	1.04761	-4.31707	3.62465e-05	-4.31707	9.12146e-05			1553693_s_at	X	X	6.86296	0
1553984_s_at	-7.95499	1553984_s_at	-7.95499	1.00022	-7.95499	0	-7.95499	0			1566848_x_at		X	6.8601	0.000184719
231015_at	-7.95451	231015_at	-7.56959	1.00042	-7.56959	0	-7.56959	0			212088_at	X	X	6.8576	2.52596e-05
201371_s_at	7.95248	201371_s_at	5.94353	0	5.94353	1.00926	5.94353	0			1561657_at	X	X	6.84744	0.000190887
39891_at	-7.95216	39891_at	-5.11047	1.02105	-5.11047	0	-5.11047	0			200813_s_at		X	6.83272	0.0107106
226999_at	-7.94635	226999_at	-5.91838	1.00725	-5.91838	0	-5.91838	0			202927_at	X	X	6.83112	0
201828_x_at	7.94575	201828_x_at	5.61934	0	5.61934	1.01261	5.61934	0			239167_at		X	6.82019	0
205591_at	7.9457	205591_at	6.22664	0	6.22664	1.00736	6.22664	0			227663_at	X	X	6.81913	2.76319e-05
211752_s_at	7.94468	211752_s_at	4.48976	3.94477e-05	4.48976	1.02863	4.48976	2.74952e-05			235567_at	X	X	6.81781	6.33714e-06
223461_at	7.94306	223461_at	5.107	0	5.107	1.01827	5.107	0			1552507_at	X	X	6.81672	0
214659_x_at	-7.94264	214659_x_at	-3.99484	1.06588	-3.99484	0.000165828	-3.99484	0.000330685			213421_x_at	X	X	6.81642	0
218788_s_at	7.94042	218788_s_at	5.43315	0	5.43315	1.0147	5.43315	0			224972_at	X	X	6.80661	0.000184409
202110_at	7.9389	202110_at	7.08314	0	7.08314	1.00349	7.08314	0			222364_at	X	X	6.79989	0.000662728
226779_at	7.9385	226779_at	4.16741	0.000332425	4.16741	1.03474	4.16741	0.000178382			227959_at	X	X	6.79822	0
242428_at	-7.93214	242428_at	-5.97476	1.00665	-5.97476	0	-5.97476	0			227585_at	X		6.79424	0.000195958
233313_at	-7.93144	233313_at	-7.251	1.00084	-7.251	0	-7.251	0			219019_at	X	X	6.79334	0.000179401
222997_s_at	7.92998	222997_s_at	4.56593	2.76625e-05	4.56593	1.02718	4.56593	1.46413e-05			210987_x_at	X		6.79254	0
217761_at	-7.92922	217761_at	-7.92749	1.00026	-7.92749	0	-7.92749	0			223880_x_at		X	6.79114	0
1558426_x_at	-7.92839	1558426_x_at	-4.47566	1.04092	-4.47566	1.8622e-05	-4.47566	3.5259e-05			232653_at	X	X	6.78979	0
231825_x_at	-7.92578	231825_x_at	-4.87667	1.02733	-4.87667	0	-4.87667	0			215167_at	X	X	6.78576	0
1555495_a_at	-7.92461	1555495_a_at	-4.54017	1.03821	-4.54017	4.97265e-06	-4.54017	1.43472e-05			219032_x_at	X	X	6.78364	0.000273608
224888_at	7.92294	224888_at	4.48582	3.93185e-05	4.48582	1.02872	4.48582	2.74123e-05			217985_s_at		X	6.78153	0
204228_at	7.92204	204228_at	5.05817	0	5.05817	1.01882	5.05817	0			1568986_x_at		X	6.78076	0
219425_at	7.91792	219425_at	3.65329	0.00199357	3.65329	1.04762	3.65329	0.00109335			206652_at	X	X	6.77645	0
225293_at	-7.91695	225293_at	-5.6703	1.01051	-5.6703	0	-5.6703	0			218247_s_at	X	X	6.77131	0
213268_at	7.9167	213268_at	3.5679	0.00264875	3.5679	1.04994	3.5679	0.00147351			218302_at	X	X	6.76558	0.000763878
204552_at	7.91621	204552_at	7.91621	0	7.91621	1.00119	7.91621	0			217726_at	X	X	6.76433	0
201900_s_at	7.91618	201900_s_at	5.49504	0	5.49504	1.01402	5.49504	0			241798_at	X	X	6.7638	0
201704_at	7.9126	201704_at	6.24332	0	6.24332	1.00727	6.24332	0			222043_at	X	X	6.75443	0.000549672
218732_at	7.91058	218732_at	4.76315	0	4.76315	1.02331	4.76315	0			222513_s_at	X	X	6.75234	3.98089e-05
242239_at	-7.9102	242239_at	-4.41881	1.04335	-4.41881	1.76211e-05	-4.41881	5.15331e-05			220072_at	X	X	6.75124	0
226257_x_at	7.90649	226257_x_at	7.90649	0	7.90649	1.00121	7.90649	0			212450_at	X	X	6.75006	0.00631438
201947_s_at	7.90509	201947_s_at	4.48734	3.93959e-05	4.48734	1.02867	4.48734	2.74499e-05			225571_at	X	X	6.74861	0.00026361
204301_at	7.90483	204301_at	3.48807	0.00339824	3.48807	1.05226	3.48807	0.00188966			236274_at	X	X	6.74708	0.000113557
226296_s_at	7.90375	226296_s_at	6.34089	0	6.34089	1.00671	6.34089	0			227802_at	X	X	6.74306	0.00177758
209194_at	7.90262	209194_at	7.90262	0	7.90262	1.00123	7.90262	0			222651_s_at	X	X	6.73614	0.00103643
202042_at	7.90211	202042_at	7.90211	0	7.90211	1.00125	7.90211	0			228662_at	X	X	6.73407	3.96197e-05
234998_at	7.89996	234998_at	7.23616	0	7.23616	1.00299	7.23616	0			36711_at	X	X	6.73314	0
234788_x_at	-7.89857	234788_x_at	-4.61509	1.03567	-4.61509	5.3135e-06	-4.61509	9.12409e-06			229966_at	X	X	6.72592	0
211928_at	7.89678	211928_at	4.26291	0.000201149	4.26291	1.03288	4.26291	0.000112877			1556690_s_at	X	X	6.7237	0.000297945
205559_s_at	-7.89677	205559_s_at	-5.80464	1.00866	-5.80464	0	-5.80464	0			241762_at		X	6.72154	0
237040_at	-7.891	237040_at	-4.78106	1.03003	-4.78106	0	-4.78106	0			209715_at	X	X	6.71942	0
200876_s_at	7.8886	200876_s_at	4.12491	0.000366437	4.12491	1.03568	4.12491	0.000192465			236484_at	X	X	6.71815	3.29164e-06
224413_s_at	7.88238	224413_s_at	7.88238	0	7.88238	1.00128	7.88238	0			224739_at	X	X	6.71025	0
222230_s_at	7.88154	222230_s_at	4.94974	0	4.94974	1.02052	4.94974	0			242916_at		X	6.70765	0
208859_s_at	-7.87982	208859_s_at	-4.05098	1.06238	-4.05098	0.000115337	-4.05098	0.000251159			231896_s_at	X		6.70576	0.000637437
213735_s_at	7.87912	213735_s_at	4.43118	9.4162e-05	4.43118	1.03002	4.43118	4.9505e-05			49306_at		X	6.69324	0.00091679
214707_x_at	-7.87827	214707_x_at	-5.30665	1.01691	-5.30665	0	-5.30665	0			222993_at		X	6.68909	1.43802e-05
209991_x_at	7.87662	209991_x_at	4.85527	0	4.85527	1.02174	4.85527	0			236752_at	X	X	6.68674	0.000975073
1565620_at	-7.87571	1565620_at	-5.12557	1.02065	-5.12557	0	-5.12557	0			1568877_a_at	X	X	6.68479	0.00137306
202120_x_at	7.87554	202120_x_at	5.34337	0	5.34337	1.0157	5.34337	0			226718_at	X	X	6.68111	0.000188875
202868_s_at	7.87514	202868_s_at	3.95632	0.000684538	3.95632	1.03973	3.95632	0.000373832			1558831_x_at	X	X	6.67852	0
210232_at	7.87498	210232_at	4.46728	5.81395e-05	4.46728	1.02915	4.46728	3.50027e-05			217969_at	X	X	6.67622	0
224345_x_at	7.87375	224345_x_at	3.63067	0.00217684	3.63067	1.04829	3.63067	0.00118209			203956_at	X	X	6.66788	0.00010943
234107_s_at	7.87109	234107_s_at	6.2426	0	6.2426	1.00729	6.2426	0			233437_at	X	X	6.6619	0.000589697
203376_at	7.86894	203376_at	6.98607	0	6.98607	1.00382	6.98607	0			228010_at	X		6.66031	0
233319_x_at	-7.86856	233319_x_at	-5.76429	1.00922	-5.76429	0	-5.76429	0			236283_x_at	X	X	6.65995	0.000986101
201415_at	7.86779	201415_at	7.48418	0	7.48418	1.00226	7.48418	0			234163_at	X	X	6.65834	9.15222e-05
214548_x_at	7.86692	214548_x_at	4.94161	0	4.94161	1.02059	4.94161	0			212095_s_at	X	X	6.6572	0
201145_at	7.86494	201145_at	7.3422	0	7.3422	1.00259	7.3422	0			236139_at	X	X	6.65493	0
206710_s_at	7.8643	206710_s_at	6.65545	0	6.65545	1.00513	6.65545	0			231387_at	X	X	6.65191	0
201725_at	7.86335	201725_at	5.73536	0	5.73536	1.01139	5.73536	0			237018_at	X	X	6.65133	6.37146e-06
211779_x_at	7.86332	211779_x_at	4.92337	0	4.92337	1.02086	4.92337	0			238602_at	X	X	6.64425	0.000447657
212178_s_at	-7.86126	212178_s_at	-4.57144	1.03726	-4.57144	5.09424e-06	-4.57144	1.46886e-05			1557452_at		X	6.63863	0
232341_x_at	7.86029	232341_x_at	4.62993	1.44092e-05	4.62993	1.02606	4.62993	9.24214e-06			35666_at	X		6.63556	0
209849_s_at	7.85981	209849_s_at	7.85981	0	7.85981	1.0013	7.85981	0			203509_at	X	X	6.63092	0.0265256
206792_x_at	-7.85934	206792_x_at	-4.97037	1.02454	-4.97037	0	-4.97037	0			242372_s_at		X	6.62029	0
209444_at	7.8591	209444_at	6.20918	0	6.20918	1.00753	6.20918	0			207789_s_at	X	X	6.61894	0.000658673
201527_at	7.85908	201527_at	7.80975	0	7.80975	1.00143	7.80975	0			242431_at		X	6.61446	0.00174087
221495_s_at	7.85423	221495_s_at	4.42633	9.99375e-05	4.42633	1.03018	4.42633	5.18538e-05			236571_at		X	6.61112	0
201577_at	7.85203	201577_at	4.32916	0.000155131	4.32916	1.03164	4.32916	8.24242e-05			1564378_a_at	X		6.61104	0
200078_s_at	7.85119	200078_s_at	5.33954	0	5.33954	1.01572	5.33954	0			242319_at	X	X	6.60835	0.000732429
223380_s_at	-7.85019	223380_s_at	-6.03852	1.00602	-6.03852	0	-6.03852	0			224414_s_at	X	X	6.59557	0
221699_s_at	7.85003	221699_s_at	4.92061	0	4.92061	1.02092	4.92061	0			223219_s_at	X		6.58808	2.25035e-05
223480_s_at	7.84859	223480_s_at	7.84859	0	7.84859	1.00132	7.84859	0			204720_s_at	X	X	6.58756	0
203889_at	7.84736	203889_at	5.19985	0	5.19985	1.01736	5.19985	0			1553186_x_at	X	X	6.58198	0.000147675
200662_s_at	7.84444	200662_s_at	6.1849	0	6.1849	1.00764	6.1849	0			1556069_s_at		X	6.58133	0
225557_at	-7.84248	225557_at	-5.346	1.01587	-5.346	0	-5.346	0			224999_at	X	X	6.58073	0
200658_s_at	7.84149	200658_s_at	5.62914	0	5.62914	1.01246	5.62914	0			202121_s_at	X	X	6.5798	0.00280606
202961_s_at	7.84097	202961_s_at	3.65496	0.00198147	3.65496	1.04752	3.65496	0.00108966			213693_s_at	X	X	6.57546	0
210759_s_at	7.84074	210759_s_at	3.65504	0.00198227	3.65504	1.0475	3.65504	0.00108997			200954_at	X	X	6.57308	0
229300_at	7.83955	229300_at	5.60829	0	5.60829	1.01272	5.60829	0			230006_s_at		X	6.57216	0
238417_at	7.8361	238417_at	7.8361	0	7.8361	1.00136	7.8361	0			219028_at	X	X	6.56387	0
214687_x_at	7.83256	214687_x_at	6.42701	0	6.42701	1.00621	6.42701	0			228858_at	X		6.56309	0.00020633
201825_s_at	7.82968	201825_s_at	6.38279	0	6.38279	1.00649	6.38279	0			225864_at	X	X	6.55323	0
201463_s_at	7.82482	201463_s_at	5.37318	0	5.37318	1.01526	5.37318	0			222982_x_at	X	X	6.54695	0
203333_at	7.82193	203333_at	5.47264	0	5.47264	1.01424	5.47264	0			237747_at		X	6.53531	3.98512e-05
203445_s_at	-7.82139	203445_s_at	-7.1793	1.0009	-7.1793	0	-7.1793	0			243745_at		X	6.52749	0
208652_at	7.82043	208652_at	5.50922	0	5.50922	1.01385	5.50922	0			209163_at	X	X	6.52146	0.000650145
236302_at	7.81913	236302_at	7.81913	0	7.81913	1.00139	7.81913	0			214499_s_at	X	X	6.52085	0
1555575_a_at	-7.81828	1555575_a_at	-4.65987	1.03424	-4.65987	5.52792e-06	-4.65987	6.32111e-06			1562416_at	X	X	6.51987	0
227179_at	7.81678	227179_at	4.99203	0	4.99203	1.01972	4.99203	0			81811_at	X	X	6.51603	0
208761_s_at	7.81608	208761_s_at	4.96323	0	4.96323	1.02023	4.96323	0			213428_s_at		X	6.5125	0
218118_s_at	7.8152	218118_s_at	5.74815	0	5.74815	1.01124	5.74815	0			208611_s_at	X	X	6.5105	0
218456_at	7.81501	218456_at	4.03007	0.000510511	4.03007	1.03793	4.03007	0.000274986			204206_at		X	6.51023	0.00539086
202329_at	-7.81239	202329_at	-5.30705	1.01689	-5.30705	0	-5.30705	0			235918_x_at	X		6.50234	0.00522714
243827_at	-7.81018	243827_at	-5.24214	1.01825	-5.24214	0	-5.24214	0			200976_s_at	X	X	6.49996	0.0357963
208846_s_at	7.80964	208846_s_at	4.19245	0.000271168	4.19245	1.03419	4.19245	0.000153879			214432_at	X		6.4942	0.00147695
201241_at	7.80812	201241_at	3.90648	0.000849582	3.90648	1.04101	3.90648	0.000460367			231986_at	X	X	6.48846	0.00132003
212207_at	-7.80174	212207_at	-5.93244	1.00714	-5.93244	0	-5.93244	0			236901_at	X	X	6.48492	0
225101_s_at	7.80058	225101_s_at	5.17901	0	5.17901	1.01751	5.17901	0			204081_at		X	6.47967	0
223040_at	7.79972	223040_at	4.65201	7.31529e-06	4.65201	1.02565	4.65201	6.26959e-06			242819_at		X	6.47153	0
41220_at	-7.79744	41220_at	-5.45877	1.0137	-5.45877	0	-5.45877	0			205353_s_at	X	X	6.46071	0.0088376
225798_at	7.7949	225798_at	7.05614	0	7.05614	1.00356	7.05614	0			228839_s_at	X	X	6.45995	0.0397904
234981_x_at	-7.79412	234981_x_at	-6.1137	1.00534	-6.1137	0	-6.1137	0			218048_at	X	X	6.45949	0.0156607
227279_at	7.79308	227279_at	5.25743	0	5.25743	1.01653	5.25743	0			206547_s_at	X	X	6.45498	0.00211717
202471_s_at	7.79219	202471_s_at	7.79219	0	7.79219	1.00145	7.79219	0			212699_at		X	6.45042	0.000543368
208942_s_at	-7.79191	208942_s_at	-3.95751	1.0679	-3.95751	0.000187104	-3.95751	0.000374168			242578_x_at	X	X	6.44796	0
238009_at	-7.78969	238009_at	-7.78969	1.00029	-7.78969	0	-7.78969	0			220269_at	X	X	6.44661	0.000307289
212111_at	7.78962	212111_at	3.7276	0.00159273	3.7276	1.04521	3.7276	0.000849099			236153_at	X		6.44364	0.00189155
200822_x_at	7.78876	200822_x_at	6.64629	0	6.64629	1.00517	6.64629	0			237106_at		X	6.43858	0.000506999
214665_s_at	7.78761	214665_s_at	5.00655	0	5.00655	1.01955	5.00655	0			241905_at	X		6.4356	4.73062e-05
213872_at	7.78743	213872_at	7.78743	0	7.78743	1.00149	7.78743	0			209023_s_at	X	X	6.43538	0.0161947
218504_at	7.78709	218504_at	6.83068	0	6.83068	1.00438	6.83068	0			214246_x_at	X	X	6.43195	0.077928
225871_at	7.78702	225871_at	5.14167	0	5.14167	1.01791	5.14167	0			201182_s_at	X	X	6.43042	0
215385_at	-7.78578	215385_at	-4.53212	1.03853	-4.53212	9.8668e-06	-4.53212	1.9943e-05			240602_at	X	X	6.43012	0
227476_at	7.78402	227476_at	7.78402	0	7.78402	1.0015	7.78402	0			225501_at	X	X	6.42902	0.00050197
221853_s_at	7.78251	221853_s_at	6.0371	0	6.0371	1.00874	6.0371	0			221952_x_at	X	X	6.42647	0.00713849
203029_s_at	7.78172	203029_s_at	6.76182	0	6.76182	1.00471	6.76182	0			226101_at	X	X	6.41717	0.000380337
244292_at	-7.78155	244292_at	-5.32797	1.01626	-5.32797	0	-5.32797	0			1563130_a_at		X	6.41712	2.76549e-05
218380_at	7.78119	218380_at	6.07593	0	6.07593	1.00838	6.07593	0			228287_at	X	X	6.41436	0.0016223
216295_s_at	7.78033	216295_s_at	3.42928	0.00406919	3.42928	1.05388	3.42928	0.00226447			227345_at		X	6.41145	0
211566_x_at	7.77889	211566_x_at	6.87732	0	6.87732	1.00414	6.87732	0			205609_at	X		6.39792	0
201509_at	7.77859	201509_at	6.64064	0	6.64064	1.00521	6.64064	0			229143_at	X	X	6.38964	0.000759592
63825_at	-7.77733	63825_at	-6.61206	1.00222	-6.61206	0	-6.61206	0			243561_at	X	X	6.38846	0.000302973
220999_s_at	7.77539	220999_s_at	3.91867	0.000818905	3.91867	1.04067	3.91867	0.000445337			208887_at	X		6.38578	0
214594_x_at	-7.77515	214594_x_at	-5.19489	1.01907	-5.19489	0	-5.19489	0			203603_s_at	X		6.38168	0.00017208
206118_at	7.77356	206118_at	4.05166	0.000472801	4.05166	1.03733	4.05166	0.000251256			57532_at	X		6.38166	0.00531797
235154_at	-7.77285	235154_at	-3.95079	1.06817	-3.95079	0.000200746	-3.95079	0.000386819			233039_at	X	X	6.3801	1.4339e-05
201135_at	7.76072	201135_at	6.20697	0	6.20697	1.00755	6.20697	0			239096_at	X	X	6.37043	0.00114641
213453_x_at	7.75932	213453_x_at	6.28534	0	6.28534	1.00706	6.28534	0			207598_x_at	X	X	6.37002	0
209159_s_at	7.75904	209159_s_at	4.45997	5.77664e-05	4.45997	1.02934	4.45997	3.48152e-05			204731_at	X	X	6.36539	9.14121e-05
217773_s_at	7.75509	217773_s_at	6.47208	0	6.47208	1.00591	6.47208	0			1562280_at	X	X	6.36157	0
220942_x_at	7.75437	220942_x_at	3.30244	0.00601787	3.30244	1.05818	3.30244	0.00335181			222621_at		X	6.36033	0
208811_s_at	7.75375	208811_s_at	5.28262	0	5.28262	1.01621	5.28262	0			238812_at	X	X	6.35955	5.16396e-05
211755_s_at	7.75299	211755_s_at	4.94477	0	4.94477	1.02056	4.94477	0			229309_at	X	X	6.35946	2.26053e-05
211297_s_at	7.75282	211297_s_at	6.89715	0	6.89715	1.00401	6.89715	0			217028_at	X	X	6.35178	0
213315_x_at	7.75217	213315_x_at	3.5889	0.00252521	3.5889	1.0494	3.5889	0.00138049			227798_at	X	X	6.34212	0.000402708
200816_s_at	7.75195	200816_s_at	4.62443	1.43678e-05	4.62443	1.02614	4.62443	9.20528e-06			234997_x_at	X	X	6.33765	0.000820646
204300_at	7.74901	204300_at	6.8606	0	6.8606	1.00419	6.8606	0			202858_at	X	X	6.33749	0.00555402
206051_at	7.74833	206051_at	5.39054	0	5.39054	1.01511	5.39054	0			227062_at		X	6.33697	0
209200_at	7.74584	209200_at	4.99662	0	4.99662	1.01966	4.99662	0			235122_at	X		6.32726	0.000232467
242990_at	-7.74439	242990_at	-5.31341	1.01666	-5.31341	0	-5.31341	0			236268_at	X	X	6.32645	0.00729428
200084_at	7.74418	200084_at	5.30326	0	5.30326	1.01611	5.30326	0			220411_x_at		X	6.32306	0.000543093
209902_at	7.74413	209902_at	4.86397	0	4.86397	1.02161	4.86397	0			240544_at		X	6.32303	0.000152872
221772_s_at	7.74286	221772_s_at	5.12666	0	5.12666	1.01801	5.12666	0			212537_x_at	X		6.32146	0.00838854
202467_s_at	7.74262	202467_s_at	4.83258	0	4.83258	1.0221	4.83258	0			244027_at	X	X	6.32109	0
208801_at	7.74107	208801_at	6.66775	0	6.66775	1.00506	6.66775	0			225917_at	X	X	6.3188	0.000843301
223662_x_at	-7.74065	223662_x_at	-4.31855	1.04747	-4.31855	3.63489e-05	-4.31855	9.13901e-05			227435_at	X	X	6.31801	0.000124463
224452_s_at	7.73964	224452_s_at	5.83676	0	5.83676	1.01027	5.83676	0			227556_at	X	X	6.3165	0.0013304
203816_at	7.73952	203816_at	5.22415	0	5.22415	1.01706	5.22415	0			229066_at		X	6.31639	0
210014_x_at	7.73757	210014_x_at	6.09454	0	6.09454	1.00825	6.09454	0			232311_at	X	X	6.30231	0
1566079_at	-7.73683	1566079_at	-5.91285	1.00734	-5.91285	0	-5.91285	0			240948_at	X	X	6.30047	0
217783_s_at	7.73577	217783_s_at	7.29044	0	7.29044	1.00283	7.29044	0			235730_at	X	X	6.29896	0.000124717
232795_at	-7.73189	232795_at	-6.98543	1.00119	-6.98543	0	-6.98543	0			224151_s_at	X	X	6.29226	0.00116387
241769_at	-7.7314	241769_at	-5.02383	1.02316	-5.02383	0	-5.02383	0			202066_at	X		6.28299	0.000109125
208835_s_at	-7.72971	208835_s_at	-4.24494	1.0511	-4.24494	6.4006e-05	-4.24494	0.00012466			210840_s_at	X	X	6.2818	0
212992_at	7.72851	212992_at	5.2606	0	5.2606	1.01651	5.2606	0			1566480_x_at	X	X	6.27401	0
214823_at	7.72801	214823_at	4.54419	2.72109e-05	4.54419	1.02764	4.54419	1.43926e-05			232207_at		X	6.27354	0.000790199
243442_x_at	-7.7274	243442_x_at	-4.62133	1.03545	-4.62133	5.34474e-06	-4.62133	9.19118e-06			201067_at	X	X	6.2718	0.000116226
1559060_a_at	-7.72201	1559060_a_at	-5.39506	1.01487	-5.39506	0	-5.39506	0			207132_x_at	X	X	6.26809	0.0519249
242608_x_at	-7.72057	242608_x_at	-4.19636	1.05398	-4.19636	7.86276e-05	-4.19636	0.000152174			227792_at	X	X	6.26229	0
203122_at	7.72036	203122_at	4.33646	0.000155969	4.33646	1.03146	4.33646	8.29471e-05			201751_at	X		6.25949	0.000668886
244610_x_at	-7.71834	244610_x_at	-6.07731	1.00567	-6.07731	0	-6.07731	0			222047_s_at	X	X	6.25898	0.030243
222620_s_at	-7.71649	222620_s_at	-3.6816	1.08752	-3.6816	0.00053206	-3.6816	0.000983319			240554_at	X	X	6.25851	0.000352343
203861_s_at	7.71269	203861_s_at	4.44388	6.97085e-05	4.44388	1.02973	4.44388	3.95674e-05			201565_s_at	X		6.25192	9.22793e-06
211962_s_at	-7.70964	211962_s_at	-7.70964	1.00031	-7.70964	0	-7.70964	0			1556336_at		X	6.24784	0
213636_at	7.70859	213636_at	4.33386	0.000155502	4.33386	1.03156	4.33386	8.27049e-05			224771_at	X		6.24037	0.0112253
225240_s_at	-7.70726	225240_s_at	-5.95072	1.00693	-5.95072	0	-5.95072	0			1558792_x_at	X	X	6.23565	0.000919216
212581_x_at	7.70685	212581_x_at	6.1348	0	6.1348	1.00792	6.1348	0			226143_at	X	X	6.23493	0.00601083
208996_s_at	7.7067	208996_s_at	7.7067	0	7.7067	1.00163	7.7067	0			212852_s_at	X		6.22451	0.00956766
200792_at	7.70573	200792_at	3.52202	0.00308559	3.52202	1.0511	3.52202	0.00171046			227772_at	X	X	6.22087	0.00312224
212877_at	7.70423	212877_at	4.46099	5.78778e-05	4.46099	1.02929	4.46099	3.48619e-05			233359_at		X	6.21401	0
217152_at	-7.70422	217152_at	-5.35582	1.01572	-5.35582	0	-5.35582	0			226484_at	X		6.21357	0
223804_s_at	7.70359	223804_s_at	5.65742	0	5.65742	1.01214	5.65742	0			207168_s_at		X	6.21294	0.00283584
201648_at	7.69744	201648_at	4.3312	0.000155317	4.3312	1.0316	4.3312	8.25243e-05			244045_at	X	X	6.20479	3.26158e-06
211493_x_at	-7.69653	211493_x_at	-6.2527	1.00432	-6.2527	0	-6.2527	0			214850_at	X	X	6.20117	0
223550_s_at	7.69385	223550_s_at	6.48393	0	6.48393	1.00586	6.48393	0			237107_at	X		6.19326	0.000192741
225172_at	-7.69288	225172_at	-5.26264	1.01789	-5.26264	0	-5.26264	0			209169_at	X	X	6.18696	0.0831522
214086_s_at	7.69247	214086_s_at	6.71954	0	6.71954	1.00493	6.71954	0			1552362_a_at		X	6.18212	0.000314312
203182_s_at	7.69186	203182_s_at	7.69186	0	7.69186	1.00165	7.69186	0			215785_s_at		X	6.17049	0
61874_at	-7.68827	61874_at	-5.6905	1.01027	-5.6905	0	-5.6905	0			226195_at	X	X	6.16986	0.00290527
210501_x_at	7.68559	210501_x_at	4.54845	2.73038e-05	4.54845	1.02754	4.54845	1.44425e-05			209177_at	X	X	6.16764	5.36398e-05
226185_at	7.68478	226185_at	5.56919	0	5.56919	1.01317	5.56919	0			212501_at	X	X	6.16751	0.000757083
224650_at	7.68301	224650_at	6.37961	0	6.37961	1.00651	6.37961	0			215269_at		X	6.16626	0
205359_at	7.68109	205359_at	5.10671	0	5.10671	1.01829	5.10671	0			240282_at	X		6.16533	0
232266_x_at	-7.68092	232266_x_at	-4.20465	1.05335	-4.20465	7.95085e-05	-4.20465	0.000151283			225636_at	X	X	6.159	0.00139437
236439_at	-7.67999	236439_at	-7.67999	1.00033	-7.67999	0	-7.67999	0			222610_s_at	X	X	6.15663	0
222605_at	7.67893	222605_at	4.07308	0.000427835	4.07308	1.0368	4.07308	0.000224365			212209_at	X	X	6.1459	0.00323371
215383_x_at	-7.67867	215383_x_at	-4.31607	1.04769	-4.31607	3.61882e-05	-4.31607	9.10834e-05			226895_at	X	X	6.14509	0.0312898
201305_x_at	-7.67766	201305_x_at	-6.01448	1.00632	-6.01448	0	-6.01448	0			226009_at	X		6.14399	0
1559391_s_at	-7.6755	1559391_s_at	-4.07251	1.06108	-4.07251	9.85692e-05	-4.07251	0.000224101			209250_at	X	X	6.1392	0.0818256
1569302_at	-7.67493	1569302_at	-5.43842	1.01392	-5.43842	0	-5.43842	0			202416_at	X		6.13488	0.00179964
219583_s_at	7.67444	219583_s_at	7.67444	0	7.67444	1.00167	7.67444	0			238470_at	X	X	6.13238	0
230559_x_at	-7.67401	230559_x_at	-7.67401	1.00035	-7.67401	0	-7.67401	0			242240_at	X	X	6.1322	0.000825479
233037_at	-7.67354	233037_at	-5.7002	1.01002	-5.7002	0	-5.7002	0			218271_s_at	X	X	6.13073	0.0270681
210736_x_at	-7.67296	210736_x_at	-5.69218	1.01025	-5.69218	0	-5.69218	0			238560_at	X	X	6.11292	0
209839_at	7.67292	209839_at	3.56971	0.00263643	3.56971	1.04988	3.56971	0.00146588			213089_at	X	X	6.1124	0
223267_at	7.67061	223267_at	7.67061	0	7.67061	1.00171	7.67061	0			1558783_at	X		6.1099	0
203769_s_at	7.67012	203769_s_at	4.61045	1.41844e-05	4.61045	1.02648	4.61045	9.08265e-06			209956_s_at		X	6.1069	0
200006_at	7.66707	200006_at	4.2289	0.000237288	4.2289	1.03347	4.2289	0.000134258			221526_x_at	X		6.09847	0
215588_x_at	-7.66679	215588_x_at	-4.21838	1.05249	-4.21838	6.6055e-05	-4.21838	0.000142127			202135_s_at	X	X	6.09497	0
230923_at	7.66488	230923_at	4.76062	0	4.76062	1.02339	4.76062	0			1561346_at	X	X	6.0915	3.4965e-05
221260_s_at	7.66438	221260_s_at	7.66438	0	7.66438	1.00172	7.66438	0			239102_s_at	X	X	6.08711	0.0063954
206826_at	-7.66371	206826_at	-4.91707	1.02602	-4.91707	0	-4.91707	0			226554_at	X		6.07566	0.00897312
202919_at	7.66033	202919_at	3.91432	0.000825175	3.91432	1.04083	3.91432	0.000447112			217554_at		X	6.07281	0
201026_at	-7.66004	201026_at	-5.48623	1.01327	-5.48623	0	-5.48623	0			229497_at	X	X	6.06502	0.000245838
223132_s_at	-7.65974	223132_s_at	-7.65974	1.00037	-7.65974	0	-7.65974	0			242413_at	X	X	6.06032	0
205230_at	7.6588	205230_at	3.72416	0.00159916	3.72416	1.04527	3.72416	0.000852221			212372_at	X	X	6.05793	0
200622_x_at	7.65627	200622_x_at	3.80165	0.00123738	3.80165	1.04347	3.80165	0.000662199			203132_at	X	X	6.05534	0.0177899
203159_at	7.65448	203159_at	4.23711	0.000226886	4.23711	1.03333	4.23711	0.000128292			1563482_at		X	6.05083	5.3681e-05
226232_at	-7.65308	226232_at	-7.65308	1.00038	-7.65308	0	-7.65308	0			222457_s_at	X	X	6.03732	0
1559375_s_at	-7.65281	1559375_s_at	-5.51285	1.01291	-5.51285	0	-5.51285	0			212468_at	X	X	6.02338	0.0150747
226899_at	-7.65113	226899_at	-4.7834	1.02993	-4.7834	0	-4.7834	0			1569477_at	X		6.02203	0.000130366
226806_s_at	-7.64989	226806_s_at	-6.20192	1.00456	-6.20192	0	-6.20192	0			1568763_s_at	X	X	6.02051	0.000691873
201757_at	7.64919	201757_at	3.64815	0.00205611	3.64815	1.04775	3.64815	0.00111981			226397_s_at		X	6.01798	0.0183754
202243_s_at	7.64857	202243_s_at	4.63338	1.44718e-05	4.63338	1.02594	4.63338	9.26212e-06			232173_at	X	X	6.01781	0.000254936
207974_s_at	7.64747	207974_s_at	5.8657	0	5.8657	1.0098	5.8657	0			203173_s_at		X	6.00641	0.000928233
211662_s_at	7.64671	211662_s_at	6.70926	0	6.70926	1.00501	6.70926	0			223185_s_at	X	X	6.00532	9.319e-05
236338_at	-7.6433	236338_at	-4.2436	1.0512	-4.2436	6.38858e-05	-4.2436	0.000124491			233816_at	X	X	5.99913	0
209289_at	-7.64329	209289_at	-5.0438	1.02264	-5.0438	0	-5.0438	0			201709_s_at	X	X	5.98814	0.0216035
227413_at	7.64324	227413_at	7.64324	0	7.64324	1.00178	7.64324	0			224568_x_at	X	X	5.98238	0.00108453
201093_x_at	7.64255	201093_x_at	3.93757	0.00074846	3.93757	1.04016	3.93757	0.000409574			202644_s_at		X	5.98069	0
202829_s_at	7.63898	202829_s_at	7.63898	0	7.63898	1.0018	7.63898	0			225655_at	X	X	5.97423	0
232264_at	-7.63634	232264_at	-4.0385	1.06321	-4.0385	0.000123153	-4.0385	0.0002619			215553_x_at	X	X	5.973	0.000184486
214170_x_at	7.63511	214170_x_at	3.52121	0.00310203	3.52121	1.05114	3.52121	0.00171473			235601_at		X	5.97118	0.00312181
212653_s_at	7.63361	212653_s_at	6.06701	0	6.06701	1.00848	6.06701	0			206140_at	X	X	5.96712	0.111319
233702_x_at	-7.63333	233702_x_at	-5.99353	1.00651	-5.99353	0	-5.99353	0			228711_at		X	5.96688	0.00891335
37950_at	7.63306	37950_at	7.63306	0	7.63306	1.00182	7.63306	0			224613_s_at	X	X	5.96395	0
209248_at	7.63188	209248_at	4.71308	0	4.71308	1.0245	4.71308	0			225219_at	X	X	5.95541	0.00356666
225534_at	7.63077	225534_at	7.63077	0	7.63077	1.00183	7.63077	0			210686_x_at	X	X	5.9493	4.72937e-05
204246_s_at	7.63032	204246_s_at	7.63032	0	7.63032	1.00185	7.63032	0			239757_at	X	X	5.94764	0
210715_s_at	7.62973	210715_s_at	3.88291	0.000955005	3.88291	1.04148	3.88291	0.000513955			222294_s_at	X		5.94529	0.000539581
233041_x_at	-7.62923	233041_x_at	-5.83379	1.00838	-5.83379	0	-5.83379	0			239762_at	X		5.94294	0.00986613
200098_s_at	7.62876	200098_s_at	6.61777	0	6.61777	1.00526	6.61777	0			216308_x_at	X	X	5.93855	0
212787_at	7.62753	212787_at	4.11761	0.000379547	4.11761	1.03595	4.11761	0.000197275			226520_at		X	5.93535	0
211978_x_at	7.62411	211978_x_at	3.76143	0.00141449	3.76143	1.04454	3.76143	0.000753021			1562650_at		X	5.93452	0
206857_s_at	7.6238	206857_s_at	5.2539	0	5.2539	1.01659	5.2539	0			203031_s_at	X	X	5.93006	0.000422261
241954_at	-7.62372	241954_at	-5.36225	1.01555	-5.36225	0	-5.36225	0			227125_at		X	5.92488	0
230629_s_at	-7.62313	230629_s_at	-5.73586	1.00956	-5.73586	0	-5.73586	0			214623_at	X	X	5.91842	0
217993_s_at	7.62191	217993_s_at	4.35745	0.000139057	4.35745	1.03121	4.35745	6.92898e-05			209459_s_at		X	5.91798	0.105001
244040_at	-7.62165	244040_at	-6.67738	1.00194	-6.67738	0	-6.67738	0			221506_s_at	X	X	5.91433	0.0444861
209092_s_at	7.61822	209092_s_at	4.98765	0	4.98765	1.01981	4.98765	0			214439_x_at	X		5.9091	0
200064_at	7.61688	200064_at	3.73848	0.00152017	3.73848	1.04498	3.73848	0.000809575			222282_at		X	5.90144	0.000825604
204338_s_at	7.6154	204338_s_at	4.10493	0.000397698	4.10493	1.03623	4.10493	0.000203097			218520_at	X	X	5.90138	0.00972521
201065_s_at	-7.61433	201065_s_at	-3.79304	1.07949	-3.79304	0.000335487	-3.79304	0.000674264			243791_at	X	X	5.89828	0
238851_at	-7.61432	238851_at	-4.45531	1.04162	-4.45531	1.83234e-05	-4.45531	4.0032e-05			226132_s_at		X	5.88567	0
220796_x_at	-7.61315	220796_x_at	-4.19895	1.05369	-4.19895	7.9023e-05	-4.19895	0.000152772			1559949_at	X	X	5.87007	0
210425_x_at	7.61217	210425_x_at	4.20969	0.000256983	4.20969	1.03386	4.20969	0.00014748			231530_s_at	X	X	5.8676	0
212961_x_at	7.61129	212961_x_at	4.41904	9.93172e-05	4.41904	1.03037	4.41904	5.15464e-05			231016_s_at		X	5.86606	0
209104_s_at	7.61019	209104_s_at	6.47832	0	6.47832	1.00589	6.47832	0			226892_at	X		5.86454	0
204723_at	7.61011	204723_at	5.94029	0	5.94029	1.00931	5.94029	0			239090_at		X	5.86082	0
201164_s_at	7.60911	201164_s_at	6.85122	0	6.85122	1.00423	6.85122	0			202660_at	X		5.85572	0.00994785
212159_x_at	7.60861	212159_x_at	5.18564	0	5.18564	1.01744	5.18564	0			224569_s_at	X		5.85125	0.0199122
229676_at	7.60617	229676_at	7.60617	0	7.60617	1.00189	7.60617	0			1560741_at	X	X	5.84464	0
230255_at	7.60555	230255_at	6.75305	0	6.75305	1.00477	6.75305	0			1562201_x_at	X		5.83998	0
240432_x_at	-7.60517	240432_x_at	-4.63227	1.0352	-4.63227	5.38213e-06	-4.63227	9.25069e-06			1552689_at	X		5.83788	0.0476279
222609_s_at	7.60403	222609_s_at	6.96504	0	6.96504	1.0039	6.96504	0			238525_at	X	X	5.8341	0.000151943
34225_at	-7.60363	34225_at	-7.60363	1.0004	-7.60363	0	-7.60363	0			219671_at	X	X	5.83319	0
239035_at	-7.60238	239035_at	-5.61319	1.01146	-5.61319	0	-5.61319	0			223519_at	X	X	5.82708	0.00422318
222742_s_at	7.60159	222742_s_at	5.71411	0	5.71411	1.01169	5.71411	0			213079_at	X	X	5.81301	0.00830546
1569129_s_at	-7.60123	1569129_s_at	-5.43458	1.01406	-5.43458	0	-5.43458	0			1557155_a_at	X	X	5.80739	0
209058_at	7.60112	209058_at	6.84772	0	6.84772	1.00427	6.84772	0			51774_s_at	X	X	5.80349	0.00247794
211954_s_at	7.60088	211954_s_at	7.60088	0	7.60088	1.00193	7.60088	0			226528_at		X	5.80327	0.0201571
211765_x_at	7.59991	211765_x_at	3.6484	0.00205694	3.6484	1.04773	3.6484	0.00111997			201160_s_at	X		5.80076	0
208693_s_at	7.59865	208693_s_at	4.95535	0	4.95535	1.0204	4.95535	0			213137_s_at	X		5.79764	0.000189223
1555278_a_at	7.59818	1555278_a_at	7.59818	0	7.59818	1.00196	7.59818	0			226501_at	X	X	5.79655	0
203605_at	7.59798	203605_at	4.62795	1.43885e-05	4.62795	1.0261	4.62795	9.23077e-06			242326_at		X	5.79095	0
217860_at	7.59624	217860_at	4.21187	0.000257703	4.21187	1.03376	4.21187	0.000145631			210268_at	X	X	5.7898	0
217937_s_at	-7.59489	217937_s_at	-6.92082	1.00139	-6.92082	0	-6.92082	0			223026_s_at	X		5.78857	0.0021944
242195_x_at	-7.59324	242195_x_at	-4.14441	1.05685	-4.14441	8.50629e-05	-4.14441	0.0001875			216384_x_at	X		5.78801	0.00224313
211378_x_at	7.59083	211378_x_at	3.67722	0.00182897	3.67722	1.04674	3.67722	0.000995482			1561158_at	X	X	5.77896	0
1553107_s_at	-7.5899	1553107_s_at	-5.1012	1.02128	-5.1012	0	-5.1012	0			39313_at		X	5.77316	0.00454828
239629_at	-7.58985	239629_at	-4.96042	1.02486	-4.96042	0	-4.96042	0			1558733_at		X	5.77197	0.0115331
206448_at	7.58847	206448_at	4.40432	0.000104938	4.40432	1.03055	4.40432	5.37222e-05			243704_at	X	X	5.76728	0
213333_at	7.58702	213333_at	4.69665	7.55858e-06	4.69665	1.02481	4.69665	3.26691e-06			204517_at	X	X	5.7654	1.19439e-05
211941_s_at	7.58665	211941_s_at	4.12933	0.00036228	4.12933	1.03556	4.12933	0.000190965			222379_at		X	5.75665	0
202257_s_at	7.58645	202257_s_at	7.14664	0	7.14664	1.00327	7.14664	0			1563881_at	X	X	5.75038	0.00554867
218609_s_at	7.58631	218609_s_at	6.75628	0	6.75628	1.00475	6.75628	0			209751_s_at	X	X	5.74988	0
1552536_at	-7.58342	1552536_at	-6.90329	1.00141	-6.90329	0	-6.90329	0			222745_s_at	X	X	5.74066	0.0053731
231281_at	-7.58158	231281_at	-5.17103	1.01957	-5.17103	0	-5.17103	0			221497_x_at	X	X	5.73667	0
228456_s_at	7.5811	228456_s_at	5.61938	0	5.61938	1.01259	5.61938	0			244607_at		X	5.73153	0.000177502
202813_at	7.58085	202813_at	6.09369	0	6.09369	1.00827	6.09369	0			218843_at	X	X	5.73105	9.17993e-06
232280_at	-7.57875	232280_at	-5.58623	1.01197	-5.58623	0	-5.58623	0			1552510_at		X	5.72997	0.00117796
208909_at	7.57802	208909_at	4.88953	0	4.88953	1.0213	4.88953	0			203753_at	X		5.72283	0.0455363
226463_at	7.57734	226463_at	6.48627	0	6.48627	1.00584	6.48627	0			241741_at	X	X	5.72056	0.000753605
223334_at	7.57441	223334_at	6.34259	0	6.34259	1.00669	6.34259	0			238716_at	X	X	5.7172	0.000445804
229315_at	-7.57334	229315_at	-6.05526	1.00586	-6.05526	0	-6.05526	0			229065_at	X	X	5.71624	0.000224808
200657_at	7.57321	200657_at	6.1705	0	6.1705	1.00775	6.1705	0			205816_at	X	X	5.71012	0
215146_s_at	-7.57178	215146_s_at	-5.43428	1.01407	-5.43428	0	-5.43428	0			227441_s_at		X	5.70666	0.006097
218510_x_at	7.57129	218510_x_at	4.48218	4.57218e-05	4.48218	1.02882	4.48218	3.00136e-05			221886_at	X	X	5.70506	0
223913_s_at	7.57048	223913_s_at	7.06833	0	7.06833	1.00353	7.06833	0			227066_at	X	X	5.69665	0.0014278
49077_at	7.56976	49077_at	4.25507	0.000206186	4.25507	1.033	4.25507	0.000116545			212451_at	X	X	5.69464	0.00054723
215440_s_at	7.56741	215440_s_at	5.32041	0	5.32041	1.01589	5.32041	0			229374_at	X	X	5.68688	0.00162938
215529_x_at	-7.56552	215529_x_at	-6.38401	1.00338	-6.38401	0	-6.38401	0			212995_x_at	X	X	5.68316	0.000636437
210822_at	-7.56544	210822_at	-5.16894	1.0196	-5.16894	0	-5.16894	0			230885_at	X	X	5.67498	0.0709632
236704_at	-7.5645	236704_at	-7.5645	1.00044	-7.5645	0	-7.5645	0			1561686_at	X	X	5.66504	0
223084_s_at	7.56275	223084_s_at	4.76722	0	4.76722	1.02327	4.76722	0			212089_at	X		5.64728	0.00154235
204546_at	7.562	204546_at	4.09007	0.000405616	4.09007	1.03646	4.09007	0.000211155			235697_at	X	X	5.6416	2.26565e-05
226201_at	-7.56109	226201_at	-5.80251	1.00868	-5.80251	0	-5.80251	0			203944_x_at	X		5.64147	0.0481651
200811_at	7.56046	200811_at	4.05693	0.000453619	4.05693	1.03723	4.05693	0.00024447			210908_s_at	X	X	5.63745	0.0425681
240139_at	-7.56021	240139_at	-7.56021	1.00046	-7.56021	0	-7.56021	0			232288_at	X	X	5.62394	0.000223188
226618_at	7.55865	226618_at	4.36652	0.000127737	4.36652	1.03101	4.36652	6.49026e-05			216527_at	X	X	5.61924	0.00213086
209095_at	7.55825	209095_at	5.08181	0	5.08181	1.01844	5.08181	0			243525_at	X	X	5.61899	6.71642e-05
202000_at	7.55738	202000_at	3.52965	0.00299812	3.52965	1.05093	3.52965	0.00165903			228487_s_at	X	X	5.61864	2.75558e-05
241786_at	-7.55629	241786_at	-4.05555	1.06221	-4.05555	0.000115625	-4.05555	0.000245933			201622_at	X	X	5.61507	0.00333704
226031_at	7.55527	226031_at	5.88251	0	5.88251	1.00973	5.88251	0			203324_s_at	X		5.61419	0.000315947
211776_s_at	7.55404	211776_s_at	6.7716	0	6.7716	1.00465	6.7716	0			200799_at	X		5.60426	0
225930_at	7.55293	225930_at	7.55293	0	7.55293	1.00198	7.55293	0			214925_s_at		X	5.60208	0.0199865
213271_s_at	7.55268	213271_s_at	5.49255	0	5.49255	1.01406	5.49255	0			201290_at	X	X	5.59936	0.00497157
200711_s_at	7.55191	200711_s_at	5.11964	0	5.11964	1.0181	5.11964	0			215698_at	X	X	5.59023	0.00564655
219445_at	-7.55082	219445_at	-7.55082	1.00048	-7.55082	0	-7.55082	0			223679_at	X	X	5.57073	2.75179e-05
212062_at	7.55075	212062_at	4.71028	7.61615e-06	4.71028	1.02461	4.71028	3.30579e-06			235049_at	X	X	5.56943	0.00397354
225387_at	7.55072	225387_at	4.6106	1.41945e-05	4.6106	1.02646	4.6106	9.0854e-06			1555923_a_at	X		5.56714	0.0115975
201293_x_at	7.55054	201293_x_at	3.64227	0.00208383	3.64227	1.04795	3.64227	0.00113627			244248_at	X	X	5.56623	0.000244565
1570210_x_at	-7.55033	1570210_x_at	-5.29062	1.0173	-5.29062	0	-5.29062	0			242343_x_at	X	X	5.56235	0.0295849
236468_at	7.54982	236468_at	3.61135	0.00233725	3.61135	1.04884	3.61135	0.00127545			209343_at	X	X	5.55118	0.00105581
202949_s_at	7.54866	202949_s_at	5.72869	0	5.72869	1.01148	5.72869	0			1569069_s_at		X	5.54971	0.0036624
230296_at	-7.54858	230296_at	-4.45484	1.04164	-4.45484	1.8315e-05	-4.45484	4.00213e-05			224862_at	X	X	5.54795	0.0144842
200703_at	7.54824	200703_at	5.11021	0	5.11021	1.01822	5.11021	0			227527_at	X	X	5.54306	0.0503942
212119_at	-7.54765	212119_at	-6.2886	1.00403	-6.2886	0	-6.2886	0			226625_at	X	X	5.54043	0.000188953
241223_x_at	-7.54599	241223_x_at	-4.16636	1.05558	-4.16636	7.99444e-05	-4.16636	0.000178268			240018_at	X	X	5.53031	1.18448e-05
210156_s_at	7.54538	210156_s_at	5.21748	0	5.21748	1.01715	5.21748	0			237937_x_at	X		5.52655	0.00127494
200693_at	7.54336	200693_at	7.54336	0	7.54336	1.00202	7.54336	0			216550_x_at	X	X	5.51867	0.0153547
218097_s_at	7.54165	218097_s_at	7.54165	0	7.54165	1.00204	7.54165	0			236429_at	X	X	5.5126	9.4697e-05
200642_at	7.54137	200642_at	3.37325	0.00482353	3.37325	1.05558	3.37325	0.00270488			240758_at	X	X	5.50585	0.000206537
229973_at	7.54003	229973_at	6.61793	0	6.61793	1.00525	6.61793	0			236934_at	X	X	5.48824	0.000532023
200738_s_at	7.53957	200738_s_at	7.53957	0	7.53957	1.00206	7.53957	0			240331_at	X	X	5.48303	0
227582_at	7.53951	227582_at	5.50454	0	5.50454	1.01389	5.50454	0			235482_at	X		5.47754	0.000199798
218026_at	7.53767	218026_at	6.07392	0	6.07392	1.00842	6.07392	0			203468_at	X		5.47605	0.047024
201372_s_at	7.53688	201372_s_at	5.88362	0	5.88362	1.00969	5.88362	0			222284_at	X	X	5.47078	0
201022_s_at	7.53364	201022_s_at	6.42326	0	6.42326	1.00625	6.42326	0			242407_at	X	X	5.47052	0.000109175
217717_s_at	7.53304	217717_s_at	7.04339	0	7.04339	1.00364	7.04339	0			230379_x_at	X	X	5.47045	0.000216442
224254_x_at	-7.53277	224254_x_at	-5.09832	1.02132	-5.09832	0	-5.09832	0			36129_at	X	X	5.46132	0.0556036
226765_at	-7.5321	226765_at	-6.71693	1.00182	-6.71693	0	-6.71693	0			232386_at	X	X	5.45806	0.00204379
238521_at	7.53197	238521_at	7.53197	0	7.53197	1.00207	7.53197	0			226886_at	X	X	5.45275	0.0277741
242611_at	-7.53178	242611_at	-5.81627	1.00853	-5.81627	0	-5.81627	0			222024_s_at	X	X	5.43848	0.0621552
200980_s_at	7.5317	200980_s_at	2.44098	0.059432	2.44098	1.08458	2.44098	0.0327791			209440_at	X	X	5.43701	0.0186397
234491_s_at	-7.5309	234491_s_at	-3.62795	1.0922	-3.62795	0.00064586	-3.62795	0.00119888			200685_at	X	X	5.43424	0.00195199
224164_at	7.52983	224164_at	3.25294	0.00698963	3.25294	1.05945	3.25294	0.00390484			202138_x_at	X	X	5.43209	0
202244_at	7.52983	202244_at	7.52983	0	7.52983	1.00209	7.52983	0			232797_at	X	X	5.42954	0.00636294
225152_at	7.52811	225152_at	5.31244	0	5.31244	1.01602	5.31244	0			228974_at	X	X	5.41653	0.0065987
210871_x_at	7.52772	210871_x_at	7.04627	0	7.04627	1.00362	7.04627	0			242688_at	X	X	5.39824	5.34896e-05
233204_at	-7.52754	233204_at	-4.6551	1.03442	-4.6551	5.50055e-06	-4.6551	6.28733e-06			237600_at	X	X	5.39737	0.00154461
221012_s_at	-7.52642	221012_s_at	-3.77351	1.08084	-3.77351	0.000359677	-3.77351	0.000718525			1562898_at	X	X	5.39351	0
212252_at	7.52622	212252_at	4.80828	0	4.80828	1.02243	4.80828	0			1556813_at		X	5.38428	0
241893_at	-7.52558	241893_at	-4.75425	1.03076	-4.75425	0	-4.75425	0			231577_s_at		X	5.37557	0
201076_at	7.5254	201076_at	4.08004	0.000418388	4.08004	1.03672	4.08004	0.000221344			220609_at	X	X	5.37235	0.0136423
214811_at	7.52362	214811_at	4.78465	0	4.78465	1.02291	4.78465	0			212322_at	X	X	5.37076	0.0228422
237560_at	-7.5226	237560_at	-5.01155	1.02344	-5.01155	0	-5.01155	0			217520_x_at		X	5.36921	0.00146548
210679_x_at	-7.52169	210679_x_at	-4.82131	1.02878	-4.82131	0	-4.82131	0			244673_at	X	X	5.36724	0
225912_at	-7.52087	225912_at	-5.68415	1.01036	-5.68415	0	-5.68415	0			200072_s_at	X	X	5.36231	0.00787503
201072_s_at	-7.51996	201072_s_at	-5.04123	1.02275	-5.04123	0	-5.04123	0			202505_at	X	X	5.35717	0.0285957
226062_x_at	-7.51957	226062_x_at	-4.67074	1.03381	-4.67074	5.59597e-06	-4.67074	6.39182e-06			203255_at	X		5.35629	0.0493045
217840_at	7.51881	217840_at	7.51881	0	7.51881	1.00211	7.51881	0			238108_at	X		5.34691	0
212262_at	-7.51864	212262_at	-7.51864	1.00049	-7.51864	0	-7.51864	0			243275_at	X	X	5.34667	0
243_g_at	-7.5184	243_g_at	-5.01949	1.02333	-5.01949	0	-5.01949	0			203518_at		X	5.34542	0.020128
215543_s_at	7.51752	215543_s_at	4.07144	0.000427174	4.07144	1.03685	4.07144	0.000223969			212017_at	X		5.34097	0.0475634
203459_s_at	7.51699	203459_s_at	7.51699	0	7.51699	1.00213	7.51699	0			225463_x_at	X	X	5.32753	0.00284015
1554500_a_at	7.51648	1554500_a_at	6.6081	0	6.6081	1.00532	6.6081	0			214394_x_at	X	X	5.32511	0.00155381
234562_x_at	-7.51629	234562_x_at	-5.64176	1.01101	-5.64176	0	-5.64176	0			238761_at	X	X	5.32005	0.03327
228053_s_at	7.51346	228053_s_at	5.52796	0	5.52796	1.01364	5.52796	0			222728_s_at	X		5.31581	0.0504395
1552735_at	-7.50969	1552735_at	-7.50969	1.00051	-7.50969	0	-7.50969	0			217759_at	X		5.31503	0.0263096
227847_at	7.50946	227847_at	4.65223	7.32064e-06	4.65223	1.02563	4.65223	6.27353e-06			229264_at	X	X	5.31391	0.0992514
242712_x_at	-7.50907	242712_x_at	-4.61355	1.03575	-4.61355	5.30223e-06	-4.61355	9.113e-06			225516_at	X	X	5.31303	0
212956_at	7.50898	212956_at	7.50898	0	7.50898	1.00217	7.50898	0			235288_at	X	X	5.30781	0
232169_x_at	-7.50776	232169_x_at	-5.91591	1.00729	-5.91591	0	-5.91591	0			229687_s_at	X	X	5.3029	0.0264191
212701_at	7.50687	212701_at	4.94471	0	4.94471	1.02057	4.94471	0			202717_s_at	X	X	5.29398	0.0216958
213666_at	7.50621	213666_at	3.95598	0.000688666	3.95598	1.03976	3.95598	0.000377291			1560982_at	X		5.29158	0.00147142
212265_at	-7.5046	212265_at	-5.06647	1.0222	-5.06647	0	-5.06647	0			1566303_s_at	X		5.28874	0.00400682
218205_s_at	-7.50388	218205_s_at	-5.89884	1.00758	-5.89884	0	-5.89884	0			201217_x_at	X	X	5.27993	0.0161592
218935_at	7.5005	218935_at	5.98643	0	5.98643	1.00907	5.98643	0			200042_at	X	X	5.25902	0.0902175
205012_s_at	7.49888	205012_s_at	4.73251	0	4.73251	1.02406	4.73251	0			1557895_at	X	X	5.25772	0.000701754
208726_s_at	7.49842	208726_s_at	7.48836	0	7.48836	1.00222	7.48836	0			224736_at	X		5.25583	0.00633793
221488_s_at	7.49764	221488_s_at	4.43022	9.40439e-05	4.43022	1.03006	4.43022	4.94792e-05			210701_at	X	X	5.25361	0.000500514
52255_s_at	-7.49685	52255_s_at	-6.6955	1.00187	-6.6955	0	-6.6955	0			203485_at	X	X	5.24237	0.000877246
205871_at	-7.49547	205871_at	-3.63975	1.09131	-3.63975	0.00061885	-3.63975	0.00114766			242837_at	X	X	5.242	0.000109532
231783_at	7.49484	231783_at	5.77258	0	5.77258	1.01101	5.77258	0			201854_s_at	X		5.22797	0.212719
215789_s_at	-7.493	215789_s_at	-3.54906	1.09843	-3.54906	0.000887936	-3.54906	0.00156279			1557293_at	X	X	5.22614	0.000116678
222313_at	-7.49249	222313_at	-4.74404	1.03104	-4.74404	0	-4.74404	0			215963_x_at	X	X	5.20626	0.0240502
235529_x_at	-7.49123	235529_x_at	-7.49123	1.00053	-7.49123	0	-7.49123	0			228516_at		X	5.20574	0.104387
227931_at	-7.49096	227931_at	-3.92308	1.07003	-3.92308	0.000220917	-3.92308	0.000439888			238130_at	X	X	5.20318	0
209295_at	-7.49017	209295_at	-6.7561	1.00169	-6.7561	0	-6.7561	0			203238_s_at		X	5.18516	0
212791_at	7.48827	212791_at	4.46727	5.8102e-05	4.46727	1.02917	4.46727	3.49933e-05			32069_at	X	X	5.17745	0.0400232
212277_at	7.48815	212277_at	3.69497	0.00172257	3.69497	1.04617	3.69497	0.000937592			1563781_at	X	X	5.17595	0
244111_at	7.4868	244111_at	5.98966	0	5.98966	1.00905	5.98966	0			233405_at	X	X	5.16806	0
229586_at	-7.48369	229586_at	-4.13391	1.05759	-4.13391	8.40336e-05	-4.13391	0.000189808			226898_s_at	X	X	5.15136	0.00391411
230970_at	-7.48216	230970_at	-5.94424	1.00703	-5.94424	0	-5.94424	0			213921_at		X	5.11344	0.0189339
224598_at	-7.48125	224598_at	-6.96905	1.00125	-6.96905	0	-6.96905	0			239469_at	X	X	5.10695	0.00133817
215628_x_at	-7.48114	215628_x_at	-4.17617	1.05499	-4.17617	8.07584e-05	-4.17617	0.000177616			204481_at	X	X	5.10427	0
225061_at	7.48044	225061_at	4.56084	2.75482e-05	4.56084	1.02729	4.56084	1.45858e-05			210825_s_at	X	X	5.09261	0.0235435
200001_at	7.47855	200001_at	6.96159	0	6.96159	1.00392	6.96159	0			221877_at	X	X	5.08934	0.0209026
222380_s_at	-7.47773	222380_s_at	-5.14397	1.02016	-5.14397	0	-5.14397	0			221864_at	X	X	5.07574	0
201903_at	7.47685	201903_at	6.77128	0	6.77128	1.00467	6.77128	0			240532_at	X	X	5.07281	0.000154046
229531_at	-7.47637	229531_at	-4.96442	1.02475	-4.96442	0	-4.96442	0			202773_s_at		X	5.05849	0.0260413
216903_s_at	7.47615	216903_s_at	4.55548	2.74537e-05	4.55548	1.02739	4.55548	1.4518e-05			208709_s_at	X		5.05798	0.0080416
207093_s_at	7.47338	207093_s_at	4.43227	9.42803e-05	4.43227	1.02998	4.43227	4.95566e-05			201324_at	X	X	5.05398	0
202670_at	7.47337	202670_at	6.07473	0	6.07473	1.0084	6.07473	0			43544_at	X	X	5.05104	0.115811
201475_x_at	7.47177	201475_x_at	5.71104	0	5.71104	1.01173	5.71104	0			205570_at	X	X	5.04916	0.00376901
1553313_s_at	-7.47172	1553313_s_at	-6.40922	1.00321	-6.40922	0	-6.40922	0			232216_at		X	5.04597	0.000424894
219288_at	7.46941	219288_at	6.4118	0	6.4118	1.00639	6.4118	0			203329_at		X	5.01977	0.135532
222403_at	7.46898	222403_at	7.22974	0	7.22974	1.00301	7.22974	0			228855_at	X	X	5.01494	0
218143_s_at	-7.46717	218143_s_at	-6.60533	1.00228	-6.60533	0	-6.60533	0			215504_x_at	X	X	5.01249	0.000372637
204364_s_at	7.46688	204364_s_at	4.73653	0	4.73653	1.02398	4.73653	0			1559259_at	X		4.99773	0.0252711
226447_at	-7.46679	226447_at	-5.52983	1.01266	-5.52983	0	-5.52983	0			1552892_at	X		4.99354	0
230644_at	7.46599	230644_at	5.74751	0	5.74751	1.01128	5.74751	0			212652_s_at	X	X	4.94374	0.0136192
201991_s_at	-7.46453	201991_s_at	-4.2458	1.05106	-4.2458	6.40543e-05	-4.2458	0.000124745			226223_at	X	X	4.93768	0.0139333
204744_s_at	7.46319	204744_s_at	7.39869	0	7.39869	1.0025	7.39869	0			37012_at	X	X	4.92302	0.083969
238718_at	-7.46058	238718_at	-6.47615	1.00277	-6.47615	0	-6.47615	0			238147_at	X	X	4.9203	0.0135406
201121_s_at	7.45955	201121_s_at	7.45955	0	7.45955	1.00229	7.45955	0			234081_at	X	X	4.91699	0
218066_at	-7.45656	218066_at	-6.94093	1.00134	-6.94093	0	-6.94093	0			238115_at	X	X	4.87437	0.0999642
225923_at	7.45496	225923_at	3.63543	0.00215421	3.63543	1.04817	3.63543	0.00117134			212512_s_at	X		4.86878	0.0652344
57082_at	-7.45466	57082_at	-6.02842	1.00621	-6.02842	0	-6.02842	0			233647_s_at	X	X	4.85775	0.101746
214924_s_at	-7.45333	214924_s_at	-7.45333	1.00055	-7.45333	0	-7.45333	0			235789_at	X	X	4.85678	0.0050076
238029_s_at	7.45328	238029_s_at	6.17258	0	6.17258	1.00773	6.17258	0			215344_at	X		4.84176	0.010479
217883_at	7.45327	217883_at	5.63478	0	5.63478	1.0124	5.63478	0			209534_x_at	X	X	4.83967	0.0883058
219338_s_at	7.45106	219338_s_at	6.30518	0	6.30518	1.00688	6.30518	0			213535_s_at	X	X	4.83803	0.0747012
214743_at	-7.45063	214743_at	-5.07656	1.02185	-5.07656	0	-5.07656	0			234873_x_at	X		4.83248	0.0149758
225750_at	7.45041	225750_at	5.81653	0	5.81653	1.01043	5.81653	0			200705_s_at		X	4.83213	0.0717468
229905_at	7.45014	229905_at	5.47078	0	5.47078	1.0143	5.47078	0			237798_at	X	X	4.82844	0.0220766
219203_at	7.44842	219203_at	7.31725	0	7.31725	1.00272	7.31725	0			225056_at		X	4.79654	0.106918
228262_at	7.44602	228262_at	4.68916	7.52445e-06	4.68916	1.02492	4.68916	3.2457e-06			234578_at	X	X	4.74929	0.00163249
241391_at	-7.44478	241391_at	-5.14717	1.02006	-5.14717	0	-5.14717	0			218543_s_at	X	X	4.73825	0.00323332
201323_at	7.4445	201323_at	5.33309	0	5.33309	1.01577	5.33309	0			243318_at	X	X	4.73559	0.00374717
212384_at	-7.44376	212384_at	-4.20758	1.05324	-4.20758	7.60319e-05	-4.20758	0.000149286			1560689_s_at	X	X	4.73019	0.000177402
209507_at	7.44339	209507_at	4.96119	0	4.96119	1.02027	4.96119	0			201586_s_at	X	X	4.69821	0.0138208
208616_s_at	-7.44323	208616_s_at	-4.28648	1.04882	-4.28648	4.71884e-05	-4.28648	9.86147e-05			243618_s_at		X	4.68827	0.0454082
224607_s_at	7.44224	224607_s_at	5.52213	0	5.52213	1.0137	5.52213	0			206137_at		X	4.67632	0.0519522
52005_at	-7.44223	52005_at	-4.13976	1.05716	-4.13976	8.4631e-05	-4.13976	0.000188797			219108_x_at	X		4.65768	0.080954
239831_at	-7.44118	239831_at	-7.31526	1.0007	-7.31526	0	-7.31526	0			201083_s_at	X	X	4.65717	0.024461
233216_at	-7.43787	233216_at	-6.8213	1.0016	-6.8213	0	-6.8213	0			206307_s_at	X	X	4.65143	6.26763e-06
1559436_x_at	-7.43515	1559436_x_at	-5.13802	1.02037	-5.13802	0	-5.13802	0			232012_at	X	X	4.64702	0.026865
210640_s_at	-7.43508	210640_s_at	-6.59766	1.00229	-6.59766	0	-6.59766	0			31837_at	X		4.63371	0.075972
217766_s_at	7.43351	217766_s_at	5.472	0	5.472	1.01426	5.472	0			204718_at	X	X	4.63162	0.0011545
200812_at	7.43244	200812_at	5.71873	0	5.71873	1.0116	5.71873	0			210111_s_at	X	X	4.63055	0.227626
243593_s_at	-7.43193	243593_s_at	-6.04114	1.00597	-6.04114	0	-6.04114	0			200089_s_at	X		4.6217	0.0447175
209348_s_at	-7.43153	209348_s_at	-7.1491	1.00095	-7.1491	0	-7.1491	0			35436_at	X	X	4.61703	0.0645756
235964_x_at	-7.43119	235964_x_at	-7.43119	1.00057	-7.43119	0	-7.43119	0			204622_x_at	X	X	4.61591	0.0085893
210027_s_at	7.4287	210027_s_at	6.74924	0	6.74924	1.00482	6.74924	0			215889_at	X	X	4.60371	2.27144e-05
58780_s_at	-7.42855	58780_s_at	-5.75267	1.00935	-5.75267	0	-5.75267	0			212896_at	X	X	4.60075	0.133983
204229_at	7.42791	204229_at	4.52749	3.35796e-05	4.52749	1.02801	4.52749	2.27015e-05			217819_at	X	X	4.5948	0.226588
210418_s_at	7.42681	210418_s_at	5.06122	0	5.06122	1.01877	5.06122	0			236368_at	X		4.59034	0.0266282
218120_s_at	7.42651	218120_s_at	6.04956	0	6.04956	1.00866	6.04956	0			212673_at	X	X	4.58931	0.14314
205172_x_at	7.42645	205172_x_at	5.43638	0	5.43638	1.01464	5.43638	0			219709_x_at	X	X	4.56007	0.0068423
226544_x_at	-7.42559	226544_x_at	-5.1792	1.01939	-5.1792	0	-5.1792	0			201964_at	X		4.54859	0.0997827
235575_at	-7.42534	235575_at	-7.42534	1.00059	-7.42534	0	-7.42534	0			208720_s_at	X		4.53111	0.108312
213720_s_at	7.42422	213720_s_at	6.40695	0	6.40695	1.00641	6.40695	0			205434_s_at	X		4.51569	0.141188
201740_at	7.42396	201740_at	3.22738	0.00755918	3.22738	1.06023	3.22738	0.00424313			202594_at	X	X	4.51484	0.182022
213850_s_at	-7.42359	213850_s_at	-3.89045	1.07213	-3.89045	0.000244831	-3.89045	0.00050308			235887_at	X	X	4.49845	2.77085e-05
208934_s_at	7.42357	208934_s_at	6.54402	0	6.54402	1.00565	6.54402	0			213298_at	X	X	4.49677	0.0966183
229015_at	7.42253	229015_at	4.55497	2.74348e-05	4.55497	1.02741	4.55497	1.45096e-05			200053_at	X	X	4.48464	0.161635
224743_at	7.4225	224743_at	5.4567	0	5.4567	1.01447	5.4567	0			219387_at	X	X	4.47745	0.0199929
231319_x_at	7.4215	231319_x_at	4.58658	2.09644e-05	4.58658	1.02689	4.58658	1.188e-05			1569200_at	X	X	4.46995	0.0164537
229793_at	7.42134	229793_at	7.17958	0	7.17958	1.0032	7.17958	0			40569_at	X	X	4.46195	0.129591
226853_at	-7.42056	226853_at	-6.96972	1.00123	-6.96972	0	-6.96972	0			219204_s_at	X	X	4.44394	0.0073781
230326_s_at	7.42002	230326_s_at	7.42002	0	7.42002	1.00242	7.42002	0			224737_x_at	X	X	4.44057	0.0380898
223340_at	7.41862	223340_at	5.49942	0	5.49942	1.01392	5.49942	0			225298_at	X	X	4.42876	0.0426939
220864_s_at	7.41709	220864_s_at	5.0357	0	5.0357	1.01901	5.0357	0			211616_s_at	X	X	4.42775	0.0804101
202802_at	7.417	202802_at	7.417	0	7.417	1.00244	7.417	0			33148_at	X	X	4.39487	0.0441862
203340_s_at	7.41582	203340_s_at	3.99882	0.00060472	3.99882	1.03864	3.99882	0.000327899			207966_s_at	X	X	4.38516	0.103039
207365_x_at	-7.41561	207365_x_at	-5.35455	1.01575	-5.35455	0	-5.35455	0			224369_s_at	X	X	4.38042	0.246132
214375_at	-7.41548	214375_at	-5.24457	1.01822	-5.24457	0	-5.24457	0			212959_s_at	X		4.34295	0.0957007
227405_s_at	-7.415	227405_s_at	-6.19651	1.00458	-6.19651	0	-6.19651	0			209079_x_at	X	X	4.33372	0.0800306
202254_at	7.4135	202254_at	5.69454	0	5.69454	1.01188	5.69454	0			233908_x_at	X	X	4.32866	8.23643e-05
215020_at	7.41193	215020_at	6.22422	0	6.22422	1.0074	6.22422	0			243459_x_at	X		4.31959	0.0480738
212661_x_at	7.41192	212661_x_at	3.55362	0.00278413	3.55362	1.05027	3.55362	0.00154226			221486_at	X	X	4.30723	0.164089
237475_x_at	-7.41163	237475_x_at	-4.44673	1.04209	-4.44673	1.81242e-05	-4.44673	3.96825e-05			244859_at	X	X	4.30545	0.00766175
211609_x_at	7.41011	211609_x_at	3.37703	0.00478125	3.37703	1.05538	3.37703	0.00267635			235562_at	X	X	4.25462	0.0656256
241993_x_at	-7.40929	241993_x_at	-4.88	1.02724	-4.88	0	-4.88	0			204584_at	X	X	4.18868	0.269106
210849_s_at	7.40846	210849_s_at	3.24128	0.00723816	3.24128	1.05978	3.24128	0.00405888			201272_at		X	4.18512	0.12098
200682_s_at	7.40752	200682_s_at	4.14391	0.000354267	4.14391	1.03529	4.14391	0.000189465			221942_s_at	X	X	4.15618	0.00244947
229818_at	7.40735	229818_at	6.4551	0	6.4551	1.00601	6.4551	0			215493_x_at	X	X	4.14608	0.252789
217398_x_at	7.4057	217398_x_at	5.74367	0	5.74367	1.01135	5.74367	0			239678_at	X	X	4.1436	0.129619
240186_at	-7.40376	240186_at	-4.98015	1.02423	-4.98015	0	-4.98015	0			225484_at	X	X	4.11873	0.0134554
223010_s_at	7.40237	223010_s_at	7.40237	0	7.40237	1.00248	7.40237	0			230621_at	X	X	4.09816	0.0145878
1558732_at	-7.40235	1558732_at	-5.4234	1.01436	-5.4234	0	-5.4234	0			37996_s_at	X	X	4.09056	0.152338
239179_at	-7.39901	239179_at	-6.14462	1.0051	-6.14462	0	-6.14462	0			209316_s_at	X	X	4.08998	0.137795
225392_at	7.39896	225392_at	3.3318	0.00553041	3.3318	1.05697	3.3318	0.00309021			212104_s_at	X	X	4.06923	0.200072
201524_x_at	7.39807	201524_x_at	5.90529	0	5.90529	1.00959	5.90529	0			208710_s_at	X	X	4.06583	0.305257
205480_s_at	7.3974	205480_s_at	3.77377	0.00134773	3.77377	1.04419	3.77377	0.0007173			214043_at	X	X	4.06563	0.0199715
211983_x_at	7.39536	211983_x_at	4.28009	0.00018583	4.28009	1.03253	4.28009	0.000102756			38069_at	X		4.05761	0.143023
207508_at	7.39527	207508_at	5.41404	0	5.41404	1.01485	5.41404	0			209409_at	X	X	4.04506	0.0473604
225304_s_at	7.3951	225304_s_at	7.20183	0	7.20183	1.00305	7.20183	0			241389_at	X	X	4.02179	0.0241741
225556_at	7.39429	225556_at	3.7548	0.00144017	3.7548	1.04468	3.7548	0.0007716			201636_at	X	X	4.01112	0.234973
241216_at	-7.38875	241216_at	-4.16336	1.05567	-4.16336	7.98334e-05	-4.16336	0.000177891			1558279_a_at	X	X	3.99286	0.0101201
231045_x_at	7.38849	231045_x_at	4.87168	0	4.87168	1.02151	4.87168	0			215280_s_at	X	X	3.96437	0.128495
204905_s_at	7.38789	204905_s_at	6.11579	0	6.11579	1.00805	6.11579	0			238919_at	X	X	3.95054	0.12841
222358_x_at	-7.38681	222358_x_at	-5.28998	1.01732	-5.28998	0	-5.28998	0			201810_s_at	X	X	3.89348	0.190871
222995_s_at	7.3867	222995_s_at	4.06319	0.000435674	4.06319	1.03701	4.06319	0.000234146			244042_x_at		X	3.88046	0.143047
214998_at	7.38666	214998_at	5.91351	0	5.91351	1.00948	5.91351	0			228029_at	X		3.85711	0.184501
228301_x_at	7.38583	228301_x_at	5.02485	0	5.02485	1.01924	5.02485	0			242136_x_at	X	X	3.82632	0.00783637
239886_at	-7.38562	239886_at	-4.78718	1.02972	-4.78718	0	-4.78718	0			231329_at	X	X	3.82534	0.27725
238058_at	-7.38471	238058_at	-7.38471	1.0006	-7.38471	0	-7.38471	0			203082_at	X	X	3.78723	0.146989
208869_s_at	7.38392	208869_s_at	5.83822	0	5.83822	1.01025	5.83822	0			213032_at	X		3.77715	0.153001
1556641_at	7.38374	1556641_at	4.20777	0.000262131	4.20777	1.03392	4.20777	0.000149319			201548_s_at	X	X	3.76946	0.0988148
215001_s_at	-7.3837	215001_s_at	-5.3221	1.01653	-5.3221	0	-5.3221	0			232735_at	X	X	3.74442	0.128793
232195_at	7.37956	232195_at	6.64101	0	6.64101	1.00519	6.64101	0			206273_at	X	X	3.73716	0.132535
213744_at	7.37955	213744_at	4.83794	0	4.83794	1.02201	4.83794	0			225496_s_at	X	X	3.71011	0.0568736
243988_at	-7.37805	243988_at	-4.58312	1.03687	-4.58312	5.14668e-06	-4.58312	1.18483e-05			215306_at	X	X	3.67788	0.0166956
213394_at	-7.37755	213394_at	-4.10589	1.05929	-4.10589	8.17528e-05	-4.10589	0.000199315			209066_x_at	X	X	3.65489	0.393498
225205_at	7.37715	225205_at	5.57614	0	5.57614	1.01315	5.57614	0			209164_s_at	X	X	3.63317	0.201261
207436_x_at	-7.37585	207436_x_at	-5.20385	1.01882	-5.20385	0	-5.20385	0			225660_at		X	3.61045	0.115045
221510_s_at	-7.37565	221510_s_at	-6.4097	1.0032	-6.4097	0	-6.4097	0			209814_at	X		3.58606	0.0317497
217871_s_at	7.37541	217871_s_at	4.77729	0	4.77729	1.02306	4.77729	0			217946_s_at	X	X	3.5762	0.200146
238711_s_at	-7.37408	238711_s_at	-4.5509	1.03788	-4.5509	5.01505e-06	-4.5509	1.44676e-05			242973_at	X	X	3.57226	0.197582
222430_s_at	7.37205	222430_s_at	5.07803	0	5.07803	1.01852	5.07803	0			243617_at	X	X	3.54099	0.177521
202534_x_at	-7.37071	202534_x_at	-7.37071	1.00062	-7.37071	0	-7.37071	0			215514_at	X	X	3.53362	0.226093
232003_at	7.36982	232003_at	7.36982	0	7.36982	1.00251	7.36982	0			223940_x_at	X		3.51986	0.0074447
214415_at	-7.36954	214415_at	-5.1579	1.01979	-5.1579	0	-5.1579	0			200047_s_at	X	X	3.47321	0.297209
212674_s_at	7.36694	212674_s_at	6.80518	0	6.80518	1.00449	6.80518	0			244511_at	X	X	3.46888	0.335626
202233_s_at	7.36608	202233_s_at	3.84895	0.00109206	3.84895	1.04223	3.84895	0.000582283			201242_s_at	X		3.46102	0.129736
215600_x_at	-7.36284	215600_x_at	-5.04306	1.0227	-5.04306	0	-5.04306	0			235461_at	X	X	3.45708	0.170658
200883_at	7.35992	200883_at	7.35992	0	7.35992	1.00253	7.35992	0			226690_at	X	X	3.45061	0.245178
235079_at	-7.35871	235079_at	-4.93714	1.0255	-4.93714	0	-4.93714	0			204321_at	X	X	3.38573	0.213334
208704_x_at	7.35793	208704_x_at	2.9922	0.0146167	2.9922	1.06737	2.9922	0.00818956			209586_s_at	X	X	3.35751	0.325909
1553976_a_at	7.35781	1553976_a_at	7.35781	0	7.35781	1.00255	7.35781	0			217250_s_at	X	X	3.20659	0.287372
208827_at	7.35346	208827_at	3.76944	0.00139344	3.76944	1.04424	3.76944	0.000735317			211964_at	X	X	3.05154	0.280471
208758_at	7.35279	208758_at	4.4436	6.96643e-05	4.4436	1.02975	4.4436	3.9557e-05			1558692_at		X	2.95883	0.282562
1562529_s_at	-7.34728	1562529_s_at	-7.34728	1.00068	-7.34728	0	-7.34728	0			213039_at	X	X	2.92357	0.354311
211597_s_at	7.34276	211597_s_at	6.49495	0	6.49495	1.00578	6.49495	0			214934_at	X	X	2.90612	0.422637
210461_s_at	-7.34031	210461_s_at	-4.79258	1.02952	-4.79258	0	-4.79258	0			212037_at	X		2.89527	0.346693
243305_at	-7.33931	243305_at	-4.31554	1.04771	-4.31554	3.61736e-05	-4.31554	9.10616e-05			204266_s_at	X	X	2.85542	0.219601
239597_at	-7.33907	239597_at	-6.16174	1.00491	-6.16174	0	-6.16174	0			203549_s_at	X	X	2.81695	0.304102
217852_s_at	7.33866	217852_s_at	5.24193	0	5.24193	1.01672	5.24193	0			220539_at		X	2.78218	0.272652
218336_at	7.33821	218336_at	3.63438	0.0021613	3.63438	1.04819	3.63438	0.00117333			218522_s_at	X	X	2.77496	0.155547
216323_x_at	7.33797	216323_x_at	5.22889	0	5.22889	1.01693	5.22889	0			205117_at	X	X	2.712	0.271808
200720_s_at	7.33714	200720_s_at	7.33714	0	7.33714	1.00261	7.33714	0			222725_s_at		X	2.69621	0.252252
242801_at	-7.33587	242801_at	-6.10441	1.00545	-6.10441	0	-6.10441	0			209890_at		X	2.68535	0.474431
1569482_at	-7.33536	1569482_at	-4.65069	1.03455	-4.65069	5.47945e-06	-4.65069	6.26566e-06			201146_at	X	X	2.67861	0.300863
238651_at	-7.33523	238651_at	-4.05392	1.06228	-4.05392	0.000115517	-4.05392	0.000245791			217904_s_at	X	X	2.6617	0.287846
217941_s_at	-7.33512	217941_s_at	-4.83834	1.02824	-4.83834	0	-4.83834	0			220136_s_at	X	X	2.57746	0.230343
230280_at	7.33066	230280_at	7.33066	0	7.33066	1.00264	7.33066	0			202820_at	X	X	2.47292	0.311351
202432_at	7.32976	202432_at	5.40765	0	5.40765	1.01494	5.40765	0			229725_at	X	X	2.36248	0.472417
232814_x_at	-7.32925	232814_x_at	-6.34965	1.00356	-6.34965	0	-6.34965	0			220295_x_at	X	X	2.30427	0.219897
207507_s_at	7.32782	207507_s_at	4.50287	3.98406e-05	4.50287	1.02834	4.50287	2.78164e-05			202025_x_at	X	X	2.2245	0.474251
222780_s_at	7.32639	222780_s_at	3.76593	0.00140706	3.76593	1.04436	3.76593	0.000746153			38710_at	X	X	1.96928	0.6055
223711_s_at	7.32446	223711_s_at	3.20713	0.00802602	3.20713	1.06072	3.20713	0.00450218			204680_s_at	X	X	1.79397	0.683146
222423_at	7.32352	222423_at	7.32352	0	7.32352	1.00268	7.32352	0			213093_at	X	X	1.7014	0.479606
203297_s_at	-7.3235	203297_s_at	-5.38041	1.01515	-5.38041	0	-5.38041	0			208955_at	X	X	1.63964	0.739833
216194_s_at	7.32328	216194_s_at	5.18949	0	5.18949	1.0174	5.18949	0			200775_s_at	X	X	1.5191	0.467798
201502_s_at	-7.32199	201502_s_at	-5.86755	1.0079	-5.86755	0	-5.86755	0			218865_at	X	X	1.39654	0.698812
207573_x_at	7.32172	207573_x_at	3.63276	0.00216753	3.63276	1.04823	3.63276	0.00117779			213668_s_at	X		1.39445	0.640438
235200_at	-7.32168	235200_at	-3.66619	1.08905	-3.66619	0.000566122	-3.66619	0.00104269			209686_at	X	X	1.37329	0.610809
230264_s_at	7.3208	230264_s_at	7.3208	0	7.3208	1.0027	7.3208	0			222428_s_at	X	X	1.36472	0.815167
230258_at	-7.31526	230258_at	-5.64786	1.01092	-5.64786	0	-5.64786	0			203113_s_at	X	X	1.36078	0.628495
209234_at	7.31454	209234_at	3.23888	0.00729321	3.23888	1.05986	3.23888	0.00409216			222439_s_at	X	X	1.22236	0.648879
244334_at	7.31442	244334_at	7.13739	0	7.13739	1.00331	7.13739	0			218298_s_at	X	X	1.11768	0.557093
224573_at	7.31238	224573_at	7.31238	0	7.31238	1.00274	7.31238	0			204528_s_at	X	X	0.625093	0.905551
214359_s_at	7.31219	214359_s_at	5.27385	0	5.27385	1.01634	5.27385	0			206122_at	X	X	0.586985	0.996147
203606_at	7.31045	203606_at	4.93403	0	4.93403	1.02075	4.93403	0			212506_at	X	X	0.476402	0.950806
236645_at	-7.31027	236645_at	-5.79624	1.00877	-5.79624	0	-5.79624	0			203482_at	X		0.340197	0.958727
200771_at	-7.31023	200771_at	-4.68759	1.03318	-4.68759	0	-4.68759	3.24254e-06			225961_at	X	X	0.14567	0.940253
201723_s_at	-7.30995	201723_s_at	-4.17088	1.0554	-4.17088	8.01953e-05	-4.17088	0.000176596			203911_at	X	X	0.120489	0.956139
206275_s_at	7.30785	206275_s_at	6.0501	0	6.0501	1.00864	6.0501	0			203849_s_at	X	X	0.0857466	0.977827
203814_s_at	7.30641	203814_s_at	7.30641	0	7.30641	1.00277	7.30641	0			205967_at	X	X	0.00298023	0.86811
203136_at	7.30505	203136_at	4.12279	0.000371156	4.12279	1.03574	4.12279	0.000194234
212645_x_at	7.3019	212645_x_at	4.46071	5.78406e-05	4.46071	1.02931	4.46071	3.48525e-05
218679_s_at	7.29882	218679_s_at	6.97604	0	6.97604	1.00386	6.97604	0
215161_at	7.29867	215161_at	4.55726	2.74725e-05	4.55726	1.02737	4.55726	1.45391e-05
213405_at	7.29859	213405_at	4.00175	0.000605315	4.00175	1.0386	4.00175	0.000324495
226112_at	-7.2978	226112_at	-4.46908	1.04118	-4.46908	1.85099e-05	-4.46908	3.50783e-05
200066_at	7.29751	200066_at	3.08675	0.0112552	3.08675	1.06451	3.08675	0.00628569
224709_s_at	7.29398	224709_s_at	3.69573	0.00172056	3.69573	1.04611	3.69573	0.000936529
235066_at	7.29234	235066_at	4.10852	0.000388248	4.10852	1.03613	4.10852	0.000199758
227612_at	-7.28835	227612_at	-3.46112	1.10679	-3.46112	0.0011865	-3.46112	0.00203708
212508_at	7.28797	212508_at	5.71531	0	5.71531	1.01163	5.71531	0
1554595_at	-7.28743	1554595_at	-5.02817	1.02304	-5.02817	0	-5.02817	0
1562013_a_at	-7.28492	1562013_a_at	-5.10692	1.02117	-5.10692	0	-5.10692	0
221974_at	-7.28282	221974_at	-6.41275	1.00314	-6.41275	0	-6.41275	0
230713_at	-7.28275	230713_at	-3.55338	1.0981	-3.55338	0.000874283	-3.55338	0.00154143
209553_at	7.28227	209553_at	7.28227	0	7.28227	1.00286	7.28227	0
202309_at	7.28144	202309_at	6.1659	0	6.1659	1.00777	6.1659	0
205827_at	7.2798	205827_at	7.13605	0	7.13605	1.00334	7.13605	0
201600_at	7.27814	201600_at	4.31822	0.000172311	4.31822	1.03177	4.31822	9.13462e-05
225239_at	-7.27415	225239_at	-7.27415	1.00071	-7.27415	0	-7.27415	0
217546_at	-7.27383	217546_at	-5.31293	1.0167	-5.31293	0	-5.31293	0
240399_at	-7.27222	240399_at	-4.01752	1.06451	-4.01752	0.000147992	-4.01752	0.000304282
212920_at	-7.2717	212920_at	-6.33954	1.00366	-6.33954	0	-6.33954	0
202242_at	7.27122	202242_at	3.8302	0.00114247	3.8302	1.04254	3.8302	0.00061918
236131_at	7.27079	236131_at	7.27079	0	7.27079	1.00292	7.27079	0
232644_x_at	-7.27024	232644_x_at	-7.27024	1.00073	-7.27024	0	-7.27024	0
221155_x_at	-7.26929	221155_x_at	-4.5744	1.0372	-4.5744	5.10204e-06	-4.5744	1.47059e-05
208623_s_at	-7.26886	208623_s_at	-7.26886	1.00075	-7.26886	0	-7.26886	0
224666_at	7.26767	224666_at	4.74525	0	4.74525	1.02373	4.74525	0
209153_s_at	-7.26761	209153_s_at	-4.66703	1.03395	-4.66703	5.57414e-06	-4.66703	6.36537e-06
237868_x_at	-7.26742	237868_x_at	-4.0677	1.06139	-4.0677	0.00010443	-4.0677	0.000231055
244007_at	-7.26715	244007_at	-5.01406	1.02341	-5.01406	0	-5.01406	0
216977_x_at	7.26636	216977_x_at	6.12797	0	6.12797	1.00801	6.12797	0
204619_s_at	-7.26625	204619_s_at	-7.26625	1.00077	-7.26625	0	-7.26625	0
201532_at	7.26543	201532_at	4.57521	2.77778e-05	4.57521	1.02706	4.57521	1.47275e-05
202698_x_at	7.2654	202698_x_at	3.0367	0.0130493	3.0367	1.06606	3.0367	0.00727843
224129_s_at	7.26429	224129_s_at	4.15718	0.000330444	4.15718	1.03495	4.15718	0.000178985
225811_at	7.26429	225811_at	6.78878	0	6.78878	1.00458	6.78878	0
203723_at	-7.26376	203723_at	-7.26376	1.00079	-7.26376	0	-7.26376	0
218079_s_at	7.26055	218079_s_at	3.31632	0.00577874	3.31632	1.05761	3.31632	0.00322085
201403_s_at	7.25985	201403_s_at	3.78258	0.00129172	3.78258	1.04403	3.78258	0.000689601
217703_x_at	-7.25835	217703_x_at	-4.58675	1.03669	-4.58675	5.17063e-06	-4.58675	1.18906e-05
203906_at	7.25715	203906_at	3.79458	0.00126036	3.79458	1.04375	3.79458	0.000671736
224813_at	7.25666	224813_at	4.71006	7.61035e-06	4.71006	1.02463	4.71006	3.30469e-06
228763_at	7.25641	228763_at	4.51931	3.34896e-05	4.51931	1.02809	4.51931	2.25416e-05
223460_at	7.25635	223460_at	4.68237	7.49625e-06	4.68237	1.02502	4.68237	6.45995e-06
235484_at	-7.2558	235484_at	-3.91536	1.07055	-3.91536	0.000222161	-3.91536	0.000447423
201856_s_at	-7.25534	201856_s_at	-4.22175	1.05233	-4.22175	6.62495e-05	-4.22175	0.000137992
239748_x_at	-7.25504	239748_x_at	-5.3686	1.01541	-5.3686	0	-5.3686	0
203105_s_at	7.25485	203105_s_at	3.95502	0.000688008	3.95502	1.0398	3.95502	0.000378883
223112_s_at	7.25405	223112_s_at	6.11434	0	6.11434	1.00808	6.11434	0
210381_s_at	7.25365	210381_s_at	5.51423	0	5.51423	1.01381	5.51423	0
236783_at	7.25282	236783_at	6.61394	0	6.61394	1.00528	6.61394	0
231887_s_at	-7.25269	231887_s_at	-7.25269	1.00081	-7.25269	0	-7.25269	0
234989_at	-7.25236	234989_at	-7.25236	1.00082	-7.25236	0	-7.25236	0
228686_at	-7.25187	228686_at	-3.68222	1.08747	-3.68222	0.000530027	-3.68222	0.000982574
226382_at	7.25158	226382_at	4.75678	0	4.75678	1.02344	4.75678	0
201493_s_at	-7.25143	201493_s_at	-4.71827	1.03207	-4.71827	0	-4.71827	0
226879_at	-7.25045	226879_at	-4.0185	1.06447	-4.0185	0.000148081	-4.0185	0.000302632
1554007_at	7.25033	1554007_at	7.25033	0	7.25033	1.00296	7.25033	0
202429_s_at	7.24741	202429_s_at	4.83638	0	4.83638	1.02206	4.83638	0
222064_s_at	7.24604	222064_s_at	6.83389	0	6.83389	1.00432	6.83389	0
229649_at	7.24331	229649_at	5.01971	0	5.01971	1.01936	5.01971	0
200901_s_at	7.24212	200901_s_at	5.58404	0	5.58404	1.01306	5.58404	0
1569661_at	-7.24137	1569661_at	-5.613	1.01148	-5.613	0	-5.613	0
209558_s_at	-7.24119	209558_s_at	-5.59855	1.01173	-5.59855	0	-5.59855	0
214114_x_at	-7.23937	214114_x_at	-4.17181	1.05532	-4.17181	8.03073e-05	-4.17181	0.000176746
219659_at	7.23797	219659_at	4.44235	6.96203e-05	4.44235	1.02977	4.44235	3.95465e-05
205751_at	7.23791	205751_at	7.23791	0	7.23791	1.00298	7.23791	0
218027_at	7.23723	218027_at	4.74125	0	4.74125	1.02385	4.74125	0
211762_s_at	7.2362	211762_s_at	4.96363	0	4.96363	1.02021	4.96363	0
209570_s_at	7.2354	209570_s_at	4.73695	0	4.73695	1.02396	4.73695	0
236488_s_at	-7.23529	236488_s_at	-3.79368	1.07943	-3.79368	0.000335737	-3.79368	0.000674584
225117_at	-7.23514	225117_at	-3.6666	1.08903	-3.6666	0.000564011	-3.6666	0.0010401
202704_at	-7.23466	202704_at	-4.09498	1.05986	-4.09498	9.07323e-05	-4.09498	0.000209958
232551_at	-7.23411	232551_at	-4.34051	1.04647	-4.34051	3.29761e-05	-4.34051	8.31703e-05
233056_x_at	-7.23278	233056_x_at	-5.84261	1.00816	-5.84261	0	-5.84261	0
204752_x_at	7.2323	204752_x_at	3.30703	0.00592753	3.30703	1.05792	3.30703	0.00330735
210338_s_at	7.23045	210338_s_at	6.58064	0	6.58064	1.00549	6.58064	0
206375_s_at	7.23026	206375_s_at	4.28987	0.000174927	4.28987	1.0324	4.28987	9.88235e-05
226751_at	7.22999	226751_at	3.68769	0.00176349	3.68769	1.0464	3.68769	0.000962048
202926_at	7.22849	202926_at	5.49816	0	5.49816	1.01396	5.49816	0
203898_at	-7.22732	203898_at	-3.73504	1.08351	-3.73504	0.00041548	-3.73504	0.000820521
201804_x_at	7.22701	201804_x_at	4.73412	0	4.73412	1.024	4.73412	0
203094_at	7.22612	203094_at	4.54901	2.73224e-05	4.54901	1.02753	4.54901	1.44509e-05
1556352_at	-7.22494	1556352_at	-4.49084	1.04021	-4.49084	1.89394e-05	-4.49084	2.75406e-05
242671_at	-7.22493	242671_at	-5.71054	1.00987	-5.71054	0	-5.71054	0
212217_at	7.22462	212217_at	5.41831	0	5.41831	1.01477	5.41831	0
210460_s_at	7.22274	210460_s_at	3.41892	0.00420213	3.41892	1.0542	3.41892	0.00233595
210453_x_at	7.22235	210453_x_at	3.50675	0.00321681	3.50675	1.0516	3.50675	0.00179062
212878_s_at	7.22154	212878_s_at	4.61836	1.42959e-05	4.61836	1.02627	4.61836	9.1659e-06
218133_s_at	7.21868	218133_s_at	4.20237	0.000261693	4.20237	1.03398	4.20237	0.000151084
229467_at	-7.21797	229467_at	-5.59574	1.01178	-5.59574	0	-5.59574	0
220071_x_at	-7.21666	220071_x_at	-6.272	1.00412	-6.272	0	-6.272	0
223448_x_at	7.21531	223448_x_at	4.7559	0	4.7559	1.02346	4.7559	0
212736_at	7.21499	212736_at	6.18482	0	6.18482	1.00766	6.18482	0
243473_at	-7.21449	243473_at	-3.72689	1.08418	-3.72689	0.000433655	-3.72689	0.000848586
229319_at	7.21341	229319_at	5.4585	0	5.4585	1.01441	5.4585	0
1558345_a_at	-7.21314	1558345_a_at	-6.88859	1.00145	-6.88859	0	-6.88859	0
211858_x_at	7.21271	211858_x_at	5.80309	0	5.80309	1.01064	5.80309	0
203157_s_at	7.21249	203157_s_at	4.61936	1.43266e-05	4.61936	1.02621	4.61936	9.17712e-06
1568619_s_at	-7.21172	1568619_s_at	-4.36638	1.0452	-4.36638	2.11595e-05	-4.36638	6.48864e-05
207084_at	-7.21109	207084_at	-5.75571	1.0093	-5.75571	0	-5.75571	0
219640_at	-7.20824	219640_at	-7.20824	1.00088	-7.20824	0	-7.20824	0
218226_s_at	7.2075	218226_s_at	5.15967	0	5.15967	1.01772	5.15967	0
207358_x_at	-7.20707	207358_x_at	-5.29205	1.01723	-5.29205	0	-5.29205	0
208669_s_at	7.20707	208669_s_at	6.07795	0	6.07795	1.00835	6.07795	0
212833_at	7.20663	212833_at	6.19227	0	6.19227	1.00758	6.19227	0
1316_at	-7.20644	1316_at	-3.21339	1.13323	-3.21339	0.00271244	-3.21339	0.00441278
226022_at	-7.2053	226022_at	-5.96223	1.00688	-5.96223	0	-5.96223	0
242646_at	-7.20519	242646_at	-4.87207	1.02745	-4.87207	0	-4.87207	0
201535_at	7.20471	201535_at	5.66668	0	5.66668	1.01208	5.66668	0
243025_at	-7.20465	243025_at	-5.38336	1.01507	-5.38336	0	-5.38336	0
205917_at	-7.2044	205917_at	-4.02012	1.06434	-4.02012	0.000145322	-4.02012	0.000301375
213195_at	7.20384	213195_at	4.65639	7.34754e-06	4.65639	1.02554	4.65639	6.29327e-06
221932_s_at	7.20367	221932_s_at	5.64395	0	5.64395	1.01235	5.64395	0
217736_s_at	7.20347	217736_s_at	4.38238	0.000122175	4.38238	1.03088	4.38238	6.3004e-05
200613_at	7.20341	200613_at	4.95991	0	4.95991	1.02031	4.95991	0
208246_x_at	-7.20144	208246_x_at	-3.97362	1.06707	-3.97362	0.000165987	-3.97362	0.000349027
212122_at	-7.19821	212122_at	-6.63748	1.00207	-6.63748	0	-6.63748	0
234723_x_at	-7.19689	234723_x_at	-5.15845	1.01977	-5.15845	0	-5.15845	0
239868_at	-7.19683	239868_at	-5.54458	1.01248	-5.54458	0	-5.54458	0
217077_s_at	7.1964	217077_s_at	4.31088	0.000171801	4.31088	1.03187	4.31088	9.31677e-05
212641_at	7.19465	212641_at	4.23038	0.000237557	4.23038	1.03343	4.23038	0.000134499
239026_x_at	-7.19386	239026_x_at	-4.61765	1.03555	-4.61765	5.33049e-06	-4.61765	9.15751e-06
1557721_at	7.19375	1557721_at	5.23498	0	5.23498	1.01679	5.23498	0
218597_s_at	7.19323	218597_s_at	3.86766	0.00101185	3.86766	1.04179	3.86766	0.000548545
242999_at	7.19233	242999_at	3.96748	0.000665381	3.96748	1.03943	3.96748	0.000358631
202336_s_at	7.19166	202336_s_at	7.19166	0	7.19166	1.00312	7.19166	0
213235_at	-7.19144	213235_at	-4.17552	1.05507	-4.17552	8.06452e-05	-4.17552	0.000177426
200899_s_at	7.18819	200899_s_at	3.67533	0.00185714	3.67533	1.04686	3.67533	0.00100756
223053_x_at	7.18765	223053_x_at	5.38833	0	5.38833	1.01513	5.38833	0
202857_at	7.18679	202857_at	4.71187	7.63359e-06	4.71187	1.02456	4.71187	3.31016e-06
212453_at	7.18655	212453_at	5.00889	0	5.00889	1.01949	5.00889	0
202650_s_at	-7.18556	202650_s_at	-5.83628	1.00829	-5.83628	0	-5.83628	0
200820_at	7.18544	200820_at	7.18544	0	7.18544	1.00314	7.18544	0
227434_at	7.18302	227434_at	3.99943	0.000605017	3.99943	1.03862	3.99943	0.000326107
203336_s_at	7.18177	203336_s_at	3.7232	0.00160135	3.7232	1.04533	3.7232	0.000854469
201580_s_at	7.18155	201580_s_at	5.89256	0	5.89256	1.00965	5.89256	0
204337_at	7.18136	204337_at	3.35105	0.0051743	3.35105	1.0563	3.35105	0.00289101
218059_at	7.1806	218059_at	4.33549	0.000155782	4.33549	1.0315	4.33549	8.28258e-05
216006_at	-7.18046	216006_at	-3.85855	1.0743	-3.85855	0.000280497	-3.85855	0.000569853
201939_at	7.18015	201939_at	4.30065	0.000170588	4.30065	1.0321	4.30065	9.48542e-05
227178_at	7.17993	227178_at	4.19745	0.000266667	4.19745	1.03405	4.19745	0.000152406
215179_x_at	-7.17816	215179_x_at	-3.97126	1.06719	-3.97126	0.000174419	-3.97126	0.000355717
208066_s_at	7.17779	208066_s_at	3.87238	0.00100594	3.87238	1.04165	3.87238	0.000542505
224163_s_at	7.17489	224163_s_at	6.10233	0	6.10233	1.0082	6.10233	0
244803_at	-7.17363	244803_at	-5.26068	1.01797	-5.26068	0	-5.26068	0
213214_x_at	7.17307	213214_x_at	4.27978	0.000185723	4.27978	1.03255	4.27978	0.000102732
226199_at	7.17208	226199_at	4.81678	0	4.81678	1.02231	4.81678	0
226169_at	-7.17116	226169_at	-4.51222	1.03932	-4.51222	1.93517e-05	-4.51222	2.80584e-05
222132_s_at	7.17045	222132_s_at	5.49258	0	5.49258	1.01404	5.49258	0
201191_at	7.17033	201191_at	4.25213	0.00020595	4.25213	1.03304	4.25213	0.000116279
214761_at	-7.16773	214761_at	-6.55165	1.00251	-6.55165	0	-6.55165	0
56197_at	-7.1672	56197_at	-5.84469	1.0081	-5.84469	0	-5.84469	0
244697_at	-7.16609	244697_at	-5.55013	1.01236	-5.55013	0	-5.55013	0
201500_s_at	7.16558	201500_s_at	5.02035	0	5.02035	1.0193	5.02035	0
218980_at	7.16435	218980_at	5.67544	0	5.67544	1.01201	5.67544	0
201832_s_at	7.16341	201832_s_at	4.68282	7.50188e-06	4.68282	1.025	4.68282	6.46412e-06
217898_at	7.16309	217898_at	4.70063	7.57576e-06	4.70063	1.02475	4.70063	3.28192e-06
228556_at	-7.16251	228556_at	-3.83348	1.07633	-3.83348	0.000312258	-3.83348	0.000614754
202724_s_at	-7.16154	202724_s_at	-5.52256	1.01278	-5.52256	0	-5.52256	0
205383_s_at	-7.16079	205383_s_at	-7.16079	1.00092	-7.16079	0	-7.16079	0
211930_at	-7.16025	211930_at	-3.78859	1.07979	-3.78859	0.000339277	-3.78859	0.000681926
213411_at	7.16016	213411_at	3.67537	0.0018579	3.67537	1.04684	3.67537	0.00100771
41387_r_at	-7.15985	41387_r_at	-4.06977	1.06118	-4.06977	9.84127e-05	-4.06977	0.000225711
224913_s_at	7.15978	224913_s_at	5.58479	0	5.58479	1.01302	5.58479	0
203140_at	-7.15868	203140_at	-6.99025	1.00117	-6.99025	0	-6.99025	0
217976_s_at	7.1576	217976_s_at	4.78116	0	4.78116	1.02296	4.78116	0
201020_at	7.15742	201020_at	5.36942	0	5.36942	1.01532	5.36942	0
225535_s_at	7.15695	225535_s_at	7.15695	0	7.15695	1.00321	7.15695	0
243993_at	-7.15399	243993_at	-3.73003	1.08394	-3.73003	0.000425331	-3.73003	0.000832196
214428_x_at	-7.15397	214428_x_at	-7.15397	1.00093	-7.15397	0	-7.15397	0
203478_at	7.1531	203478_at	5.43148	0	5.43148	1.01473	5.43148	0
202148_s_at	-7.15309	202148_s_at	-5.08927	1.02168	-5.08927	0	-5.08927	0
201635_s_at	-7.15282	201635_s_at	-4.15875	1.05605	-4.15875	8.27586e-05	-4.15875	0.000179174
201987_at	-7.15053	201987_at	-5.41856	1.01449	-5.41856	0	-5.41856	0
205633_s_at	7.1491	205633_s_at	7.1491	0	7.1491	1.00323	7.1491	0
239826_at	-7.14834	239826_at	-5.62516	1.01128	-5.62516	0	-5.62516	0
218037_at	7.14825	218037_at	6.11677	0	6.11677	1.00803	6.11677	0
211594_s_at	7.14768	211594_s_at	7.14768	0	7.14768	1.00325	7.14768	0
241727_x_at	-7.14754	241727_x_at	-6.00022	1.00643	-6.00022	0	-6.00022	0
212360_at	-7.14737	212360_at	-5.75854	1.00926	-5.75854	0	-5.75854	0
223220_s_at	-7.14561	223220_s_at	-7.14561	1.00097	-7.14561	0	-7.14561	0
1555945_s_at	-7.14254	1555945_s_at	-3.51213	1.10232	-3.51213	0.00101675	-3.51213	0.00176554
235347_at	-7.14184	235347_at	-6.19307	1.00465	-6.19307	0	-6.19307	0
226443_at	7.14145	226443_at	3.30461	0.00599337	3.30461	1.05806	3.30461	0.00333852
235213_at	-7.14081	235213_at	-5.79376	1.00881	-5.79376	0	-5.79376	0
43427_at	-7.14064	43427_at	-5.19448	1.01911	-5.19448	0	-5.19448	0
240005_at	7.13707	240005_at	7.13707	0	7.13707	1.00333	7.13707	0
226583_at	7.13477	226583_at	4.27642	0.000196873	4.27642	1.03263	4.27642	0.000109557
230590_at	-7.13465	230590_at	-7.13465	1.00099	-7.13465	0	-7.13465	0
224227_s_at	-7.13332	224227_s_at	-5.99854	1.00647	-5.99854	0	-5.99854	0
219342_at	7.13265	219342_at	3.83083	0.0011385	3.83083	1.04252	3.83083	0.000616315
208988_at	-7.13098	208988_at	-3.74518	1.08293	-3.74518	0.000408602	-3.74518	0.000792776
225050_at	7.12929	225050_at	2.91981	0.0177191	2.91981	1.06965	2.91981	0.00996412
224782_at	7.12769	224782_at	5.2173	0	5.2173	1.01719	5.2173	0
223034_s_at	7.12521	223034_s_at	4.64524	7.27802e-06	4.64524	1.02579	4.64524	6.24025e-06
212294_at	-7.12459	212294_at	-5.60462	1.01163	-5.60462	0	-5.60462	0
49452_at	-7.12173	49452_at	-5.70604	1.00997	-5.70604	0	-5.70604	0
213457_at	-7.12164	213457_at	-4.0744	1.06091	-4.0744	9.88205e-05	-4.0744	0.000224631
1562062_at	-7.11885	1562062_at	-4.35804	1.04568	-4.35804	2.09468e-05	-4.35804	6.93069e-05
225976_at	7.11862	225976_at	3.9303	0.000773585	3.9303	1.04034	3.9303	0.000424819
202307_s_at	-7.1183	202307_s_at	-6.26071	1.00425	-6.26071	0	-6.26071	0
214799_at	-7.11381	214799_at	-3.79016	1.07964	-3.79016	0.000337385	-3.79016	0.000676466
1559402_a_at	-7.1081	1559402_a_at	-7.1081	1.00101	-7.1081	0	-7.1081	0
218192_at	7.10784	218192_at	4.21051	0.000257415	4.21051	1.0338	4.21051	0.000147642
1554593_s_at	7.10736	1554593_s_at	7.10736	0	7.10736	1.00336	7.10736	0
221737_at	-7.1062	221737_at	-7.1062	1.00103	-7.1062	0	-7.1062	0
213011_s_at	7.10428	213011_s_at	6.22348	0	6.22348	1.00742	6.22348	0
208746_x_at	7.10331	208746_x_at	3.64758	0.00205929	3.64758	1.04777	3.64758	0.00112075
201836_s_at	7.10193	201836_s_at	6.43904	0	6.43904	1.00612	6.43904	0
223211_at	7.10167	223211_at	7.10167	0	7.10167	1.0034	7.10167	0
221236_s_at	7.10152	221236_s_at	3.82491	0.0011657	3.82491	1.04268	3.82491	0.000629166
201619_at	7.10047	201619_at	5.74041	0	5.74041	1.01137	5.74041	0
202985_s_at	7.09978	202985_s_at	5.84429	0	5.84429	1.01012	5.84429	0
201938_at	-7.0995	201938_at	-7.0995	1.00104	-7.0995	0	-7.0995	0
213386_at	7.09853	213386_at	4.33586	0.000155875	4.33586	1.03148	4.33586	8.29268e-05
202737_s_at	7.09839	202737_s_at	4.07135	0.000432099	4.07135	1.03687	4.07135	0.000225889
203466_at	7.09798	203466_at	7.09798	0	7.09798	1.00342	7.09798	0
224076_s_at	7.09743	224076_s_at	4.75266	0	4.75266	1.0235	4.75266	0
220742_s_at	7.0973	220742_s_at	4.79545	0	4.79545	1.02268	4.79545	0
220615_s_at	7.09709	220615_s_at	5.26982	0	5.26982	1.01645	5.26982	0
223354_x_at	7.09689	223354_x_at	4.11899	0.00037467	4.11899	1.03591	4.11899	0.00019548
1560116_a_at	-7.09678	1560116_a_at	-5.26129	1.01795	-5.26129	0	-5.26129	0
208968_s_at	7.09599	208968_s_at	4.57763	2.78552e-05	4.57763	1.02698	4.57763	1.4758e-05
1560271_at	-7.09536	1560271_at	-4.44629	1.04211	-4.44629	1.81159e-05	-4.44629	3.96511e-05
219356_s_at	7.0947	219356_s_at	4.47469	5.83658e-05	4.47469	1.02903	4.47469	3.52113e-05
200009_at	7.09446	200009_at	5.73106	0	5.73106	1.01145	5.73106	0
218415_at	7.09382	218415_at	3.96099	0.000681709	3.96099	1.03961	3.96099	0.000365964
208228_s_at	-7.09302	208228_s_at	-5.98004	1.00658	-5.98004	0	-5.98004	0
38340_at	-7.0923	38340_at	-5.95486	1.00691	-5.95486	0	-5.95486	0
225718_at	7.09189	225718_at	4.48612	3.93443e-05	4.48612	1.02871	4.48612	2.74273e-05
223189_x_at	-7.09187	223189_x_at	-3.72774	1.08411	-3.72774	0.000433962	-3.72774	0.000847714
201077_s_at	7.09131	201077_s_at	7.09131	0	7.09131	1.00347	7.09131	0
201962_s_at	7.0905	201962_s_at	3.89904	0.00090236	3.89904	1.04114	3.89904	0.000485872
213517_at	-7.09049	213517_at	-3.42174	1.11039	-3.42174	0.00136472	-3.42174	0.00231794
208696_at	7.08979	208696_at	6.23657	0	6.23657	1.0073	6.23657	0
244753_at	-7.08956	244753_at	-6.15397	1.00502	-6.15397	0	-6.15397	0
218751_s_at	7.08922	218751_s_at	4.73878	0	4.73878	1.0239	4.73878	0
217942_at	7.08915	217942_at	4.48668	3.93701e-05	4.48668	1.02869	4.48668	2.74348e-05
222617_s_at	-7.08807	222617_s_at	-5.30168	1.0171	-5.30168	0	-5.30168	0
242366_at	7.087	242366_at	3.50454	0.00324053	3.50454	1.0517	3.50454	0.00180059
213545_x_at	7.08539	213545_x_at	6.66254	0	6.66254	1.00512	6.66254	0
1561362_at	-7.08485	1561362_at	-7.08485	1.00106	-7.08485	0	-7.08485	0
227082_at	-7.08433	227082_at	-4.50947	1.03953	-4.50947	1.92493e-05	-4.50947	2.79642e-05
203865_s_at	7.0843	203865_s_at	4.44232	6.95762e-05	4.44232	1.02979	4.44232	3.95361e-05
232305_at	7.08362	232305_at	5.71457	0	5.71457	1.01165	5.71457	0
220720_x_at	-7.08304	220720_x_at	-4.88001	1.02722	-4.88001	0	-4.88001	0
229963_at	7.08279	229963_at	7.08279	0	7.08279	1.00351	7.08279	0
206621_s_at	7.08124	206621_s_at	5.72358	0	5.72358	1.01152	5.72358	0
205594_at	-7.08101	205594_at	-3.90732	1.07097	-3.90732	0.000229218	-3.90732	0.000458954
224878_at	7.08027	224878_at	2.97457	0.0153912	2.97457	1.06798	2.97457	0.00862497
224696_s_at	-7.0791	224696_s_at	-3.69153	1.08663	-3.69153	0.00051182	-3.69153	0.000953224
1554703_at	-7.07851	1554703_at	-7.07851	1.00108	-7.07851	0	-7.07851	0
238346_s_at	-7.0778	238346_s_at	-5.3084	1.01683	-5.3084	0	-5.3084	0
223174_at	7.07731	223174_at	4.96368	0	4.96368	1.02019	4.96368	0
222388_s_at	7.07708	222388_s_at	4.1726	0.000327511	4.1726	1.03468	4.1726	0.000176859
201503_at	-7.07701	201503_at	-5.52858	1.01268	-5.52858	0	-5.52858	0
212282_at	7.07629	212282_at	5.40161	0	5.40161	1.01504	5.40161	0
208999_at	-7.07571	208999_at	-5.27481	1.01767	-5.27481	0	-5.27481	0
226343_at	7.07448	226343_at	4.15799	0.000330623	4.15799	1.03493	4.15799	0.000179136
202741_at	7.07443	202741_at	5.07205	0	5.07205	1.01867	5.07205	0
211679_x_at	7.0741	211679_x_at	5.81802	0	5.81802	1.01042	5.81802	0
210574_s_at	7.07361	210574_s_at	3.99372	0.000603533	3.99372	1.03872	3.99372	0.000330197
211296_x_at	7.0731	211296_x_at	4.66842	7.43494e-06	4.66842	1.02523	4.66842	6.37755e-06
227065_at	-7.07284	227065_at	-5.48041	1.01336	-5.48041	0	-5.48041	0
227229_at	7.07162	227229_at	5.35528	0	5.35528	1.01543	5.35528	0
208880_s_at	7.07122	208880_s_at	4.29273	0.000169789	4.29273	1.03226	4.29273	9.66753e-05
228007_at	-7.0711	228007_at	-3.96173	1.06763	-3.96173	0.00017625	-3.96173	0.000364424
202176_at	7.0703	202176_at	4.31014	0.000171598	4.31014	1.03191	4.31014	9.30788e-05
1559003_a_at	-7.06923	1559003_a_at	-7.06923	1.0011	-7.06923	0	-7.06923	0
232002_at	-7.06861	232002_at	-5.43708	1.01398	-5.43708	0	-5.43708	0
211370_s_at	7.06771	211370_s_at	4.17872	0.000318681	4.17872	1.03444	4.17872	0.000171711
223091_x_at	7.0656	223091_x_at	3.48671	0.00339941	3.48671	1.0523	3.48671	0.00189083
202230_s_at	-7.06453	202230_s_at	-3.64306	1.09105	-3.64306	0.0006139	-3.64306	0.00113533
223363_at	7.06326	223363_at	4.12735	0.000366826	4.12735	1.03564	4.12735	0.000192662
236610_at	-7.0625	236610_at	-5.48818	1.01323	-5.48818	0	-5.48818	0
1558546_at	-7.06173	1558546_at	-4.71098	1.03234	-4.71098	0	-4.71098	3.30688e-06
227669_at	7.06089	227669_at	5.777	0	5.777	1.01092	5.777	0
221792_at	7.0596	221792_at	3.98152	0.000617404	3.98152	1.0391	3.98152	0.000336935
214782_at	-7.05924	214782_at	-5.15781	1.01981	-5.15781	0	-5.15781	0
238736_at	-7.0591	238736_at	-3.45998	1.1069	-3.45998	0.00119106	-3.45998	0.00204825
209332_s_at	-7.05853	209332_s_at	-7.05853	1.00112	-7.05853	0	-7.05853	0
200875_s_at	7.05824	200875_s_at	3.96369	0.000677885	3.96369	1.03955	3.96369	0.000363406
212556_at	-7.05713	212556_at	-3.02823	1.15739	-3.02823	0.00471708	-3.02823	0.00744632
214376_at	7.05668	214376_at	5.0526	0	5.0526	1.01886	5.0526	0
200754_x_at	7.05612	200754_x_at	3.02488	0.0134592	3.02488	1.06636	3.02488	0.00750183
208851_s_at	7.05549	208851_s_at	4.56416	2.76243e-05	4.56416	1.02722	4.56416	1.46199e-05
214295_at	-7.0554	214295_at	-4.71409	1.03228	-4.71409	0	-4.71409	0
209569_x_at	7.05536	209569_x_at	7.05536	0	7.05536	1.00358	7.05536	0
218493_at	7.05522	218493_at	7.05522	0	7.05522	1.0036	7.05522	0
213682_at	7.05408	213682_at	3.1668	0.00898168	3.1668	1.06209	3.1668	0.00504094
216101_at	-7.05399	216101_at	-5.38828	1.01498	-5.38828	0	-5.38828	0
218117_at	7.0536	218117_at	5.34884	0	5.34884	1.01556	5.34884	0
229520_s_at	-7.05333	229520_s_at	-3.23833	1.1304	-3.23833	0.00252098	-3.23833	0.00409848
226285_at	7.05307	226285_at	3.43305	0.00403145	3.43305	1.05376	3.43305	0.00223377
243163_at	7.05111	243163_at	4.74549	0	4.74549	1.02369	4.74549	0
223673_at	-7.04983	223673_at	-6.58605	1.00235	-6.58605	0	-6.58605	0
1558201_s_at	7.0442	1558201_s_at	5.7802	0	5.7802	1.01088	5.7802	0
200783_s_at	7.04377	200783_s_at	4.21754	0.000258572	4.21754	1.03364	4.21754	0.000142001
214434_at	7.04374	214434_at	4.10621	0.000387638	4.10621	1.03619	4.10621	0.000199476
212228_s_at	7.04192	212228_s_at	4.74566	0	4.74566	1.02367	4.74566	0
212510_at	7.04071	212510_at	3.37277	0.0048289	3.37277	1.05565	3.37277	0.00270649
201030_x_at	7.03981	201030_x_at	3.54232	0.00288586	3.54232	1.05057	3.54232	0.00159397
213664_at	7.03902	213664_at	5.91382	0	5.91382	1.00946	5.91382	0
212990_at	7.03889	212990_at	7.03889	0	7.03889	1.00366	7.03889	0
222160_at	-7.03725	222160_at	-4.69398	1.03295	-4.69398	0	-4.69398	3.26052e-06
242139_s_at	7.03522	242139_s_at	6.74926	0	6.74926	1.0048	6.74926	0
225223_at	-7.02849	225223_at	-3.49369	1.10381	-3.49369	0.00107157	-3.49369	0.00185718
210621_s_at	7.0281	210621_s_at	5.21125	0	5.21125	1.01723	5.21125	0
224828_at	-7.02742	224828_at	-4.33204	1.04685	-4.33204	3.27198e-05	-4.33204	8.25844e-05
205370_x_at	-7.02635	205370_x_at	-3.18105	1.13712	-3.18105	0.00299667	-3.18105	0.00482642
202920_at	7.02628	202920_at	3.27988	0.00639135	3.27988	1.05877	3.27988	0.00358079
212281_s_at	7.02524	212281_s_at	7.02524	0	7.02524	1.00373	7.02524	0
207088_s_at	7.02517	207088_s_at	7.02517	0	7.02517	1.00375	7.02517	0
202658_at	7.02465	202658_at	6.30587	0	6.30587	1.00686	6.30587	0
230213_at	-7.02286	230213_at	-7.02286	1.00114	-7.02286	0	-7.02286	0
225507_at	-7.02134	225507_at	-6.5333	1.00264	-6.5333	0	-6.5333	0
220155_s_at	7.02055	220155_s_at	3.61247	0.00233006	3.61247	1.04874	3.61247	0.00126889
219485_s_at	7.02004	219485_s_at	4.45149	7.01531e-05	4.45149	1.02954	4.45149	3.98618e-05
203454_s_at	7.01968	203454_s_at	4.51537	3.34448e-05	4.51537	1.02812	4.51537	2.24845e-05
236617_at	-7.01642	236617_at	-5.11459	1.02094	-5.11459	0	-5.11459	0
202623_at	7.01599	202623_at	3.06081	0.0121753	3.06081	1.06531	3.06081	0.00678484
236725_at	-7.01576	236725_at	-5.12114	1.02075	-5.12114	0	-5.12114	0
215499_at	-7.01304	215499_at	-5.17559	1.01945	-5.17559	0	-5.17559	0
225111_s_at	7.01213	225111_s_at	4.00444	0.000592008	4.00444	1.0385	4.00444	0.000319762
1557394_at	-7.00911	1557394_at	-4.72848	1.03154	-4.72848	0	-4.72848	0
200737_at	7.0067	200737_at	6.35402	0	6.35402	1.00665	6.35402	0
200950_at	7.00655	200950_at	4.1206	0.000375463	4.1206	1.03583	4.1206	0.000195918
200793_s_at	7.00591	200793_s_at	6.03736	0	6.03736	1.00872	6.03736	0
208777_s_at	7.00498	208777_s_at	3.38993	0.00458552	3.38993	1.05497	3.38993	0.00255211
223882_at	-7.0034	223882_at	-7.0034	1.00115	-7.0034	0	-7.0034	0
203431_s_at	7.00338	203431_s_at	4.04463	0.000481256	4.04463	1.03746	4.04463	0.000253846
208668_x_at	7.00228	208668_x_at	3.26535	0.00673283	3.26535	1.0592	3.26535	0.00375459
213710_s_at	7.00169	213710_s_at	7.00169	0	7.00169	1.00379	7.00169	0
214436_at	7.00139	214436_at	3.78651	0.00128528	3.78651	1.04395	3.78651	0.000682105
228987_at	6.999	228987_at	3.65835	0.00195477	3.65835	1.04738	3.65835	0.00107732
221217_s_at	6.99883	221217_s_at	5.34617	0	5.34617	1.01562	5.34617	0
236949_at	-6.9979	236949_at	-4.80126	1.02933	-4.80126	0	-4.80126	0
211759_x_at	6.99787	211759_x_at	4.53148	3.367e-05	4.53148	1.02793	4.53148	1.99317e-05
1559496_at	-6.9975	1559496_at	-3.73811	1.08338	-3.73811	0.000411317	-3.73811	0.000810852
1558695_at	-6.99587	1558695_at	-4.06468	1.06151	-4.06468	0.000104232	-4.06468	0.000230694
225260_s_at	6.99569	225260_s_at	5.86215	0	5.86215	1.00989	5.86215	0
224726_at	-6.99463	224726_at	-4.41842	1.04337	-4.41842	1.76134e-05	-4.41842	5.15198e-05
206809_s_at	6.99132	206809_s_at	4.44724	6.99301e-05	4.44724	1.02964	4.44724	3.9693e-05
211684_s_at	6.99112	211684_s_at	4.43014	9.3985e-05	4.43014	1.03008	4.43014	4.94405e-05
202364_at	-6.991	202364_at	-4.48803	1.04035	-4.48803	1.88768e-05	-4.48803	2.7465e-05
204587_at	6.99095	204587_at	4.03214	0.00050652	4.03214	1.03786	4.03214	0.000273816
211935_at	6.98962	211935_at	4.04174	0.000479798	4.04174	1.03758	4.04174	0.000254985
224968_at	6.98923	224968_at	4.19595	0.000266223	4.19595	1.03411	4.19595	0.000152108
223859_at	6.98915	223859_at	5.46788	0	5.46788	1.01434	5.46788	0
1554510_s_at	6.98782	1554510_s_at	5.71422	0	5.71422	1.01167	5.71422	0
243713_at	-6.98767	243713_at	-4.18757	1.0543	-4.18757	7.81805e-05	-4.18757	0.000162092
212263_at	-6.98674	212263_at	-5.72637	1.00973	-5.72637	0	-5.72637	0
209482_at	6.98669	209482_at	6.98669	0	6.98669	1.0038	6.98669	0
1556323_at	-6.98662	1556323_at	-3.61894	1.09292	-3.61894	0.000673553	-3.61894	0.00124878
208972_s_at	6.98555	208972_s_at	3.2808	0.00637586	3.2808	1.05873	3.2808	0.00357627
202844_s_at	-6.98551	202844_s_at	-3.37214	1.11591	-3.37214	0.00162971	-3.37214	0.00271105
216745_x_at	-6.9851	216745_x_at	-6.9851	1.00121	-6.9851	0	-6.9851	0
223253_at	6.98241	223253_at	4.81987	0	4.81987	1.02226	4.81987	0
243329_at	-6.98186	243329_at	-4.24663	1.05097	-4.24663	6.41509e-05	-4.24663	0.000124886
223708_at	6.98141	223708_at	6.98141	0	6.98141	1.00384	6.98141	0
214723_x_at	-6.98131	214723_x_at	-5.25451	1.01806	-5.25451	0	-5.25451	0
221473_x_at	6.9793	221473_x_at	4.76028	0	4.76028	1.02341	4.76028	0
212208_at	-6.97549	212208_at	-4.51501	1.03928	-4.51501	1.45278e-05	-4.51501	2.52809e-05
237790_at	6.97329	237790_at	5.40042	0	5.40042	1.01505	5.40042	0
225052_at	6.97155	225052_at	5.11634	0	5.11634	1.01814	5.11634	0
225878_at	-6.97117	225878_at	-5.33837	1.01604	-5.33837	0	-5.33837	0
230962_at	6.97092	230962_at	5.02005	0	5.02005	1.01932	5.02005	0
227891_s_at	-6.97058	227891_s_at	-4.84099	1.02813	-4.84099	0	-4.84099	0
221899_at	-6.97019	221899_at	-3.8189	1.0776	-3.8189	0.000325286	-3.8189	0.000638539
209382_at	6.97009	209382_at	5.85616	0	5.85616	1.00997	5.85616	0
206042_x_at	6.9697	206042_x_at	5.76853	0	5.76853	1.01107	5.76853	0
200086_s_at	6.96809	200086_s_at	3.883	0.000955443	3.883	1.04146	3.883	0.000514043
232541_at	-6.96796	232541_at	-6.96796	1.00127	-6.96796	0	-6.96796	0
200826_at	6.96773	200826_at	5.03083	0	5.03083	1.01913	5.03083	0
223024_at	6.96252	223024_at	5.30644	0	5.30644	1.01606	5.30644	0
218455_at	6.96233	218455_at	4.29877	0.000170388	4.29877	1.03214	4.29877	9.47643e-05
222896_at	6.96107	222896_at	5.42746	0	5.42746	1.01475	5.42746	0
1553909_x_at	-6.96086	1553909_x_at	-4.19563	1.05406	-4.19563	7.85153e-05	-4.19563	0.000152009
235990_at	-6.95771	235990_at	-6.95771	1.00128	-6.95771	0	-6.95771	0
207827_x_at	6.95696	207827_x_at	6.08503	0	6.08503	1.00831	6.08503	0
1554116_s_at	-6.95651	1554116_s_at	-4.53611	1.03839	-4.53611	9.90099e-06	-4.53611	1.71478e-05
214553_s_at	6.95646	214553_s_at	4.97827	0	4.97827	1.01993	4.97827	0
200085_s_at	6.95588	200085_s_at	5.55184	0	5.55184	1.0134	5.55184	0
214779_s_at	-6.95551	214779_s_at	-4.61483	1.03569	-4.61483	5.31067e-06	-4.61483	9.12131e-06
227410_at	-6.95483	227410_at	-5.19369	1.01913	-5.19369	0	-5.19369	0
209598_at	6.95378	209598_at	4.26181	0.000206778	4.26181	1.0329	4.26181	0.000115154
205194_at	-6.95221	205194_at	-6.45659	1.0029	-6.45659	0	-6.45659	0
213183_s_at	-6.95034	213183_s_at	-6.95034	1.0013	-6.95034	0	-6.95034	0
1554671_a_at	-6.9497	1554671_a_at	-6.9497	1.00132	-6.9497	0	-6.9497	0
242357_x_at	-6.94918	242357_x_at	-5.92273	1.00721	-5.92273	0	-5.92273	0
232614_at	-6.94784	232614_at	-6.40635	1.00323	-6.40635	0	-6.40635	0
242579_at	-6.94561	242579_at	-4.8325	1.0284	-4.8325	0	-4.8325	0
47608_at	-6.94527	47608_at	-4.72027	1.03193	-4.72027	0	-4.72027	0
224851_at	-6.94434	224851_at	-5.43481	1.01404	-5.43481	0	-5.43481	0
236602_at	-6.94122	236602_at	-6.42052	1.00309	-6.42052	0	-6.42052	0
208290_s_at	6.94102	208290_s_at	5.64505	0	5.64505	1.01233	5.64505	0
1555961_a_at	6.94044	1555961_a_at	4.78873	0	4.78873	1.02277	4.78873	0
242609_x_at	-6.93759	242609_x_at	-6.93759	1.00136	-6.93759	0	-6.93759	0
1561167_at	-6.93673	1561167_at	-5.50835	1.01297	-5.50835	0	-5.50835	0
218354_at	6.93566	218354_at	4.06053	0.000439673	4.06053	1.03711	4.06053	0.000239579
200932_s_at	6.93562	200932_s_at	2.66677	0.0341372	2.66677	1.07831	2.66677	0.0191728
226547_at	-6.93496	226547_at	-3.82487	1.07713	-3.82487	0.000324559	-3.82487	0.000630689
227491_at	6.93381	227491_at	4.93427	0	4.93427	1.02073	4.93427	0
242040_at	-6.93047	242040_at	-6.60616	1.00226	-6.60616	0	-6.60616	0
204225_at	-6.92968	204225_at	-6.92968	1.00138	-6.92968	0	-6.92968	0
242052_at	-6.92962	242052_at	-4.16173	1.05581	-4.16173	7.96399e-05	-4.16173	0.000177627
244021_at	-6.92914	244021_at	-6.05547	1.00582	-6.05547	0	-6.05547	0
236814_at	-6.92778	236814_at	-5.84963	1.00803	-5.84963	0	-5.84963	0
1569854_at	-6.92687	1569854_at	-4.51155	1.03942	-4.51155	1.9305e-05	-4.51155	2.80191e-05
212727_at	6.92654	212727_at	3.56235	0.00270674	3.56235	1.05007	3.56235	0.00150516
209285_s_at	-6.92438	209285_s_at	-5.6489	1.01088	-5.6489	0	-5.6489	0
225870_s_at	6.92314	225870_s_at	4.01848	0.00055666	4.01848	1.03821	4.01848	0.000302575
222418_s_at	-6.92255	222418_s_at	-4.52662	1.03874	-4.52662	1.47203e-05	-4.52662	2.26757e-05
244457_at	-6.92244	244457_at	-4.67044	1.03385	-4.67044	5.58971e-06	-4.67044	6.38774e-06
208778_s_at	6.92199	208778_s_at	4.43547	8.83281e-05	4.43547	1.02987	4.43547	4.71822e-05
207730_x_at	-6.92118	207730_x_at	-4.71917	1.03199	-4.71917	0	-4.71917	0
212213_x_at	6.92049	212213_x_at	3.68168	0.00179803	3.68168	1.04658	3.68168	0.000983607
211758_x_at	6.91984	211758_x_at	5.14821	0	5.14821	1.01787	5.14821	0
225354_s_at	6.91964	225354_s_at	3.69776	0.00170478	3.69776	1.04597	3.69776	0.000928783
227954_at	-6.91961	227954_at	-5.30087	1.01712	-5.30087	0	-5.30087	0
222540_s_at	-6.91931	222540_s_at	-4.77776	1.03016	-4.77776	0	-4.77776	0
213938_at	6.91914	213938_at	5.4797	0	5.4797	1.01413	5.4797	0
202360_at	-6.91819	202360_at	-4.0071	1.06515	-4.0071	0.000155595	-4.0071	0.000318614
209609_s_at	6.91681	209609_s_at	5.82265	0	5.82265	1.01036	5.82265	0
231856_at	6.91437	231856_at	6.91437	0	6.91437	1.00395	6.91437	0
206562_s_at	-6.91271	206562_s_at	-5.16542	1.01968	-5.16542	0	-5.16542	0
223109_at	6.91256	223109_at	6.91256	0	6.91256	1.00397	6.91256	0
243127_x_at	-6.91249	243127_x_at	-5.55574	1.01227	-5.55574	0	-5.55574	0
222469_s_at	6.91215	222469_s_at	4.1358	0.000358097	4.1358	1.03544	4.1358	0.000190122
213340_s_at	-6.91159	213340_s_at	-5.91385	1.00732	-5.91385	0	-5.91385	0
227586_at	-6.91155	227586_at	-3.92517	1.06995	-3.92517	0.000221165	-3.92517	0.000435164
219392_x_at	-6.91143	219392_x_at	-3.73427	1.08358	-3.73427	0.000415184	-3.73427	0.000823064
201068_s_at	6.91022	201068_s_at	4.55191	2.73785e-05	4.55191	1.02747	4.55191	1.44802e-05
219060_at	6.90928	219060_at	5.07657	0	5.07657	1.01856	5.07657	0
202298_at	6.90921	202298_at	2.93786	0.0169638	2.93786	1.06915	2.93786	0.0095377
1556442_x_at	-6.90889	1556442_x_at	-5.06764	1.02212	-5.06764	0	-5.06764	0
211386_at	-6.90756	211386_at	-4.10593	1.05927	-4.10593	8.17795e-05	-4.10593	0.000199356
230151_at	6.90708	230151_at	4.16346	0.000331342	4.16346	1.03485	4.16346	0.000177928
223004_s_at	6.90443	223004_s_at	5.9247	0	5.9247	1.00941	5.9247	0
1554963_at	-6.90402	1554963_at	-4.49832	1.03995	-4.49832	1.90567e-05	-4.49832	2.77008e-05
227872_at	6.90311	227872_at	4.71797	0	4.71797	1.02431	4.71797	0
218072_at	6.9022	218072_at	6.51014	0	6.51014	1.00575	6.51014	0
244062_at	-6.90205	244062_at	-4.46452	1.04138	-4.46452	1.84247e-05	-4.46452	3.49368e-05
225677_at	6.90168	225677_at	4.97228	0	4.97228	1.02002	4.97228	0
225314_at	6.90151	225314_at	3.68582	0.00178189	3.68582	1.04646	3.68582	0.000968878
202330_s_at	-6.90041	202330_s_at	-6.41599	1.0031	-6.41599	0	-6.41599	0
202477_s_at	6.90022	202477_s_at	5.52323	0	5.52323	1.01368	5.52323	0
225313_at	6.90003	225313_at	3.15086	0.00938386	3.15086	1.06258	3.15086	0.0052506
200638_s_at	6.89921	200638_s_at	5.95033	0	5.95033	1.0092	5.95033	0
235119_at	-6.89818	235119_at	-6.89818	1.00143	-6.89818	0	-6.89818	0
209158_s_at	6.89683	209158_s_at	5.2342	0	5.2342	1.01683	5.2342	0
213309_at	6.8959	213309_at	4.69594	7.55287e-06	4.69594	1.02483	4.69594	3.26371e-06
227784_s_at	6.89588	227784_s_at	6.89588	0	6.89588	1.00403	6.89588	0
226158_at	-6.89378	226158_at	-4.14299	1.05695	-4.14299	8.49185e-05	-4.14299	0.000189307
212845_at	-6.89255	212845_at	-6.6291	1.00215	-6.6291	0	-6.6291	0
1566638_at	-6.89147	1566638_at	-4.75614	1.03073	-4.75614	0	-4.75614	0
203405_at	6.89002	203405_at	4.24503	0.000216401	4.24503	1.03319	4.24503	0.000124688
201330_at	6.88879	201330_at	4.00825	0.000587945	4.00825	1.03844	4.00825	0.000317105
211040_x_at	-6.88876	211040_x_at	-5.41382	1.01455	-5.41382	0	-5.41382	0
243768_at	-6.88876	243768_at	-4.51207	1.03936	-4.51207	1.9333e-05	-4.51207	2.80426e-05
238701_x_at	-6.88837	238701_x_at	-6.88837	1.00147	-6.88837	0	-6.88837	0
236265_at	-6.88809	236265_at	-4.39008	1.04438	-4.39008	1.72265e-05	-4.39008	5.81542e-05
204159_at	-6.88792	204159_at	-6.88792	1.00149	-6.88792	0	-6.88792	0
209537_at	6.88665	209537_at	3.70567	0.00167223	3.70567	1.04583	3.70567	0.000903803
244766_at	-6.88587	244766_at	-4.79758	1.0294	-4.79758	0	-4.79758	0
206290_s_at	6.88546	206290_s_at	4.49766	3.96825e-05	4.49766	1.02845	4.49766	2.76932e-05
202551_s_at	-6.8845	202551_s_at	-4.80068	1.02937	-4.80068	0	-4.80068	0
218404_at	6.88377	218404_at	5.94776	0	5.94776	1.00922	5.94776	0
220316_at	-6.88356	220316_at	-5.99786	1.00649	-5.99786	0	-5.99786	0
234282_at	-6.88338	234282_at	-5.16177	1.01974	-5.16177	0	-5.16177	0
225867_at	-6.88228	225867_at	-6.88228	1.0015	-6.88228	0	-6.88228	0
226336_at	6.88196	226336_at	6.88196	0	6.88196	1.0041	6.88196	0
225055_at	-6.88181	225055_at	-4.83619	1.02828	-4.83619	0	-4.83619	0
219660_s_at	6.88152	219660_s_at	3.37617	0.00478653	3.37617	1.0554	3.37617	0.00268244
240830_at	-6.88099	240830_at	-6.3883	1.00333	-6.3883	0	-6.3883	0
202916_s_at	6.88047	202916_s_at	3.72126	0.00159731	3.72126	1.04545	3.72126	0.000853309
223022_s_at	6.88025	223022_s_at	3.15729	0.00922126	3.15729	1.06238	3.15729	0.00516708
214769_at	6.87901	214769_at	4.90349	0	4.90349	1.02111	4.90349	0
243046_at	-6.87887	243046_at	-6.2723	1.0041	-6.2723	0	-6.2723	0
204559_s_at	6.87877	204559_s_at	6.87877	0	6.87877	1.00412	6.87877	0
212274_at	-6.87858	212274_at	-6.25424	1.0043	-6.25424	0	-6.25424	0
201546_at	6.87839	201546_at	3.62923	0.00219493	3.62923	1.04833	3.62923	0.00119041
219449_s_at	6.878	219449_s_at	4.35648	0.000138889	4.35648	1.03125	4.35648	7.16757e-05
202464_s_at	-6.87696	202464_s_at	-5.68974	1.0103	-5.68974	0	-5.68974	0
229656_s_at	6.87667	229656_s_at	3.77629	0.00132728	3.77629	1.04415	3.77629	0.000704115
212348_s_at	6.8757	212348_s_at	5.11482	0	5.11482	1.01816	5.11482	0
202201_at	6.87501	202201_at	5.84212	0	5.84212	1.01015	5.84212	0
211769_x_at	6.87461	211769_x_at	4.35227	0.000138554	4.35227	1.03132	4.35227	7.13758e-05
225452_at	-6.87207	225452_at	-3.91592	1.07043	-3.91592	0.000222531	-3.91592	0.000447891
203484_at	6.87206	203484_at	4.91461	0	4.91461	1.02098	4.91461	0
226066_at	-6.86983	226066_at	-4.18057	1.05471	-4.18057	7.76288e-05	-4.18057	0.000171969
235761_at	-6.86909	235761_at	-6.86909	1.00152	-6.86909	0	-6.86909	0
235112_at	-6.86734	235112_at	-6.03144	1.00619	-6.03144	0	-6.03144	0
205352_at	6.86723	205352_at	4.90179	0	4.90179	1.02117	4.90179	0
201057_s_at	6.86667	201057_s_at	6.798	0	6.798	1.00451	6.798	0
226956_at	-6.86651	226956_at	-6.86651	1.00154	-6.86651	0	-6.86651	0
228882_at	6.86642	228882_at	3.5415	0.00289613	3.5415	1.05059	3.5415	0.00159995
242920_at	-6.86617	242920_at	-3.40241	1.11246	-3.40241	0.00145596	-3.40241	0.00245906
208643_s_at	6.86583	208643_s_at	6.86583	0	6.86583	1.00416	6.86583	0
218642_s_at	6.86565	218642_s_at	3.6403	0.00211071	3.6403	1.04807	3.6403	0.00114657
213967_at	6.86563	213967_at	4.40264	0.00010468	4.40264	1.03063	4.40264	5.35714e-05
224618_at	-6.86546	224618_at	-3.82203	1.07743	-3.82203	0.000325949	-3.82203	0.000635229
202168_at	6.86464	202168_at	2.82403	0.0229812	2.82403	1.07257	2.82403	0.0128335
201119_s_at	6.86359	201119_s_at	4.22693	0.000242801	4.22693	1.03349	4.22693	0.000136404
243005_at	-6.86347	243005_at	-5.95045	1.00695	-5.95045	0	-5.95045	0
208911_s_at	6.86302	208911_s_at	3.64721	0.00206565	3.64721	1.04781	3.64721	0.00112438
225003_at	6.86297	225003_at	4.48398	4.58115e-05	4.48398	1.02876	4.48398	3.00793e-05
1553693_s_at	-6.86296	1553693_s_at	-5.6855	1.01032	-5.6855	0	-5.6855	0
201368_at	-6.86143	201368_at	-5.5185	1.01281	-5.5185	0	-5.5185	0
233017_x_at	-6.86071	233017_x_at	-4.28289	1.04904	-4.28289	4.69851e-05	-4.28289	9.82916e-05
1566848_x_at	-6.8601	1566848_x_at	-4.15346	1.05634	-4.15346	8.2361e-05	-4.15346	0.000184719
1558702_at	-6.85993	1558702_at	-5.05128	1.02252	-5.05128	0	-5.05128	0
235009_at	-6.85872	235009_at	-4.90132	1.02656	-4.90132	0	-4.90132	0
210250_x_at	6.85848	210250_x_at	6.85848	0	6.85848	1.00421	6.85848	0
232516_x_at	-6.85814	232516_x_at	-4.83633	1.02826	-4.83633	0	-4.83633	0
212088_at	6.8576	212088_at	4.51354	4.00802e-05	4.51354	1.02816	4.51354	2.52596e-05
202941_at	6.85742	202941_at	3.28918	0.00621631	3.28918	1.0586	3.28918	0.00349973
236465_at	6.85701	236465_at	3.71208	0.00162207	3.71208	1.04571	3.71208	0.00087764
212132_at	-6.85627	212132_at	-5.66747	1.01055	-5.66747	0	-5.66747	0
218263_s_at	6.85544	218263_s_at	3.27531	0.00650409	3.27531	1.05885	3.27531	0.00363755
231430_at	-6.85507	231430_at	-6.04959	1.00588	-6.04959	0	-6.04959	0
221515_s_at	6.855	221515_s_at	4.35552	0.000138721	4.35552	1.03129	4.35552	7.15696e-05
1554093_a_at	6.85452	1554093_a_at	3.92079	0.000814607	3.92079	1.04065	3.92079	0.000442462
202522_at	6.85306	202522_at	3.62684	0.00222706	3.62684	1.04841	3.62684	0.00120627
216859_x_at	-6.85134	216859_x_at	-5.28887	1.0174	-5.28887	0	-5.28887	0
223195_s_at	-6.85	223195_s_at	-4.19703	1.05389	-4.19703	7.87402e-05	-4.19703	0.000152306
204324_s_at	-6.84924	204324_s_at	-6.06035	1.00578	-6.06035	0	-6.06035	0
227252_at	-6.84767	227252_at	-4.87146	1.02747	-4.87146	0	-4.87146	0
232150_at	-6.84765	232150_at	-3.99142	1.06615	-3.99142	0.000165192	-3.99142	0.000331431
1561657_at	-6.84744	1561657_at	-4.12898	1.058	-4.12898	8.34725e-05	-4.12898	0.000190887
201066_at	6.84663	201066_at	6.84663	0	6.84663	1.00428	6.84663	0
212607_at	6.84487	212607_at	4.17673	0.000329128	4.17673	1.0345	4.17673	0.00017773
208749_x_at	6.84351	208749_x_at	4.53339	3.37382e-05	4.53339	1.02787	4.53339	1.99544e-05
229256_at	6.84299	229256_at	4.31188	0.000171903	4.31188	1.03185	4.31188	9.32122e-05
209793_at	6.84185	209793_at	4.29699	0.000170088	4.29699	1.0322	4.29699	9.4585e-05
238466_at	6.84116	238466_at	4.74252	0	4.74252	1.02379	4.74252	0
232469_x_at	-6.83969	232469_x_at	-5.54732	1.01244	-5.54732	0	-5.54732	0
229714_at	6.83936	229714_at	3.07987	0.0114647	3.07987	1.06476	3.07987	0.00640273
213041_s_at	6.8383	213041_s_at	6.1311	0	6.1311	1.00795	6.1311	0
224983_at	6.8379	224983_at	4.44638	6.98413e-05	4.44638	1.02967	4.44638	3.96616e-05
212377_s_at	-6.83759	212377_s_at	-6.27056	1.00414	-6.27056	0	-6.27056	0
208680_at	6.83639	208680_at	3.40157	0.00442721	3.40157	1.05453	3.40157	0.00246624
1556950_s_at	-6.83623	1556950_s_at	-5.69629	1.0101	-5.69629	0	-5.69629	0
44822_s_at	-6.83617	44822_s_at	-4.37082	1.0449	-4.37082	2.12947e-05	-4.37082	6.51792e-05
224592_x_at	-6.83502	224592_x_at	-5.18335	1.01928	-5.18335	0	-5.18335	0
235756_at	-6.8343	235756_at	-6.8343	1.00156	-6.8343	0	-6.8343	0
225941_at	6.83337	225941_at	4.59931	1.40449e-05	4.59931	1.02675	4.59931	9.0063e-06
200813_s_at	6.83272	200813_s_at	2.89495	0.0190926	2.89495	1.07042	2.89495	0.0107106
244669_at	-6.83264	244669_at	-4.7707	1.03041	-4.7707	0	-4.7707	0
217848_s_at	6.83193	217848_s_at	3.9885	0.000610352	3.9885	1.03892	3.9885	0.000334497
214600_at	-6.83158	214600_at	-6.83158	1.00158	-6.83158	0	-6.83158	0
223223_at	6.83155	223223_at	3.85124	0.00107901	3.85124	1.04221	3.85124	0.000576604
202927_at	6.83112	202927_at	5.74763	0	5.74763	1.01126	5.74763	0
228544_s_at	6.83075	228544_s_at	3.67316	0.00187373	3.67316	1.04696	3.67316	0.00101943
233506_at	6.83069	233506_at	6.83069	0	6.83069	1.00436	6.83069	0
221622_s_at	6.83009	221622_s_at	4.13296	0.000357524	4.13296	1.0355	4.13296	0.000189456
209372_x_at	6.82949	209372_x_at	5.11247	0	5.11247	1.0182	5.11247	0
243995_at	-6.82942	243995_at	-4.84405	1.02805	-4.84405	0	-4.84405	0
212271_at	6.82869	212271_at	6.21849	0	6.21849	1.00749	6.21849	0
225498_at	6.82818	225498_at	3.40493	0.00439421	3.40493	1.05441	3.40493	0.00244218
202573_at	-6.82802	202573_at	-3.53232	1.1	-3.53232	0.000939638	-3.53232	0.00164304
202391_at	6.82799	202391_at	3.90235	0.000889713	3.90235	1.04108	3.90235	0.000476355
222750_s_at	6.82668	222750_s_at	5.86514	0	5.86514	1.00982	5.86514	0
208799_at	6.82662	208799_at	3.92857	0.000777935	3.92857	1.04035	3.92857	0.000427892
204754_at	6.82447	204754_at	3.40401	0.00439816	3.40401	1.05445	3.40401	0.00244373
208881_x_at	6.82328	208881_x_at	6.82328	0	6.82328	1.00441	6.82328	0
213482_at	6.82312	213482_at	5.12585	0	5.12585	1.01803	5.12585	0
206045_s_at	6.82282	206045_s_at	4.11016	0.000388655	4.11016	1.03609	4.11016	0.000200121
235954_at	-6.82204	235954_at	-3.66967	1.08873	-3.66967	0.000559048	-3.66967	0.00103413
210638_s_at	6.82189	210638_s_at	5.41357	0	5.41357	1.0149	5.41357	0
227318_at	6.8213	227318_at	4.01136	0.000588817	4.01136	1.03839	4.01136	0.000315829
243414_at	-6.82038	243414_at	-4.35656	1.04574	-4.35656	2.51046e-05	-4.35656	7.16934e-05
239167_at	-6.82019	239167_at	-6.11871	1.0053	-6.11871	0	-6.11871	0
238883_at	-6.81972	238883_at	-5.03796	1.02287	-5.03796	0	-5.03796	0
225144_at	6.81942	225144_at	5.22835	0	5.22835	1.01695	5.22835	0
201588_at	6.8193	201588_at	6.8193	0	6.8193	1.00443	6.8193	0
227663_at	-6.81913	227663_at	-4.49522	1.04009	-4.49522	1.89934e-05	-4.49522	2.76319e-05
228204_at	6.81854	228204_at	6.81854	0	6.81854	1.00445	6.81854	0
235567_at	-6.81781	235567_at	-4.66398	1.0341	-4.66398	5.54939e-06	-4.66398	6.33714e-06
203404_at	6.81774	203404_at	5.23558	0	5.23558	1.01677	5.23558	0
1552507_at	-6.81672	1552507_at	-6.81672	1.00161	-6.81672	0	-6.81672	0
213421_x_at	6.81642	213421_x_at	5.46098	0	5.46098	1.0144	5.46098	0
205690_s_at	6.81606	205690_s_at	3.2583	0.00685408	3.2583	1.05928	3.2583	0.00384144
218521_s_at	-6.81397	218521_s_at	-4.14909	1.05656	-4.14909	8.20513e-05	-4.14909	0.000186192
227577_at	6.81356	227577_at	5.03863	0	5.03863	1.01899	5.03863	0
242673_at	-6.81284	242673_at	-5.82447	1.00848	-5.82447	0	-5.82447	0
211452_x_at	-6.81255	211452_x_at	-3.75855	1.08186	-3.75855	0.000384522	-3.75855	0.000763524
229350_x_at	-6.81203	229350_x_at	-5.2439	1.01823	-5.2439	0	-5.2439	0
202443_x_at	-6.81133	202443_x_at	-5.80692	1.00864	-5.80692	0	-5.80692	0
201581_at	6.81129	201581_at	5.08517	0	5.08517	1.01842	5.08517	0
202825_at	6.81112	202825_at	4.19101	0.000281768	4.19101	1.03425	4.19101	0.000158111
38398_at	6.80965	38398_at	3.02264	0.0135258	3.02264	1.06642	3.02264	0.00754481
201024_x_at	-6.80951	201024_x_at	-3.50508	1.10296	-3.50508	0.00104036	-3.50508	0.00179941
213400_s_at	-6.80906	213400_s_at	-5.73731	1.0095	-5.73731	0	-5.73731	0
236007_at	-6.80813	236007_at	-4.35275	1.04598	-4.35275	2.49792e-05	-4.35275	7.1411e-05
217882_at	6.80777	217882_at	5.02564	0	5.02564	1.01918	5.02564	0
242014_at	-6.80701	242014_at	-4.48688	1.04039	-4.48688	1.8859e-05	-4.48688	2.74424e-05
241631_at	-6.80696	241631_at	-6.80696	1.00163	-6.80696	0	-6.80696	0
200891_s_at	-6.80665	200891_s_at	-4.48775	1.04037	-4.48775	1.88679e-05	-4.48775	2.74574e-05
224972_at	6.80661	224972_at	4.15167	0.0003452	4.15167	1.03511	4.15167	0.000184409
218946_at	6.8065	218946_at	4.67949	7.49064e-06	4.67949	1.02504	4.67949	6.44745e-06
208787_at	6.80627	208787_at	6.80627	0	6.80627	1.00447	6.80627	0
241681_at	-6.80577	241681_at	-6.25713	1.00428	-6.25713	0	-6.25713	0
230785_at	-6.80506	230785_at	-6.04047	1.00601	-6.04047	0	-6.04047	0
227260_at	6.80169	227260_at	4.5633	2.76052e-05	4.5633	1.02724	4.5633	1.46156e-05
212749_s_at	6.80077	212749_s_at	4.79575	0	4.79575	1.02266	4.79575	0
222364_at	-6.79989	222364_at	-3.80257	1.07866	-3.80257	0.000333752	-3.80257	0.000662728
204355_at	6.79937	204355_at	4.67612	7.47943e-06	4.67612	1.02508	4.67612	6.43501e-06
224591_at	-6.79824	224591_at	-4.88896	1.02687	-4.88896	0	-4.88896	0
227959_at	-6.79822	227959_at	-5.92131	1.00723	-5.92131	0	-5.92131	0
227713_at	6.79778	227713_at	3.01649	0.0137836	3.01649	1.06663	3.01649	0.00767956
210028_s_at	6.79778	210028_s_at	4.45472	7.02875e-05	4.45472	1.02948	4.45472	4e-05
243887_at	6.79753	243887_at	5.99468	0	5.99468	1.00903	5.99468	0
214715_x_at	-6.79646	214715_x_at	-4.03054	1.06368	-4.03054	0.000131458	-4.03054	0.000273349
217957_at	6.79599	217957_at	4.6991	7.5643e-06	4.6991	1.02479	4.6991	3.27654e-06
211984_at	6.79477	211984_at	3.59703	0.00243779	3.59703	1.04928	3.59703	0.00134054
227585_at	6.79424	227585_at	4.12068	0.000375661	4.12068	1.03581	4.12068	0.000195958
203738_at	6.79395	203738_at	3.80938	0.00122296	3.80938	1.0432	3.80938	0.000655527
202754_at	6.79368	202754_at	6.79368	0	6.79368	1.00454	6.79368	0
219019_at	-6.79334	219019_at	-4.15958	1.05595	-4.15958	8.29016e-05	-4.15958	0.000179401
210987_x_at	6.79254	210987_x_at	6.79254	0	6.79254	1.00456	6.79254	0
236855_at	-6.79207	236855_at	-6.38798	1.00336	-6.38798	0	-6.38798	0
223880_x_at	6.79114	223880_x_at	5.31838	0	5.31838	1.0159	5.31838	0
1553357_at	6.7906	1553357_at	6.30341	0	6.30341	1.00691	6.30341	0
230839_at	6.79033	230839_at	3.13021	0.00998476	3.13021	1.06324	3.13021	0.00556703
223183_at	6.78993	223183_at	2.85431	0.0212718	2.85431	1.07166	2.85431	0.0118745
232653_at	-6.78979	232653_at	-6.06482	1.00576	-6.06482	0	-6.06482	0
218155_x_at	-6.78943	218155_x_at	-3.79004	1.07969	-3.79004	0.000337218	-3.79004	0.000676252
226183_at	6.78842	226183_at	3.44612	0.00384892	3.44612	1.05341	3.44612	0.00214171
243249_at	-6.78835	243249_at	-4.5347	1.03843	-4.5347	9.8912e-06	-4.5347	1.7138e-05
204863_s_at	-6.78817	204863_s_at	-3.77358	1.08082	-3.77358	0.000359765	-3.77358	0.000717075
225544_at	-6.78761	225544_at	-6.33592	1.00369	-6.33592	0	-6.33592	0
215167_at	6.78576	215167_at	6.78576	0	6.78576	1.0046	6.78576	0
219032_x_at	6.78364	219032_x_at	4.03134	0.000506266	4.03134	1.03788	4.03134	0.000273608
233868_x_at	-6.78316	233868_x_at	-3.66786	1.0889	-3.66786	0.000560287	-3.66786	0.00103697
200623_s_at	6.78311	200623_s_at	4.7142	0	4.7142	1.02442	4.7142	0
218682_s_at	6.78245	218682_s_at	4.95421	0	4.95421	1.02042	4.95421	0
207124_s_at	6.78169	207124_s_at	4.96085	0	4.96085	1.02029	4.96085	0
217985_s_at	-6.78153	217985_s_at	-5.60654	1.01161	-5.60654	0	-5.60654	0
1568986_x_at	-6.78076	1568986_x_at	-5.20076	1.01894	-5.20076	0	-5.20076	0
215404_x_at	-6.78005	215404_x_at	-5.59415	1.01184	-5.59415	0	-5.59415	0
233152_x_at	-6.77761	233152_x_at	-5.83949	1.00822	-5.83949	0	-5.83949	0
241686_x_at	-6.77749	241686_x_at	-4.77831	1.0301	-4.77831	0	-4.77831	0
206652_at	-6.77645	206652_at	-5.25219	1.0181	-5.25219	0	-5.25219	0
234753_x_at	-6.77615	234753_x_at	-5.0416	1.02273	-5.0416	0	-5.0416	0
202683_s_at	6.77614	202683_s_at	4.54592	2.72665e-05	4.54592	1.02758	4.54592	1.44217e-05
211546_x_at	6.77581	211546_x_at	5.06591	0	5.06591	1.01873	5.06591	0
218462_at	6.77572	218462_at	4.80946	0	4.80946	1.02239	4.80946	0
210547_x_at	6.77416	210547_x_at	3.67998	0.00180738	3.67998	1.04666	3.67998	0.000987871
233775_x_at	-6.77408	233775_x_at	-3.65714	1.08966	-3.65714	0.000595953	-3.65714	0.00108387
201433_s_at	6.77388	201433_s_at	5.44359	0	5.44359	1.01455	5.44359	0
213423_x_at	6.77378	213423_x_at	6.58354	0	6.58354	1.00545	6.58354	0
210024_s_at	6.77349	210024_s_at	4.90005	0	4.90005	1.02119	4.90005	0
201754_at	6.77315	201754_at	3.26865	0.00665254	3.26865	1.0591	3.26865	0.00370727
243121_x_at	-6.7727	243121_x_at	-6.4153	1.00312	-6.4153	0	-6.4153	0
227948_at	-6.77236	227948_at	-3.83089	1.07656	-3.83089	0.000316521	-3.83089	0.000616416
207953_at	-6.77214	207953_at	-4.63608	1.03502	-4.63608	5.40833e-06	-4.63608	9.2908e-06
228044_at	6.77193	228044_at	5.72081	0	5.72081	1.01158	5.72081	0
209046_s_at	6.77171	209046_s_at	4.83514	0	4.83514	1.02208	4.83514	0
201453_x_at	6.77139	201453_x_at	4.38449	0.000116137	4.38449	1.03086	4.38449	6.05908e-05
218247_s_at	-6.77131	218247_s_at	-4.72912	1.03152	-4.72912	0	-4.72912	0
1557915_s_at	6.7696	1557915_s_at	3.94372	0.000732636	3.94372	1.03998	3.94372	0.000401499
208864_s_at	6.76816	208864_s_at	4.43542	8.82724e-05	4.43542	1.02989	4.43542	4.71698e-05
210252_s_at	6.76816	210252_s_at	3.38786	0.00462452	3.38786	1.05505	3.38786	0.00257538
1556007_s_at	-6.76811	1556007_s_at	-5.25772	1.01803	-5.25772	0	-5.25772	0
212186_at	6.76602	212186_at	5.03338	0	5.03338	1.01907	5.03338	0
218302_at	6.76558	218302_at	3.75886	0.00143469	3.75886	1.04458	3.75886	0.000763878
234086_at	-6.76495	234086_at	-6.10647	1.00543	-6.10647	0	-6.10647	0
212694_s_at	6.76494	212694_s_at	6.76494	0	6.76494	1.00469	6.76494	0
217726_at	6.76433	217726_at	4.74815	0	4.74815	1.02362	4.74815	0
240156_at	-6.76433	240156_at	-6.37023	1.00342	-6.37023	0	-6.37023	0
241798_at	-6.7638	241798_at	-6.7638	1.00165	-6.7638	0	-6.7638	0
241998_at	6.76354	241998_at	4.26338	0.000201265	4.26338	1.03286	4.26338	0.000112955
218375_at	6.76353	218375_at	3.24708	0.00710594	3.24708	1.05965	3.24708	0.00398122
219575_s_at	6.76345	219575_s_at	5.72135	0	5.72135	1.01156	5.72135	0
1553581_s_at	-6.76297	1553581_s_at	-3.75664	1.08203	-3.75664	0.000391021	-3.75664	0.000768637
227567_at	-6.7628	227567_at	-3.41495	1.11115	-3.41495	0.0013928	-3.41495	0.00236436
221711_s_at	6.76274	221711_s_at	4.48017	4.56026e-05	4.48017	1.0289	4.48017	2.99564e-05
200620_at	6.7626	200620_at	5.6149	0	5.6149	1.01263	5.6149	0
202620_s_at	-6.76254	202620_s_at	-5.36437	1.01551	-5.36437	0	-5.36437	0
202897_at	6.76252	202897_at	3.91606	0.000825945	3.91606	1.04079	3.91606	0.000447969
218224_at	6.76163	218224_at	6.76163	0	6.76163	1.00473	6.76163	0
227705_at	6.7603	227705_at	4.86568	0	4.86568	1.02157	4.86568	0
244414_at	-6.75911	244414_at	-5.45336	1.01374	-5.45336	0	-5.45336	0
235805_at	-6.75774	235805_at	-5.31722	1.01657	-5.31722	0	-5.31722	0
232940_s_at	-6.75745	232940_s_at	-3.39124	1.11347	-3.39124	0.00150879	-3.39124	0.00254953
228693_at	-6.7573	228693_at	-6.7573	1.00167	-6.7573	0	-6.7573	0
212988_x_at	6.75573	212988_x_at	3.70491	0.0016757	3.70491	1.04585	3.70491	0.00090489
222043_at	-6.75443	222043_at	-3.86557	1.07377	-3.86557	0.000277038	-3.86557	0.000549672
240180_at	-6.75426	240180_at	-4.42251	1.04315	-4.42251	1.76991e-05	-4.42251	5.17197e-05
222513_s_at	-6.75234	222513_s_at	-4.45013	1.04195	-4.45013	1.81818e-05	-4.45013	3.98089e-05
239071_at	-6.75232	239071_at	-6.75232	1.00171	-6.75232	0	-6.75232	0
215171_s_at	6.75227	215171_s_at	6.75227	0	6.75227	1.00478	6.75227	0
224780_at	-6.7517	224780_at	-4.02083	1.06426	-4.02083	0.000145499	-4.02083	0.000299717
220072_at	-6.75124	220072_at	-6.75124	1.00172	-6.75124	0	-6.75124	0
212450_at	-6.75006	212450_at	-3.08534	1.14966	-3.08534	0.00397337	-3.08534	0.00631438
218377_s_at	6.75006	218377_s_at	4.14763	0.000349839	4.14763	1.03519	4.14763	0.000188088
244868_at	-6.74947	244868_at	-4.13267	1.05779	-4.13267	8.37521e-05	-4.13267	0.000189339
223060_at	6.74883	223060_at	5.86217	0	5.86217	1.00987	5.86217	0
225571_at	-6.74861	225571_at	-4.03804	1.06325	-4.03804	0.000123077	-4.03804	0.00026361
235856_at	-6.74846	235856_at	-6.74846	1.00174	-6.74846	0	-6.74846	0
1555318_at	-6.74827	1555318_at	-6.74827	1.00176	-6.74827	0	-6.74827	0
226581_at	6.74738	226581_at	4.03221	0.000506774	4.03221	1.03784	4.03221	0.000273868
236274_at	-6.74708	236274_at	-4.27035	1.04958	-4.27035	5.42425e-05	-4.27035	0.000113557
200023_s_at	6.74614	200023_s_at	4.39915	0.000116923	4.39915	1.03064	4.39915	5.85093e-05
201023_at	6.74534	201023_at	3.91635	0.00082243	3.91635	1.04073	3.91635	0.00044646
233393_at	-6.74478	233393_at	-6.1864	1.00475	-6.1864	0	-6.1864	0
229811_at	-6.74457	229811_at	-3.74584	1.08287	-3.74584	0.000408895	-3.74584	0.00079032
223244_s_at	6.74425	223244_s_at	3.80496	0.00122799	3.80496	1.04333	3.80496	0.000657705
215952_s_at	6.74409	215952_s_at	6.06481	0	6.06481	1.00849	6.06481	0
208781_x_at	6.74354	208781_x_at	3.9573	0.000685523	3.9573	1.03967	3.9573	0.000374033
227802_at	-6.74306	227802_at	-3.50947	1.10256	-3.50947	0.00103028	-3.50947	0.00177758
209180_at	6.74267	209180_at	3.04668	0.0127161	3.04668	1.06579	3.04668	0.00707664
227687_at	6.74232	227687_at	6.74232	0	6.74232	1.00484	6.74232	0
238642_at	-6.73943	238642_at	-3.55915	1.09762	-3.55915	0.000861785	-3.55915	0.00151244
204906_at	-6.73933	204906_at	-4.59413	1.03638	-4.59413	5.21376e-06	-4.59413	1.19617e-05
203663_s_at	6.73892	203663_s_at	6.55432	0	6.55432	1.00556	6.55432	0
226298_at	6.73879	226298_at	4.69149	7.54148e-06	4.69149	1.02486	4.69149	3.25309e-06
222651_s_at	-6.73614	222651_s_at	-3.66875	1.08881	-3.66875	0.000558546	-3.66875	0.00103643
225461_at	-6.73608	225461_at	-2.8662	1.18129	-2.8662	0.00751897	-2.8662	0.0115136
207791_s_at	6.73605	207791_s_at	5.45048	0	5.45048	1.01451	5.45048	0
228662_at	-6.73407	228662_at	-4.44514	1.04215	-4.44514	1.80995e-05	-4.44514	3.96197e-05
36711_at	-6.73314	36711_at	-6.73314	1.00178	-6.73314	0	-6.73314	0
201113_at	6.73229	201113_at	5.47781	0	5.47781	1.01415	5.47781	0
215221_at	-6.73215	215221_at	-5.40191	1.01473	-5.40191	0	-5.40191	0
222614_at	6.73069	222614_at	6.2893	0	6.2893	1.00703	6.2893	0
212706_at	-6.73033	212706_at	-6.2455	1.00436	-6.2455	0	-6.2455	0
225415_at	-6.73024	225415_at	-5.82569	1.00844	-5.82569	0	-5.82569	0
229483_at	-6.72983	229483_at	-3.69725	1.08622	-3.69725	0.000497925	-3.69725	0.00092944
203616_at	6.72918	203616_at	5.46405	0	5.46405	1.01438	5.46405	0
225413_at	6.72901	225413_at	5.21732	0	5.21732	1.01717	5.21732	0
209818_s_at	6.72825	209818_s_at	3.65561	0.00197984	3.65561	1.04746	3.65561	0.00108646
211939_x_at	6.72781	211939_x_at	3.64097	0.00210841	3.64097	1.04803	3.64097	0.00114613
222994_at	6.72644	222994_at	3.75817	0.00143836	3.75817	1.0446	3.75817	0.000766497
226492_at	6.72615	226492_at	5.70673	0	5.70673	1.01176	5.70673	0
229966_at	-6.72592	229966_at	-5.19118	1.01917	-5.19118	0	-5.19118	0
206169_x_at	-6.72495	206169_x_at	-4.15584	1.05616	-4.15584	8.26162e-05	-4.15584	0.000180862
212530_at	-6.72491	212530_at	-4.01226	1.06486	-4.01226	0.00015024	-4.01226	0.000314195
211955_at	6.72471	211955_at	6.72471	0	6.72471	1.00489	6.72471	0
226024_at	6.72427	226024_at	4.47249	5.82524e-05	4.47249	1.02909	4.47249	3.51732e-05
1556690_s_at	-6.7237	1556690_s_at	-4.02143	1.06422	-4.02143	0.000142554	-4.02143	0.000297945
209184_s_at	-6.72354	209184_s_at	-4.79398	1.02946	-4.79398	0	-4.79398	0
239657_x_at	-6.72296	239657_x_at	-5.36387	1.01553	-5.36387	0	-5.36387	0
241762_at	-6.72154	241762_at	-4.96847	1.02461	-4.96847	0	-4.96847	0
231967_at	6.72115	231967_at	3.92258	0.000811445	3.92258	1.04057	3.92258	0.000441408
206374_at	-6.72072	206374_at	-4.01549	1.06465	-4.01549	0.000150693	-4.01549	0.000305644
238735_at	-6.72059	238735_at	-6.72059	1.0018	-6.72059	0	-6.72059	0
218125_s_at	6.72026	218125_s_at	4.16351	0.000331522	4.16351	1.03484	4.16351	0.000177966
232347_x_at	-6.72014	232347_x_at	-4.08426	1.06038	-4.08426	9.6432e-05	-4.08426	0.000218167
209715_at	-6.71942	209715_at	-5.83795	1.00823	-5.83795	0	-5.83795	0
224612_s_at	6.71936	224612_s_at	4.83683	0	4.83683	1.02203	4.83683	0
212266_s_at	6.71827	212266_s_at	6.64659	0	6.64659	1.00515	6.64659	0
236484_at	-6.71815	236484_at	-4.70448	1.03254	-4.70448	0	-4.70448	3.29164e-06
214075_at	-6.71794	214075_at	-4.77131	1.03036	-4.77131	0	-4.77131	0
1558739_at	-6.71755	1558739_at	-3.8428	1.07548	-3.8428	0.00029987	-3.8428	0.00059455
214313_s_at	-6.71357	214313_s_at	-6.71357	1.00183	-6.71357	0	-6.71357	0
224331_s_at	6.71291	224331_s_at	6.71291	0	6.71291	1.00495	6.71291	0
201993_x_at	6.71185	201993_x_at	5.17274	0	5.17274	1.01757	5.17274	0
212461_at	6.71175	212461_at	3.61236	0.00233307	3.61236	1.04876	3.61236	0.00127011
232125_at	-6.7113	232125_at	-5.63416	1.01109	-5.63416	0	-5.63416	0
200772_x_at	-6.71082	200772_x_at	-4.34318	1.04639	-4.34318	2.89017e-05	-4.34318	8.08031e-05
201114_x_at	6.71034	201114_x_at	4.50074	3.97088e-05	4.50074	1.02843	4.50074	2.77546e-05
224739_at	-6.71025	224739_at	-5.72603	1.00974	-5.72603	0	-5.72603	0
218692_at	6.70777	218692_at	4.58951	2.10084e-05	4.58951	1.02683	4.58951	1.1919e-05
242916_at	-6.70765	242916_at	-5.33175	1.01621	-5.33175	0	-5.33175	0
228768_at	-6.70711	228768_at	-3.73618	1.08343	-3.73618	0.000413498	-3.73618	0.000816575
226175_at	6.70676	226175_at	5.39665	0	5.39665	1.01507	5.39665	0
231896_s_at	6.70576	231896_s_at	3.81972	0.0011817	3.81972	1.04292	3.81972	0.000637437
223454_at	-6.7057	223454_at	-6.7057	1.00185	-6.7057	0	-6.7057	0
213274_s_at	6.70546	213274_s_at	6.70546	0	6.70546	1.00502	6.70546	0
213902_at	6.70308	213902_at	5.09179	0	5.09179	1.01837	5.09179	0
235694_at	-6.70224	235694_at	-4.6157	1.03561	-4.6157	5.32198e-06	-4.6157	9.13798e-06
209445_x_at	6.70184	209445_x_at	3.13417	0.00985344	3.13417	1.06314	3.13417	0.0055
207949_s_at	6.70108	207949_s_at	6.30027	0	6.30027	1.00693	6.30027	0
218667_at	6.70027	218667_at	6.4334	0	6.4334	1.00615	6.4334	0
210357_s_at	-6.70008	210357_s_at	-5.62334	1.0113	-5.62334	0	-5.62334	0
217576_x_at	-6.69829	217576_x_at	-5.61688	1.01143	-5.61688	0	-5.61688	0
243496_at	-6.69822	243496_at	-3.76473	1.08135	-3.76473	0.000377037	-3.76473	0.000750116
212544_at	6.69809	212544_at	3.3333	0.00550558	3.3333	1.05691	3.3333	0.00307605
1557012_a_at	-6.69788	1557012_a_at	-4.82319	1.02875	-4.82319	0	-4.82319	0
200941_at	6.69772	200941_at	3.77034	0.00138169	3.77034	1.0442	3.77034	0.000729426
1566785_x_at	-6.69635	1566785_x_at	-4.70609	1.03246	-4.70609	0	-4.70609	3.29707e-06
225703_at	-6.69621	225703_at	-3.55903	1.09764	-3.55903	0.000861608	-3.55903	0.00151357
232028_at	-6.69571	232028_at	-5.69503	1.01015	-5.69503	0	-5.69503	0
219760_at	6.69397	219760_at	5.96157	0	5.96157	1.00917	5.96157	0
212358_at	6.69372	212358_at	5.07375	0	5.07375	1.01863	5.07375	0
232696_at	-6.6936	232696_at	-4.26661	1.04974	-4.26661	5.40749e-05	-4.26661	0.000113347
49306_at	-6.69324	49306_at	-3.70019	1.08601	-3.70019	0.000487523	-3.70019	0.00091679
219602_s_at	-6.69257	219602_s_at	-6.58145	1.00237	-6.58145	0	-6.58145	0
213714_at	6.69235	213714_at	4.57118	2.77393e-05	4.57118	1.0271	4.57118	1.46843e-05
226770_at	6.69186	226770_at	4.71147	7.62777e-06	4.71147	1.02458	4.71147	3.30907e-06
242573_at	-6.69141	242573_at	-4.39544	1.04422	-4.39544	1.72861e-05	-4.39544	5.83312e-05
222993_at	6.68909	222993_at	4.54247	2.71739e-05	4.54247	1.02768	4.54247	1.43802e-05
228907_at	-6.68874	228907_at	-4.99036	1.02408	-4.99036	0	-4.99036	0
201338_x_at	6.68799	201338_x_at	3.75257	0.00144748	3.75257	1.04472	3.75257	0.000778222
236752_at	-6.68674	236752_at	-3.68411	1.0873	-3.68411	0.000524157	-3.68411	0.000975073
230630_at	-6.68663	230630_at	-6.68663	1.00189	-6.68663	0	-6.68663	0
203617_x_at	-6.68588	203617_x_at	-6.68588	1.00191	-6.68588	0	-6.68588	0
225368_at	-6.68586	225368_at	-4.13355	1.05765	-4.13355	8.3949e-05	-4.13355	0.000189652
216215_s_at	6.68557	216215_s_at	6.68557	0	6.68557	1.00504	6.68557	0
1568877_a_at	-6.68479	1568877_a_at	-3.59001	1.09534	-3.59001	0.000760824	-3.59001	0.00137306
203607_at	6.6843	203607_at	5.0906	0	5.0906	1.01839	5.0906	0
237452_at	-6.68307	237452_at	-6.68307	1.00193	-6.68307	0	-6.68307	0
217908_s_at	6.68227	217908_s_at	5.85997	0	5.85997	1.00991	5.85997	0
228051_at	6.68169	228051_at	3.31409	0.00581582	3.31409	1.05771	3.31409	0.00324309
226718_at	6.68111	226718_at	4.14024	0.000353887	4.14024	1.03532	4.14024	0.000188875
230237_at	6.68088	230237_at	3.3932	0.00455661	3.3932	1.05485	3.3932	0.00253889
202838_at	6.6804	202838_at	3.39074	0.00458523	3.39074	1.05493	3.39074	0.00254979
1558831_x_at	-6.67852	1558831_x_at	-6.2626	1.00423	-6.2626	0	-6.2626	0
203230_at	-6.67838	203230_at	-2.43142	1.26052	-2.43142	0.0227818	-2.43142	0.0335287
226006_at	6.67707	226006_at	3.85199	0.00107498	3.85199	1.04219	3.85199	0.00057542
1561135_at	-6.6767	1561135_at	-6.6767	1.00196	-6.6767	0	-6.6767	0
217969_at	6.67622	217969_at	5.44157	0	5.44157	1.01458	5.44157	0
240159_at	-6.6753	240159_at	-6.19602	1.00462	-6.19602	0	-6.19602	0
211036_x_at	6.67036	211036_x_at	3.59428	0.00245921	3.59428	1.04932	3.59428	0.00135083
31637_s_at	-6.66843	31637_s_at	-3.46724	1.10614	-3.46724	0.00115304	-3.46724	0.00199575
203956_at	-6.66788	203956_at	-4.27536	1.0493	-4.27536	5.06428e-05	-4.27536	0.00010943
201099_at	6.66664	201099_at	6.66664	0	6.66664	1.0051	6.66664	0
225515_s_at	6.66615	225515_s_at	4.95842	0	4.95842	1.02035	4.95842	0
224575_at	6.6649	224575_at	4.72451	0	4.72451	1.02417	4.72451	0
209219_at	6.66317	209219_at	5.85687	0	5.85687	1.00993	5.85687	0
222627_at	-6.66266	222627_at	-4.23314	1.05174	-4.23314	6.69643e-05	-4.23314	0.000132495
233437_at	6.6619	233437_at	3.84613	0.0011046	3.84613	1.04227	3.84613	0.000589697
228010_at	6.66031	228010_at	5.75849	0	5.75849	1.01113	5.75849	0
236283_x_at	-6.65995	236283_x_at	-3.68114	1.08754	-3.68114	0.000531939	-3.68114	0.000986101
206280_at	6.65912	206280_at	3.37508	0.00479723	3.37508	1.05548	3.37508	0.00268952
226693_at	-6.65884	226693_at	-5.24093	1.01827	-5.24093	0	-5.24093	0
234163_at	-6.65834	234163_at	-4.32006	1.04735	-4.32006	3.64372e-05	-4.32006	9.15222e-05
221471_at	6.65742	221471_at	6.02961	0	6.02961	1.00877	6.02961	0
212095_s_at	-6.6572	212095_s_at	-5.02026	1.02327	-5.02026	0	-5.02026	0
204620_s_at	-6.65652	204620_s_at	-6.65652	1.00198	-6.65652	0	-6.65652	0
232531_at	-6.65579	232531_at	-6.1543	1.00501	-6.1543	0	-6.1543	0
213047_x_at	6.6556	213047_x_at	4.3574	0.000138973	4.3574	1.03123	4.3574	6.92726e-05
203227_s_at	-6.655	203227_s_at	-2.8594	1.18218	-2.8594	0.00764282	-2.8594	0.011716
236139_at	-6.65493	236139_at	-6.65493	1.002	-6.65493	0	-6.65493	0
235308_at	-6.65491	235308_at	-5.94597	1.00699	-5.94597	0	-5.94597	0
212710_at	6.65398	212710_at	4.47422	5.83279e-05	4.47422	1.02905	4.47422	3.52017e-05
231387_at	-6.65191	231387_at	-6.65191	1.00202	-6.65191	0	-6.65191	0
211727_s_at	6.65167	211727_s_at	3.36496	0.00493976	3.36496	1.05588	3.36496	0.00277127
237018_at	-6.65133	237018_at	-4.66769	1.03391	-4.66769	5.58036e-06	-4.66769	6.37146e-06
203001_s_at	6.6504	203001_s_at	4.2649	0.000201613	4.2649	1.0328	4.2649	0.000113138
227667_at	-6.64661	227667_at	-5.10776	1.02115	-5.10776	0	-5.10776	0
224439_x_at	6.64458	224439_x_at	5.88251	0	5.88251	1.00971	5.88251	0
228758_at	-6.64445	228758_at	-5.42293	1.01438	-5.42293	0	-5.42293	0
238602_at	-6.64425	238602_at	-3.91566	1.07049	-3.91566	0.000222346	-3.91566	0.000447657
233229_at	-6.64417	233229_at	-6.64417	1.00204	-6.64417	0	-6.64417	0
221290_s_at	-6.64253	221290_s_at	-3.8512	1.07483	-3.8512	0.000283912	-3.8512	0.000576508
226246_at	6.64174	226246_at	5.58109	0	5.58109	1.0131	5.58109	0
1559419_at	-6.64169	1559419_at	-5.20791	1.01875	-5.20791	0	-5.20791	0
227960_s_at	6.64168	227960_s_at	6.06988	0	6.06988	1.00846	6.06988	0
208137_x_at	-6.64072	208137_x_at	-4.02432	1.06409	-4.02432	0.000142814	-4.02432	0.00029084
223443_s_at	6.6407	223443_s_at	4.03064	0.000505759	4.03064	1.03792	4.03064	0.0002734
230973_at	6.6403	230973_at	6.16127	0	6.16127	1.00782	6.16127	0
1557452_at	-6.63863	1557452_at	-6.63863	1.00206	-6.63863	0	-6.63863	0
243001_at	-6.63708	243001_at	-6.13566	1.00513	-6.13566	0	-6.13566	0
242369_x_at	-6.6367	242369_x_at	-4.64746	1.03461	-4.64746	5.47046e-06	-4.64746	6.25586e-06
35666_at	-6.63556	35666_at	-6.63556	1.00209	-6.63556	0	-6.63556	0
237832_at	6.63502	237832_at	3.96062	0.000681382	3.96062	1.03963	3.96062	0.000367634
202165_at	6.63337	202165_at	4.66832	7.4239e-06	4.66832	1.02527	4.66832	6.37349e-06
243465_at	-6.63286	243465_at	-6.63286	1.00213	-6.63286	0	-6.63286	0
1558295_a_at	6.6325	1558295_a_at	4.0441	0.000481013	4.0441	1.03748	4.0441	0.000253797
219626_at	-6.63231	219626_at	-6.10101	1.00552	-6.10101	0	-6.10101	0
202221_s_at	-6.63231	202221_s_at	-4.27484	1.04932	-4.27484	5.06231e-05	-4.27484	0.000109404
205773_at	-6.63183	205773_at	-6.54928	1.00253	-6.54928	0	-6.54928	0
203721_s_at	6.63093	203721_s_at	4.32421	0.00016081	4.32421	1.03169	4.32421	8.69565e-05
203509_at	6.63092	203509_at	2.53156	0.047834	2.53156	1.08189	2.53156	0.0265256
200691_s_at	6.6304	200691_s_at	3.66384	0.0019262	3.66384	1.04718	3.66384	0.00105271
226189_at	-6.62971	226189_at	-5.74353	1.00943	-5.74353	0	-5.74353	0
230262_at	6.62946	230262_at	4.14694	0.00034965	4.14694	1.03521	4.14694	0.000188009
205945_at	-6.62889	205945_at	-6.62889	1.00217	-6.62889	0	-6.62889	0
1554636_at	-6.62847	1554636_at	-5.1193	1.0208	-5.1193	0	-5.1193	0
223272_s_at	6.62835	223272_s_at	6.62835	0	6.62835	1.00523	6.62835	0
235765_at	-6.62781	235765_at	-4.60304	1.03608	-4.60304	5.25486e-06	-4.60304	9.0307e-06
240112_at	-6.6277	240112_at	-5.26532	1.01782	-5.26532	0	-5.26532	0
200849_s_at	-6.62717	200849_s_at	-4.40221	1.04391	-4.40221	1.74064e-05	-4.40221	5.35441e-05
225049_at	6.62667	225049_at	4.66687	7.4129e-06	4.66687	1.02531	4.66687	6.36335e-06
222843_at	6.62659	222843_at	6.04681	0	6.04681	1.0087	6.04681	0
204125_at	6.626	204125_at	5.22477	0	5.22477	1.017	5.22477	0
239476_at	-6.62562	239476_at	-5.37871	1.01521	-5.37871	0	-5.37871	0
1562063_x_at	-6.62536	1562063_x_at	-4.29866	1.04837	-4.29866	4.36335e-05	-4.29866	9.47194e-05
229718_at	-6.62495	229718_at	-6.62495	1.00218	-6.62495	0	-6.62495	0
238178_at	-6.6244	238178_at	-6.6244	1.0022	-6.6244	0	-6.6244	0
1558299_at	-6.62397	1558299_at	-3.28014	1.12563	-3.28014	0.00217747	-3.28014	0.00358157
213005_s_at	-6.62311	213005_s_at	-3.75102	1.08248	-3.75102	0.000401057	-3.75102	0.000777744
242372_s_at	6.62029	242372_s_at	4.85992	0	4.85992	1.02166	4.85992	0
217911_s_at	-6.61961	217911_s_at	-5.84447	1.00814	-5.84447	0	-5.84447	0
207789_s_at	6.61894	207789_s_at	3.80429	0.00123077	3.80429	1.04339	3.80429	0.000658673
202539_s_at	6.61876	202539_s_at	6.45542	0	6.45542	1.00599	6.45542	0
227021_at	-6.61869	227021_at	-5.59135	1.0119	-5.59135	0	-5.59135	0
230130_at	6.61712	230130_at	4.84253	0	4.84253	1.02189	4.84253	0
235486_at	6.61683	235486_at	3.53169	0.00297624	3.53169	1.05085	3.53169	0.00165027
210124_x_at	6.61594	210124_x_at	4.24713	0.000216648	4.24713	1.03316	4.24713	0.000124943
242431_at	-6.61446	242431_at	-3.51676	1.10174	-3.51676	0.0010002	-3.51676	0.00174087
237361_at	-6.61419	237361_at	-4.93963	1.02546	-4.93963	0	-4.93963	0
209815_at	-6.61336	209815_at	-4.69872	1.03273	-4.69872	0	-4.69872	3.27439e-06
201705_at	6.6128	201705_at	3.69751	0.00170407	3.69751	1.04599	3.69751	0.000928508
235537_at	-6.61213	235537_at	-4.99988	1.02381	-4.99988	0	-4.99988	0
236571_at	-6.61112	236571_at	-6.61112	1.00224	-6.61112	0	-6.61112	0
1564378_a_at	-6.61104	1564378_a_at	-6.10156	1.00547	-6.10156	0	-6.10156	0
214739_at	-6.61104	214739_at	-6.42255	1.00305	-6.42255	0	-6.42255	0
229733_s_at	6.61022	229733_s_at	6.61022	0	6.61022	1.0053	6.61022	0
203303_at	6.60993	203303_at	4.53427	3.37838e-05	4.53427	1.02783	4.53427	1.99772e-05
222652_s_at	-6.60848	222652_s_at	-4.20965	1.05308	-4.20965	7.62527e-05	-4.20965	0.000147447
242319_at	-6.60835	242319_at	-3.77004	1.08114	-3.77004	0.000363326	-3.77004	0.000732429
229029_at	6.60824	229029_at	4.88613	0	4.88613	1.02138	4.88613	0
201226_at	6.60814	201226_at	3.80745	0.00122134	3.80745	1.04326	3.80745	0.000656185
225407_at	6.60734	225407_at	4.12561	0.000366631	4.12561	1.03566	4.12561	0.000192583
201200_at	6.60662	201200_at	6.2497	0	6.2497	1.00723	6.2497	0
204684_at	6.60635	204684_at	3.93763	0.00074917	3.93763	1.04012	3.93763	0.00040972
214244_s_at	-6.60474	214244_s_at	-6.56869	1.00242	-6.56869	0	-6.56869	0
225707_at	-6.60363	225707_at	-5.43427	1.01409	-5.43427	0	-5.43427	0
210213_s_at	6.60323	210213_s_at	3.96253	0.000677559	3.96253	1.03957	3.96253	0.000362816
203897_at	6.60239	203897_at	6.60239	0	6.60239	1.00538	6.60239	0
242849_at	-6.60209	242849_at	-5.65728	1.01068	-5.65728	0	-5.65728	0
220349_s_at	-6.60184	220349_s_at	-4.9318	1.02567	-4.9318	0	-4.9318	0
212333_at	6.60128	212333_at	5.0757	0	5.0757	1.01858	5.0757	0
203152_at	6.60042	203152_at	4.75212	0	4.75212	1.02354	4.75212	0
212308_at	6.59844	212308_at	4.01567	0.000560794	4.01567	1.03827	4.01567	0.000305701
243431_at	-6.59739	243431_at	-6.59739	1.00231	-6.59739	0	-6.59739	0
208517_x_at	6.59656	208517_x_at	3.88678	0.000943831	3.88678	1.04136	3.88678	0.000507086
244350_at	-6.5965	244350_at	-6.5965	1.00233	-6.5965	0	-6.5965	0
210406_s_at	6.59634	210406_s_at	6.06227	0	6.06227	1.00851	6.06227	0
204555_s_at	-6.59609	204555_s_at	-5.30442	1.017	-5.30442	0	-5.30442	0
224414_s_at	-6.59557	224414_s_at	-6.49765	1.00274	-6.49765	0	-6.49765	0
230058_at	-6.59542	230058_at	-3.7326	1.08373	-3.7326	0.00042397	-3.7326	0.000829661
201232_s_at	6.59531	201232_s_at	4.47836	5.20833e-05	4.47836	1.02892	4.47836	3.26531e-05
213151_s_at	-6.59454	213151_s_at	-5.24805	1.01816	-5.24805	0	-5.24805	0
219553_at	6.59411	219553_at	6.59411	0	6.59411	1.00539	6.59411	0
201125_s_at	-6.59328	201125_s_at	-3.98646	1.06632	-3.98646	0.000167746	-3.98646	0.000334006
226313_at	6.59314	226313_at	3.96383	0.000678211	3.96383	1.03953	3.96383	0.000363472
218283_at	6.59295	218283_at	3.62739	0.00220815	3.62739	1.04839	3.62739	0.00119978
228660_x_at	6.59289	228660_x_at	6.0952	0	6.0952	1.00823	6.0952	0
238199_x_at	-6.59254	238199_x_at	-5.00761	1.02358	-5.00761	0	-5.00761	0
215423_at	6.59169	215423_at	4.70363	7.58725e-06	4.70363	1.02471	4.70363	3.28947e-06
223215_s_at	6.58998	223215_s_at	4.18525	0.00030837	4.18525	1.03437	4.18525	0.000168176
225332_at	6.58982	225332_at	5.60941	0	5.60941	1.0127	5.60941	0
223219_s_at	6.58808	223219_s_at	4.51727	3.34672e-05	4.51727	1.02811	4.51727	2.25035e-05
204720_s_at	6.58756	204720_s_at	6.58756	0	6.58756	1.00541	6.58756	0
237782_at	-6.58742	237782_at	-4.56912	1.0373	-4.56912	5.08906e-06	-4.56912	1.46714e-05
207463_x_at	6.58703	207463_x_at	5.23628	0	5.23628	1.01676	5.23628	0
210648_x_at	6.587	210648_x_at	5.64685	0	5.64685	1.01231	5.64685	0
209503_s_at	6.58665	209503_s_at	3.96735	0.00066506	3.96735	1.03945	3.96735	0.000358501
222239_s_at	-6.58638	222239_s_at	-4.61536	1.03565	-4.61536	5.31632e-06	-4.61536	9.12964e-06
203246_s_at	6.58542	203246_s_at	6.58542	0	6.58542	1.00543	6.58542	0
201690_s_at	6.58482	201690_s_at	5.47119	0	5.47119	1.01428	5.47119	0
225788_at	6.58464	225788_at	6.42577	0	6.42577	1.00623	6.42577	0
204842_x_at	-6.5841	204842_x_at	-3.4407	1.10864	-3.4407	0.00127449	-3.4407	0.00219126
216044_x_at	6.58354	216044_x_at	5.80787	0	5.80787	1.01058	5.80787	0
206284_x_at	6.58332	206284_x_at	4.89204	0	4.89204	1.02124	4.89204	0
231170_at	6.58324	231170_at	6.56412	0	6.56412	1.00552	6.56412	0
201821_s_at	6.58213	201821_s_at	4.42829	0.000100063	4.42829	1.03014	4.42829	5.19481e-05
1553186_x_at	-6.58198	1553186_x_at	-4.21062	1.05302	-4.21062	7.63359e-05	-4.21062	0.000147675
218477_at	6.5817	218477_at	3.80327	0.00123462	3.80327	1.04341	3.80327	0.000661659
231972_at	6.58159	231972_at	5.27526	0	5.27526	1.01632	5.27526	0
1556069_s_at	-6.58133	1556069_s_at	-6.58133	1.00239	-6.58133	0	-6.58133	0
224999_at	-6.58073	224999_at	-5.73118	1.00965	-5.73118	0	-5.73118	0
228690_s_at	6.58003	228690_s_at	4.41664	9.92556e-05	4.41664	1.03039	4.41664	5.14668e-05
202121_s_at	6.5798	202121_s_at	3.36136	0.00501717	3.36136	1.05602	3.36136	0.00280606
208248_x_at	6.57949	208248_x_at	2.70299	0.0313426	2.70299	1.07699	2.70299	0.0175028
209915_s_at	6.57702	209915_s_at	5.37632	0	5.37632	1.01521	5.37632	0
213693_s_at	-6.57546	213693_s_at	-6.57546	1.0024	-6.57546	0	-6.57546	0
230651_at	-6.57472	230651_at	-3.52826	1.10055	-3.52826	0.000954955	-3.52826	0.00167059
220370_s_at	-6.57428	220370_s_at	-4.12237	1.05824	-4.12237	8.31393e-05	-4.12237	0.000196199
235435_at	-6.57355	235435_at	-3.51148	1.10239	-3.51148	0.00101812	-3.51148	0.00176827
212636_at	-6.57348	212636_at	-3.65547	1.08987	-3.65547	0.000596849	-3.65547	0.00108758
207877_s_at	6.57334	207877_s_at	3.1137	0.010423	3.1137	1.06383	3.1137	0.0058305
200954_at	6.57308	200954_at	5.7769	0	5.7769	1.01096	5.7769	0
230006_s_at	6.57216	230006_s_at	6.21975	0	6.21975	1.00745	6.21975	0
235672_at	-6.57024	235672_at	-3.80086	1.07883	-3.80086	0.000333083	-3.80086	0.000663265
40446_at	-6.56995	40446_at	-5.41893	1.01445	-5.41893	0	-5.41893	0
243469_at	-6.56835	243469_at	-5.35812	1.0157	-5.35812	0	-5.35812	0
213156_at	-6.568	213156_at	-3.60911	1.09359	-3.60911	0.000703292	-3.60911	0.00128631
220979_s_at	6.568	220979_s_at	4.39796	0.000116779	4.39796	1.03068	4.39796	5.84053e-05
220741_s_at	6.5677	220741_s_at	4.21691	0.000258427	4.21691	1.03366	4.21691	0.000141875
240121_x_at	-6.56734	240121_x_at	-4.01251	1.06484	-4.01251	0.000150286	-4.01251	0.000314254
244646_at	-6.56716	244646_at	-6.38373	1.0034	-6.38373	0	-6.38373	0
219134_at	-6.56628	219134_at	-6.56628	1.00244	-6.56628	0	-6.56628	0
204387_x_at	-6.56597	204387_x_at	-3.18889	1.136	-3.18889	0.00293319	-3.18889	0.00472262
201176_s_at	6.56538	201176_s_at	3.49432	0.00334316	3.49432	1.05208	3.49432	0.0018543
205899_at	6.56401	205899_at	5.84831	0	5.84831	1.01006	5.84831	0
219028_at	-6.56387	219028_at	-6.56387	1.00246	-6.56387	0	-6.56387	0
222310_at	-6.56345	222310_at	-3.70048	1.08594	-3.70048	0.000487861	-3.70048	0.000917199
229108_at	6.56317	229108_at	4.09157	0.00040625	4.09157	1.0364	4.09157	0.000211492
228858_at	-6.56309	228858_at	-4.09698	1.05972	-4.09698	8.76908e-05	-4.09698	0.00020633
226896_at	6.56252	226896_at	4.27347	0.000196418	4.27347	1.03271	4.27347	0.000109302
40829_at	-6.56217	40829_at	-4.59093	1.0365	-4.59093	5.19751e-06	-4.59093	1.19403e-05
217947_at	-6.561	217947_at	-4.13335	1.05771	-4.13335	8.38645e-05	-4.13335	0.000189534
220467_at	-6.55969	220467_at	-6.55969	1.00248	-6.55969	0	-6.55969	0
220744_s_at	6.55946	220744_s_at	5.30116	0	5.30116	1.01613	5.30116	0
223059_s_at	-6.5585	223059_s_at	-4.61438	1.03573	-4.61438	5.30504e-06	-4.61438	9.11577e-06
236739_at	-6.55595	236739_at	-4.60529	1.03599	-4.60529	5.2687e-06	-4.60529	9.04977e-06
237472_at	-6.55533	237472_at	-6.55533	1.0025	-6.55533	0	-6.55533	0
214527_s_at	6.55396	214527_s_at	4.95801	0	4.95801	1.02037	4.95801	0
217900_at	6.55359	217900_at	6.49237	0	6.49237	1.0058	6.49237	0
225864_at	-6.55323	225864_at	-4.94901	1.02519	-4.94901	0	-4.94901	0
221689_s_at	6.55213	221689_s_at	6.55213	0	6.55213	1.00558	6.55213	0
[truncated: 52,614 more rows]

## Sheet: Details
RankProd	Result of the RankProd approach. The result is given as two tables. Up-regulated and Down regulated
Up-regulated	The list of up regulated probes
Down-regulated	The list of down regulated probes
Probe Id	Probe ids
RP/Rsum	The rank product of each probe
FC:(class1/class2)	Fold change between controls and disease samples
pfp	Percentage of false positive
p-value	p-value for each probe.
Comparison	The table that shows the comparison between rabkProd result and combined analysis result.
Probe ID	The union of coloured (alfa, beta)-k and generalised (alfa, beta)-k feature set problem approach resulted probes.
CABK	The list of probes that are common with the column probe ID and the generalised(alfa, beta)-k feature set problem approach result, marked it as X.
GABK	The list of probes that are common with the column probe ID and the coloured(alfa, beta)-k feature set problem approach result, marked it as X.
RP	The probe which is present in the RankProd result and Up is the in the list of up regulated and down is the one in the list of down regulated probes of RankProd result.
RP/Rsum	The rank product value for those probes which is present in the RankProd result.
GeneMeta	Result of GeneMeta approach
pos.zSco	Positive Z-score
pos.FDR	Positive false discovery rate
neg.zSco	Negative Z-score
neg.FDR	Negative false discovery rate
two.sided.zSco	Two sided Z-score
two.sided.FDR	Two sided false discovery rate
Comparison	The table that shows the comparison between GeneMeta result and combined analysis result.
Probe ID	The union of coloured (alfa, beta)-k and generalised (alfa, beta)-k feature set problem approach resulted probes.
CABK	The list of probes that are common with the column probe ID and the generalised(alfa, beta)-k feature set problem approach result, marked it as X.
GABK	The list of probes that are common with the column probe ID and the coloured(alfa, beta)-k feature set problem approach result, marked it as X.
Two sided FDR	the false discovery rate for those probes that are in the GeneMeta result.
