# Supplementary material for: Identification of Differentially Expressed Genes through Integrated Study of Alzheimer’s Disease Affected Brain Regions
Source: PLoS One. 2016 Apr 6;11(4):e0152342. doi: 10.1371/journal.pone.0152342 (PMC4822961; doi:10.1371/journal.pone.0152342)
Supplement: S9 Table — Sensitivity of the Coloured (α,β)-k results to the suppression of one or two region’s data. In the table, common probes between the results of Coloured (α,β)-k for the five regions, and when the EC, the HIP or both MTG+PC regions are excluded from the data. (XLS) [file pone.0152342.s011.xls]

## Sheet: Details
This worksheet contains the results of sensitivity analysis, which is perfdormed by removing one or two datasets from the cobnined dataset.
1. Combined Analysis	The result of coloured (alfa, beta)-k feature set approach
2. Sensitivity Analysis	The resultsof sensitivity analysis
CABK	colored (alfa, beta)-k feature se approach result
CABK-EC	coloured (alfa, beta)-k feature set approch result on the combined dataset of HIP, MTG, PC and SFG; that is excluding EC
CABK-HIP	coloured (alfa, beta)-k feature set approch result on the combined dataset of EC, MTG, PC and SFG; that is excluding HIP
CABK-MTG-PC	coloured (alfa, beta)-k feature set approch result on the combined dataset of EC and SFG; that is excluding MTG and PC
Probe ID	Union of the resulted list of probes from CABK, CABK-EC, CABK-HIP, CABK-MTG-PC
BF-Value	Bonferroni corrected p-value
	The number of probes present in the union of probes is given at the top of the table
Count	The total number of appearance of each probes
Annotation	The gene symbol corresponds to each probe

## Sheet: SensitivityAnalysis
Total		Combined Analysis	Sensitivity Analysis			Count	Annotation
2014		825	1180	725	724
probe ID	BF-value	CABK	CABK-EC	CABK-HIP	CABK-MTG-PC
210976_s_at	5.75543e-23	X	X	X	X	4	PFKM
200039_s_at	8.0145e-23	X	X	X	X	4	PSMB2
211993_at	6.42503e-22	X	X			2	WNK1
221476_s_at	8.60884e-22	X		X	X	3	RPL15
211921_x_at	9.29541e-22	X	X	X	X	4	PTMA
46665_at	1.01939e-21	X	X	X	X	4	SEMA4C
238558_at	1.71324e-21	X	X	X	X	4
208549_x_at	3.57697e-21	X	X	X	X	4	PTMA
223319_at	2.26256e-19	X	X	X	X	4	GPHN
208732_at	7.52584e-19	X	X	X	X	4	RAB2A
213555_at	1.27531e-18	X	X		X	3	RWDD2A
203146_s_at	1.48232e-18	X		X	X	3	GABBR1
224567_x_at	1.91461e-18	X	X	X	X	4	MALAT1
212296_at	2.36066e-18	X	X	X	X	4	PSMD14
200708_at	3.18003e-18	X	X	X	X	4	GOT2
204786_s_at	3.29094e-18	X	X	X	X	4	IFNAR2
215543_s_at	3.43608e-18	X	X	X	X	4	LARGE
228027_at	3.76682e-18	X	X			2	GPRASP2
230392_at	5.22772e-18	X		X	X	3
1568604_a_at	8.01076e-18	X	X			2	CADPS
203517_at	1.28062e-17	X				1	MT
224689_at	3.39685e-17	X		X	X	3	MANBAL
236338_at	3.64697e-17	X	X	X	X	4
207170_s_at	4.42394e-17	X	X			2	LETMD1
215021_s_at	4.79697e-17	X	X		X	3	NR
223035_s_at	7.1786e-17	X	X	X	X	4	FARSB
227322_s_at	7.56397e-17	X				1	BCCIP
225649_s_at	9.2195e-17	X	X	X	X	4	STK35
211615_s_at	1.45681e-16	X	X			2	LRPPRC
218138_at	1.5198e-16	X	X			2	MKKS
223037_at	1.93984e-16	X	X	X	X	4	PDZD11
1553274_a_at	2.68246e-16	X	X			2	SNRNP48
201065_s_at	2.72913e-16	X		X	X	3
227404_s_at	3.01186e-16	X		X	X	3	EGR1
209583_s_at	3.23885e-16	X		X	X	3	CD200
226377_at	3.53728e-16	X	X			2
238851_at	3.5945e-16	X	X	X	X	4	ANKRD13A
203068_at	3.74244e-16	X	X	X	X	4	KLHL21
204270_at	3.87413e-16	X	X	X	X	4	SKI
209001_s_at	4.09753e-16	X	X	X	X	4	ANAPC13
203264_s_at	4.21967e-16	X	X	X		3	ARHGEF9
218953_s_at	5.31899e-16	X	X	X	X	4	PCYO
225172_at	8.38837e-16	X	X	X	X	4	CRAMP1L
212450_at	8.61555e-16	X		X	X	3	SECISBP2L
225234_at	8.95423e-16	X	X	X	X	4	CBL
201837_s_at	9.2725e-16	X				1	SUPT7L
211930_at	1.03861e-15	X		X	X	3	HNRNPA3
223107_s_at	1.1542e-15	X	X			2	ZCCHC17
218671_s_at	1.34339e-15	X	X			2	ATPIF1
201002_s_at	1.53325e-15	X				1
200640_at	1.64896e-15	X	X	X	X	4	YWHAZ
200980_s_at	1.69765e-15	X	X	X	X	4	PDHA1
212832_s_at	1.73144e-15	X	X	X	X	4	CKAP5
239333_x_at	2.00702e-15	X	X	X	X	4
205787_x_at	2.34926e-15	X	X	X	X	4	ZC3H11A
209163_at	2.6735e-15	X		X	X	3	CYB561
213015_at	2.97327e-15	X		X	X	3	BB
202144_s_at	3.4052e-15	X	X	X	X	4	ADSL
227944_at	3.55744e-15	X	X		X	3	PTPN3
208722_s_at	3.98205e-15	X				1	ANAPC5
224879_at	4.06852e-15	X	X			2	TMEM261
1555495_a_at	4.74325e-15	X		X	X	3	CWC27
217761_at	5.75884e-15	X		X	X	3	ADI1
50221_at	5.94941e-15	X	X			2	TFEB
219670_at	6.09459e-15	X	X	X		3	BEND5
205047_s_at	6.21392e-15	X	X			2	ASNS
201758_at	8.28856e-15	X				1	TSG101
222809_x_at	8.54267e-15	X		X	X	3	CCDC85C
1569302_at	8.54621e-15	X	X	X	X	4	CEP295
208969_at	8.62671e-15	X	X	X	X	4	NDUFA9
201305_x_at	8.9563e-15	X	X	X	X	4	ANP32B
212978_at	9.24151e-15	X				1	LRRC8B
208616_s_at	9.30663e-15	X				1	PTP4A2
232940_s_at	9.36944e-15	X				1	KMT2C
213457_at	1.21659e-14	X		X	X	3	MFHAS1
212122_at	1.71139e-14	X				1	RHOQ
210640_s_at	1.76542e-14	X				1	GPER1
241216_at	1.96718e-14	X		X	X	3
205514_at	2.79443e-14	X	X	X	X	4	ZNF415
235225_at	3.32794e-14	X	X			2	SCN2B
212645_x_at	4.24423e-14	X		X	X	3	BRE
215529_x_at	4.28368e-14	X				1	DIP2A
217941_s_at	4.76407e-14	X				1	ERBB2IP
36907_at	5.03004e-14	X	X			2	MVK
233313_at	5.16759e-14	X	X	X	X	4
223461_at	5.3378e-14	X	X		X	3	TBC1D7
211995_x_at	5.86758e-14	X	X			2	ACTG1
1558678_s_at	6.74337e-14	X	X	X	X	4	MALAT1
224462_s_at	6.94615e-14	X	X			2	CHCHD6
229793_at	7.69084e-14	X				1	ASAH2B
218788_s_at	8.12646e-14	X	X			2	SMYD3
203466_at	9.07151e-14	X	X	X	X	4	MPV17
201391_at	9.18014e-14	X		X	X	3	TRAP1
212491_s_at	9.48778e-14	X		X	X	3	DNAJC8
201676_x_at	9.56967e-14	X	X			2	PSMA1
209953_s_at	9.82056e-14	X				1	CDC37
215383_x_at	1.02069e-13	X	X	X	X	4	SPG21
224413_s_at	1.04044e-13	X				1	TM2D2
208713_at	1.05483e-13	X	X			2	HNRNPUL1
217964_at	1.14536e-13	X				1	TTC19
220690_s_at	1.24708e-13	X				1	DHRS7B
209153_s_at	1.2969e-13	X	X			2	TCF3
201924_at	1.36874e-13	X				1	AFF1
233216_at	1.38778e-13	X	X	X	X	4	ZDHHC21
200732_s_at	1.56578e-13	X	X	X	X	4	PTP4A1
226037_s_at	1.65114e-13	X		X	X	3	TAF9B
210425_x_at	1.7701e-13	X	X	X		3	GOLGA8B
225917_at	2.46802e-13	X		X	X	3
235575_at	2.57672e-13	X		X	X	3
239035_at	2.62182e-13	X	X	X	X	4	MTHFR
41220_at	3.15069e-13	X		X	X	3
205531_s_at	3.25655e-13	X				1	GLS2
201371_s_at	3.30293e-13	X	X	X	X	4	CUL3
221974_at	3.65658e-13	X				1	IPW
222364_at	4.08035e-13	X		X	X	3	SLC44A1
225219_at	4.12394e-13	X		X	X	3	SMAD5
202364_at	4.18667e-13	X				1	M
235567_at	4.29608e-13	X		X	X	3	RORA
211566_x_at	4.39372e-13	X				1	BRE
218824_at	4.5724e-13	X	X			2	PNMAL1
234997_x_at	4.75626e-13	X		X	X	3
226022_at	4.97814e-13	X				1	SASH1
1568877_a_at	5.56958e-13	X		X	X	3	ACBD5
202534_x_at	5.60754e-13	X	X		X	3	DHFR
215385_at	5.61987e-13	X	X	X	X	4
213122_at	5.79538e-13	X				1	TSPYL5
238017_at	7.53603e-13	X	X	X	X	4	SDR16C5
224366_s_at	7.54373e-13	X	X	X	X	4	REPS1
39891_at	7.58618e-13	X	X	X		3	ZNF710
204228_at	7.72855e-13	X	X		X	3	PPIH
200639_s_at	8.16223e-13	X		X	X	3	YWHAZ
36711_at	1.15572e-12	X	X	X	X	4	MAFF
214436_at	1.19012e-12	X		X	X	3	FB
224509_s_at	1.26771e-12	X	X			2	RTN4IP1
1553693_s_at	1.28585e-12	X		X	X	3	CBR4
239831_at	1.28639e-12	X	X	X	X	4	TMEM106C
229531_at	1.39887e-12	X	X	X	X	4
223024_at	1.48719e-12	X	X	X	X	4	AP1M1
203769_s_at	1.66563e-12	X				1	STS
214375_at	1.82121e-12	X	X	X	X	4
204159_at	1.86486e-12	X				1	CDKN2C
223804_s_at	1.88854e-12	X				1	THUMPD3
202551_s_at	1.93595e-12	X		X	X	3	CRIM1
224739_at	2.50802e-12	X		X	X	3	PIM3
49077_at	2.67667e-12	X		X	X	3	PPME1
214728_x_at	2.97624e-12	X	X			2	SMARCA4
229687_s_at	3.3742e-12	X		X	X	3	LOC100287017
203296_s_at	3.5394e-12	X				1	ATP1A2
224780_at	3.59675e-12	X				1	RBM17
206551_x_at	3.65061e-12	X				1	KLHL24
1316_at	3.76938e-12	X	X	X	X	4	THRA
213151_s_at	4.15086e-12	X				1
229537_at	4.59659e-12	X		X	X	3	LMO4
227959_at	4.87122e-12	X		X	X	3
230559_x_at	5.36671e-12	X				1	FGD4
203017_s_at	5.73159e-12	X				1	SS
207084_at	6.01962e-12	X		X	X	3	POU3F2
227891_s_at	6.05355e-12	X	X	X	X	4	TAF15
201592_at	6.6369e-12	X	X			2	EIF3H
1559003_a_at	7.13127e-12	X		X		2	CCDC163P
225368_at	7.19436e-12	X				1	HIPK2
202041_s_at	7.36355e-12	X	X			2	FIBP
236484_at	7.47077e-12	X	X	X	X	4
201550_x_at	7.71711e-12	X				1	ACTG1
202330_s_at	7.93061e-12	X		X	X	3	UNG
208704_x_at	7.93416e-12	X	X	X	X	4	APLP2
201938_at	8.17583e-12	X		X		2	CDK2AP1
209332_s_at	8.27793e-12	X				1	MA
235119_at	1.35316e-11	X				1	TAF3
201987_at	1.42594e-11	X	X		X	3	MED13
206562_s_at	1.45427e-11	X	X	X	X	4	CSNK1A1
205194_at	1.59129e-11	X	X			2	PSPH
223519_at	1.59162e-11	X		X	X	3	ZAK
212501_at	1.74252e-11	X		X	X	3	CEBPB
203620_s_at	2.11123e-11	X				1	FCHSD2
238009_at	2.17506e-11	X	X		X	3
230630_at	2.46508e-11	X				1	AK4
224999_at	2.59606e-11	X			X	2
213315_x_at	2.67795e-11	X	X			2	C
212114_at	2.86393e-11	X	X	X	X	4	AT
214779_s_at	3.01777e-11	X				1	SGSM3
233039_at	3.21958e-11	X		X	X	3
225788_at	3.93164e-11	X	X			2	RRP36
212348_s_at	3.94526e-11	X		X	X	3	KDM1A
212244_at	3.95305e-11	X				1
203336_s_at	4.12494e-11	X	X	X		3	ITGB1BP1
225117_at	4.43729e-11	X				1	KANSL1
223112_s_at	4.46087e-11	X				1	NDUFB10
81811_at	4.5774e-11	X		X	X	3
209411_s_at	4.67168e-11	X				1	GGA3
1558546_at	4.85019e-11	X	X			2	DNASE1
225356_at	5.33936e-11	X	X	X	X	4
200811_at	5.34891e-11	X				1	CIRBP
218133_s_at	5.4675e-11	X	X			2	NIF3L1
225387_at	5.60986e-11	X				1	TSPAN5
208936_x_at	5.79999e-11	X		X	X	3	LGALS8
205559_s_at	5.98857e-11	X	X	X	X	4	PCSK5
210381_s_at	6.34159e-11	X				1	CCKBR
218059_at	7.3521e-11	X				1	ZNF706
200875_s_at	8.13918e-11	X				1	NOP56
202829_s_at	8.57476e-11	X		X	X	3	VAMP7
210250_x_at	9.42884e-11	X				1	ADSL
222513_s_at	9.51247e-11	X		X	X	3	SORBS1
210357_s_at	9.65038e-11	X				1	SMO
200720_s_at	9.75566e-11	X			X	2	ACTR1A
200954_at	1.17513e-10	X		X	X	3	ATP6V0C
213388_at	1.18739e-10	X				1	PDE4DIP
222154_s_at	1.24652e-10	X		X	X	3	SPATS2L
202176_at	1.37843e-10	X				1	ERCC3
1554593_s_at	1.41338e-10	X		X	X	3	SLC1A6
217840_at	1.43031e-10	X				1	DD
242413_at	1.52012e-10	X		X	X	3
202838_at	1.60578e-10	X	X			2	FUCA1
1559419_at	1.8843e-10	X	X			2	CACNB2
201463_s_at	1.88586e-10	X	X			2	TALDO1
230213_at	2.0528e-10	X				1	C19orf43
235805_at	2.06259e-10	X				1
212132_at	2.24443e-10	X		X		2	LSM14A
207949_s_at	2.47096e-10	X				1	ICA1
202432_at	2.50529e-10	X				1	PPP3CB
212833_at	2.52099e-10	X				1	SLC25A46
222423_at	2.83211e-10	X	X			2	NDFIP1
220155_s_at	2.83259e-10	X				1	BRD9
242139_s_at	2.88111e-10	X				1
241798_at	2.91994e-10	X	X	X	X	4
226443_at	2.92526e-10	X	X			2	FAM122A
200068_s_at	2.96121e-10	X				1	CAN
224925_at	3.17744e-10	X				1	PRE
223062_s_at	3.2244e-10	X				1	PSAT1
219640_at	3.37248e-10	X	X			2	CLDN15
233437_at	3.44688e-10	X		X	X	3	GABRA4
1553313_s_at	3.4679e-10	X	X	X		3	SLC5A3
201323_at	3.83672e-10	X				1	EBNA1BP2
1561158_at	4.07278e-10	X		X	X	3
222982_x_at	4.07695e-10	X		X	X	3	SLC38A2
211955_at	4.39337e-10	X				1	IPO5
226232_at	5.25197e-10	X				1	GDF11
238919_at	5.36306e-10	X		X	X	3
238560_at	5.44738e-10	X		X	X	3	CALCOCO2
1558792_x_at	5.46963e-10	X		X	X	3	AP2A1
37950_at	5.58783e-10	X				1	PREP
212360_at	6.06314e-10	X				1	AMPD2
229966_at	6.07779e-10	X		X	X	3	EWSR1
223145_s_at	6.17941e-10	X				1	AKIRIN2
226770_at	6.46985e-10	X				1	MAGI3
225534_at	6.61149e-10	X				1	SMIM19
217882_at	6.61925e-10	X	X			2	EMC3
224598_at	6.63402e-10	X	X	X	X	4	MGAT4B
208986_at	6.65948e-10	X				1	TCF12
211983_x_at	6.78059e-10	X				1	ACTG1
203405_at	7.17132e-10	X	X			2	PSMG1
1566638_at	7.45466e-10	X				1
210987_x_at	8.07437e-10	X	X		X	3	TPM1
219564_at	8.14528e-10	X				1	KCNJ16
201067_at	8.27041e-10	X		X	X	3	PSMC2
212726_at	8.43065e-10	X	X			2	PHF2
227062_at	8.60368e-10	X	X			2
210268_at	8.66861e-10	X		X	X	3	NF
212119_at	8.98326e-10	X	X			2	RHOQ
242319_at	1.05654e-09	X	X		X	3	DGKG
223350_x_at	1.10661e-09	X				1	LIN7C
210027_s_at	1.13017e-09	X				1	APE
218763_at	1.14087e-09	X	X			2	ST
212417_at	1.26696e-09	X				1	SCAMP1
204842_x_at	1.27002e-09	X	X			2	PRKAR2A
240948_at	1.31401e-09	X		X	X	3
212165_at	1.33304e-09	X	X			2
236901_at	1.34707e-09	X	X	X		3
200067_x_at	1.37775e-09	X				1	SN
213405_at	1.40862e-09	X				1	RAB22A
238029_s_at	1.45546e-09	X				1	SLC16A14
208777_s_at	1.58217e-09	X	X			2	PSMD11
215167_at	1.64787e-09	X		X	X	3	MED14
205773_at	1.71253e-09	X				1	CPEB3
222445_at	1.86207e-09	X				1	SLC39A9
220072_at	1.98837e-09	X		X	X	3	CSPP1
242819_at	2.04156e-09	X				1
207132_x_at	2.22857e-09	X	X	X	X	4	PFDN5
224895_at	2.88843e-09	X				1	YAP1
231817_at	3.10455e-09	X				1	USP53
229676_at	3.44807e-09	X				1	MTPAP
227195_at	3.53096e-09	X				1	ZNF503
208003_s_at	3.55636e-09	X	X			2	NFAT5
212988_x_at	3.69731e-09	X				1	ACTG1
211758_x_at	3.80467e-09	X				1	T
244327_at	3.87668e-09	X				1
238567_at	3.92207e-09	X				1	SGPP2
1560145_at	4.33043e-09	X				1	MKLN1
223272_s_at	4.50628e-09	X				1	NTPCR
228763_at	4.65394e-09	X	X			2	MDP1
1557293_at	4.67857e-09	X	X	X	X	4	LINC00969
201415_at	4.9436e-09	X		X	X	3	GSS
213214_x_at	5.57741e-09	X				1	ACTG1
228662_at	5.9894e-09	X	X	X	X	4	SOCS7
217726_at	6.1632e-09	X	X	X	X	4	COPZ1
216527_at	6.21055e-09	X	X	X	X	4
215907_at	6.91933e-09	X				1
217028_at	8.70814e-09	X	X	X	X	4
213794_s_at	8.79252e-09	X				1	NGDN
243791_at	8.85126e-09	X		X	X	3
221699_s_at	9.52948e-09	X				1	DD
224217_s_at	9.83049e-09	X				1	FAF1
204300_at	9.88402e-09	X	X			2	GATB
243121_x_at	1.19531e-08	X				1
232195_at	1.2462e-08	X				1	GPR158
214314_s_at	1.34706e-08	X				1	EIF5B
212282_at	1.349e-08	X				1	TMEM97
207435_s_at	1.39166e-08	X				1	SRRM2
241998_at	1.57036e-08	X				1	C2orf80
238525_at	1.67443e-08	X		X	X	3	DD
1552536_at	1.79682e-08	X				1	VTI1A
225313_at	1.80563e-08	X				1	FAM217B
226365_at	1.82054e-08	X				1
239474_at	1.82368e-08	X				1
1561686_at	1.91357e-08	X		X	X	3
225050_at	2.11028e-08	X		X	X	3	ZNF512
238701_x_at	2.14627e-08	X				1	COLCA1
200620_at	2.29685e-08	X				1	TMEM59
210524_x_at	2.44101e-08	X				1
202138_x_at	2.62204e-08	X		X	X	3	AIMP2
230839_at	2.80898e-08	X				1	PRMT8
203440_at	3.06584e-08	X				1	CDH2
219387_at	3.09614e-08	X		X	X	3	CCDC88A
243704_at	3.16056e-08	X		X	X	3
226879_at	3.28571e-08	X				1	HVCN1
230886_at	3.60712e-08	X				1
209009_at	3.80468e-08	X				1	ESD
203485_at	4.12283e-08	X		X	X	3	RTN1
228028_at	4.29047e-08	X				1	GAREML
240602_at	4.51452e-08	X	X	X	X	4	HBS1L
1562898_at	4.82988e-08	X	X	X	X	4
218381_s_at	4.89542e-08	X	X	X	X	4	U2AF2
226009_at	5.0031e-08	X		X	X	3	DPCD
229448_at	5.61165e-08	X				1	CERS1
201324_at	6.06392e-08	X		X	X	3	EMP1
224726_at	6.33086e-08	X				1	MIB1
201854_s_at	6.65121e-08	X		X	X	3	ATMIN
209459_s_at	6.86223e-08	X	X	X	X	4	ABAT
243184_at	7.31882e-08	X				1
212178_s_at	7.32248e-08	X		X	X	3
222796_at	7.46625e-08	X				1	PTCD1
1555318_at	7.51059e-08	X	X			2	HIF3A
203152_at	7.56265e-08	X				1	MRPL40
222651_s_at	8.59427e-08	X		X	X	3	TRPS1
210686_x_at	8.9914e-08	X		X	X	3	SLC25A16
226017_at	9.24126e-08	X				1	CMTM7
210908_s_at	9.53429e-08	X	X	X	X	4	PFDN5
219028_at	9.53911e-08	X		X	X	3	HIPK2
228776_at	1.05679e-07	X				1	GJC1
233816_at	1.07467e-07	X		X	X	3
219204_s_at	1.20509e-07	X		X	X	3	SRR
201569_s_at	1.2298e-07	X				1	SAMM50
227484_at	1.33371e-07	X				1	SRGAP1
212356_at	1.38294e-07	X				1	KHNYN
219343_at	1.45446e-07	X				1	CDC37L1
206039_at	1.45547e-07	X				1	RAB33A
211970_x_at	1.53905e-07	X				1	ACTG1
209250_at	1.55713e-07	X	X	X	X	4	DEGS1
218543_s_at	1.60406e-07	X		X	X	3	PARP12
200976_s_at	1.65951e-07	X	X	X	X	4	TA
1554079_at	1.66597e-07	X				1	GALNT18
1559044_at	1.67681e-07	X	X			2	E
209362_at	1.68491e-07	X	X			2	MED21
214087_s_at	1.92548e-07	X				1	MYBPC1
224585_x_at	2.00242e-07	X				1	ACTG1
201529_s_at	2.21115e-07	X				1	RPA1
227064_at	2.26139e-07	X				1	ANKRD40
229798_s_at	2.29696e-07	X				1
215714_s_at	2.34477e-07	X				1	SMARCA4
231311_at	2.35681e-07	X				1
221432_s_at	2.50574e-07	X				1	SLC25A28
218140_x_at	2.64149e-07	X				1	SRPRB
208668_x_at	2.73241e-07	X				1	HMGN2
221236_s_at	2.77537e-07	X	X			2	STMN4
227904_at	2.85068e-07	X				1	AZI2
235697_at	2.85414e-07	X		X	X	3
232997_at	2.98708e-07	X				1
226933_s_at	3.19041e-07	X				1	LOC100287917
1552257_a_at	3.3513e-07	X				1	TTLL12
219440_at	3.3802e-07	X				1	RAI2
222759_at	3.47279e-07	X				1	SUV420H1
201939_at	3.4939e-07	X				1	PLK2
200783_s_at	3.56603e-07	X				1	STMN1
223250_at	3.80903e-07	X				1	KLHL7
227260_at	3.8541e-07	X				1	ANKRD10
218263_s_at	4.34491e-07	X				1	ZBED5
238545_at	4.42113e-07	X	X			2	BRD7
1552506_at	4.44602e-07	X				1	CRB2
207826_s_at	4.45316e-07	X				1	ID3
221886_at	4.49844e-07	X		X	X	3	DENND2A
236204_at	4.52073e-07	X				1	COPS8
1554542_at	4.71761e-07	X				1	SLC25A48
225731_at	5.13647e-07	X				1	ANKRD50
226750_at	5.17386e-07	X				1	LARP1B
224932_at	5.40223e-07	X				1	CHCHD10
229065_at	5.89102e-07	X		X	X	3	SLC35F3
235706_at	5.896e-07	X				1	CPM
224983_at	7.11435e-07	X				1	SCARB2
219359_at	7.14921e-07	X				1	ATHL1
240857_at	7.60138e-07	X				1	DNAH9
232653_at	7.91171e-07	X		X	X	3
218152_at	8.3171e-07	X	X			2	HMG20A
206258_at	1.009e-06	X				1	ST8SIA5
203565_s_at	1.10494e-06	X				1	MNAT1
221607_x_at	1.10617e-06	X				1	ACTG1
238786_at	1.12711e-06	X				1
203632_s_at	1.14621e-06	X				1	GPRC5B
201057_s_at	1.15045e-06	X		X	X	3	GOLGB1
212281_s_at	1.40977e-06	X	X		X	3	TMEM97
210048_at	1.69706e-06	X				1	NAPG
217367_s_at	1.85309e-06	X				1	ZH
208717_at	2.05127e-06	X				1	O
202936_s_at	2.20967e-06	X				1	SO
200023_s_at	2.28745e-06	X				1	EIF3F
220415_at	2.28766e-06	X	X			2	TNNI3K
243667_at	2.49394e-06	X				1
241696_at	2.51751e-06	X				1
220775_s_at	2.59087e-06	X				1	UEVLD
235049_at	3.07386e-06	X		X	X	3	ADCY1
1558733_at	3.21851e-06	X	X		X	3	SOAT1
244661_at	3.44195e-06	X	X			2	LOC100292959
213789_at	3.48275e-06	X				1
242888_at	4.07521e-06	X				1	SLC16A6
230748_at	4.16811e-06	X				1	SPAG7
200053_at	4.29923e-06	X	X	X	X	4	SNW1
222183_x_at	4.57071e-06	X				1	PRPF4
209161_at	4.58522e-06	X				1	TMCC1
227112_at	4.69889e-06	X				1	PDGFA
229830_at	4.70455e-06	X				1	MRPS30
218398_at	5.38592e-06	X				1	RBM12
212170_at	5.39143e-06	X				1	DDR2
225442_at	5.54858e-06	X				1	MAPK14
202530_at	5.59367e-06	X				1	SMG5
34868_at	5.64306e-06	X				1	FO
206015_s_at	5.70619e-06	X				1	DD
220890_s_at	5.75903e-06	X				1	CSK
202329_at	6.09109e-06	X	X			2	MRPL13
218049_s_at	6.3007e-06	X				1	AGAP3
239026_x_at	6.47617e-06	X	X	X	X	4	LAMB1
211651_s_at	6.67471e-06	X				1	OIP5-AS1
225225_at	7.17672e-06	X				1	ZNF32
209538_at	7.65549e-06	X				1	ELMO1
204513_s_at	7.69119e-06	X				1	F
201636_at	9.94309e-06	X		X	X	3	NDN
209550_at	1.03917e-05	X				1
238273_at	1.05152e-05	X				1	NDC1
234672_s_at	1.07005e-05	X				1
1569192_at	1.09992e-05	X				1	ANK3
209442_x_at	1.12088e-05	X				1	NKRF
205004_at	1.21452e-05	X				1	ARHGEF18
213039_at	1.31094e-05	X		X	X	3	CDHR3
231582_at	1.34611e-05	X				1	MAP1S
218522_s_at	1.37165e-05	X		X	X	3	ESAM
225369_at	1.37403e-05	X				1	NAMPT
217738_at	1.4944e-05	X				1	ZNF449
228968_at	1.58111e-05	X				1
1557155_a_at	2.10597e-05	X	X	X	X	4
1555653_at	2.15484e-05	X	X			2	SCAI
228174_at	2.19554e-05	X				1	SHANK2
213308_at	2.43799e-05	X				1	JADE1
235024_at	2.49423e-05	X				1	O
219133_at	2.95615e-05	X				1	EIF4A1
201530_x_at	3.14645e-05	X				1	FKSG49
224284_x_at	3.19687e-05	X	X			2
201736_s_at	3.60379e-05	X				1	MEG3
1552507_at	3.8277e-05	X		X	X	3	NEO1
1553186_x_at	3.8377e-05	X		X	X	3	ACSL6
1556690_s_at	3.8477e-05	X		X	X	3	TRMT5
1557895_at	3.8577e-05	X		X	X	3	PYGB
222328_x_at	3.86738e-05	X				1	RND1
1558279_a_at	3.8677e-05	X		X	X	3	PL
1558695_at	3.8777e-05	X		X	X	3
1558831_x_at	3.88771e-05	X		X	X	3
1559949_at	3.89771e-05	X		X	X	3	GAB2
1560116_a_at	3.90771e-05	X		X	X	3	EPHB6
1560689_s_at	3.91771e-05	X		X	X	3	AN
1560741_at	3.92771e-05	X		X	X	3	VEGFA
1562416_at	3.93771e-05	X		X	X	3
1563781_at	3.94771e-05	X		X	X	3
1565620_at	3.95771e-05	X		X	X	3	TSN
1568603_at	3.97771e-05	X		X	X	3	MTO1
1568612_at	3.98771e-05	X		X	X	3	HBS1L
1568763_s_at	3.99771e-05	X		X	X	3
1569482_at	4.00771e-05	X		X	X	3	ACSL3
1570210_x_at	4.01771e-05	X		X	X	3	NR4A2
200047_s_at	4.02771e-05	X		X	X	3
200098_s_at	4.03771e-05	X		X	X	3
200625_s_at	4.04771e-05	X		X	X	3	HTR2A
204321_at	4.34506e-05	X		X	X	3	PPM1A
225864_at	5.61772e-05	X		X	X	3	ACAT1
211207_s_at	5.62062e-05	X				1	CDK10
221952_x_at	5.88854e-05	X				1
201481_s_at	5.89777e-05	X				1	HCLS1
210056_at	6.33692e-05	X				1	LOC100289577
1559496_at	6.34773e-05	X			X	2	OR4D2
1569200_at	6.35773e-05	X			X	2	EFNA5
1569477_at	6.36773e-05	X			X	2	KLC2
200089_s_at	6.37773e-05	X			X	2	PRKAB2
227276_at	6.40813e-05	X				1	PHYKPL
217622_at	6.48976e-05	X	X			2	ARHGEF7
225870_s_at	6.58773e-05	X			X	2	PFDN4
1562110_at	6.59773e-05	X			X	2	LINC00957
1563130_a_at	6.60773e-05	X			X	2
1563482_at	6.61773e-05	X			X	2	STK24
225719_s_at	6.81773e-05	X			X	2
229204_at	7.7558e-05	X				1	SPIN3
203853_s_at	8.02331e-05	X				1	FGF1
204718_at	8.91003e-05	X		X	X	3	LIN7B
214783_s_at	0.000100813	X	X			2
210513_s_at	0.00011901	X				1	PRO
1565614_at	0.000132341	X				1
233901_at	0.00014584	X				1	C10orf67
1558299_at	0.000149345	X	X		X	3	SST
201515_s_at	0.000161231	X				1	CDADC1
1554825_at	0.00018396	X	X		X	3	AHR
235975_at	0.00019901	X				1	LMO4
209316_s_at	0.000211492	X	X	X	X	4
241873_at	0.000234625	X			X	2	MYCBP2
201660_at	0.000236252	X				1	DT
204622_x_at	0.000248173	X		X	X	3	THSD7A
231049_at	0.000255924	X				1	SYTL2
239822_at	0.000267151	X				1	SYTL2
207135_at	0.000270877	X				1	ZNF230
1554769_at	0.000301643	X	X		X	3	CD3EAP
227728_at	0.000348418	X				1	LINC00868
205412_at	0.000411693	X				1
203468_at	0.00045157	X		X	X	3	SLIT2
210891_s_at	0.000470964	X				1	SRP72
202957_at	0.000490495	X				1
241904_at	0.000513422	X				1
1555377_at	0.000569835	X				1	DOK3
233814_at	0.00059652	X				1
218906_x_at	0.000601415	X				1
1556007_s_at	0.000657488	X	X		X	3	DENND5A
1558027_s_at	0.000669004	X				1	CCDC155
232488_at	0.00068181	X				1	BLMH
239397_at	0.000754037	X				1	LH
205362_s_at	0.000879195	X				1	FYN
1564207_at	0.000982961	X				1	ATF6
243891_at	0.00100319	X				1
215188_at	0.00101115	X				1	MCM3AP
230333_at	0.00124007	X				1	ATP6V1G1
1555882_at	0.00127681	X				1	AMD1
205117_at	0.00131718	X		X	X	3	MAP1A
241957_x_at	0.00147012	X				1	MIF-AS1
1563881_at	0.00151513	X	X	X	X	4	CCDC117
226560_at	0.00166214	X				1	ZFAND6
229376_at	0.00232417	X				1	APC
223203_at	0.00241898	X				1	PCSK7
1553845_x_at	0.00254255	X				1	RAPGEF5
213921_at	0.00256674	X		X		2	APOC1
1555923_a_at	0.00273031	X	X	X	X	4	RPS11
233647_s_at	0.0027349	X		X	X	3	THTPA
202820_at	0.00280742	X		X	X	3	FAM178A
209204_at	0.0028528	X				1	ATP6V0E1
225923_at	0.00357708	X	X	X	X	4	MED25
1557623_at	0.00384789	X				1
201959_s_at	0.00415592	X				1	TFE3
235721_at	0.00419994	X				1	PRKCA
214920_at	0.0043534	X				1	LARS
225496_s_at	0.00458034	X		X	X	3	KLHL17
232914_s_at	0.00476769	X				1	SLC25A37
205791_x_at	0.00485988	X				1	CHD5
205264_at	0.0051122	X				1	ZC3H15
225880_at	0.00517635	X			X	2	RAB14
1556533_at	0.00525185	X				1
243314_at	0.00531975	X				1	HSP90AA1
209897_s_at	0.00544115	X				1	RPL27A
208095_s_at	0.00598977	X				1	CFL2
1555489_at	0.00636131	X				1	PTPRA
1558048_x_at	0.00672384	X				1	NR
200079_s_at	0.00694946	X	X		X	3	ITPRIPL2
223553_s_at	0.00712176	X	X			2	ZNF580
202759_s_at	0.00804011	X				1	RNASEH2C
1565852_at	0.00816346	X				1	HCFC1
1562201_x_at	0.00854151	X	X		X	3
212561_at	0.00882618	X				1
200685_at	0.00996951	X	X	X	X	4	NFIC
240950_s_at	0.0105643	X				1	SH3GLB2
202179_at	0.0118258	X				1	STO
206140_at	0.0122788	X	X	X	X	4	DMPK
210105_s_at	0.0124403	X				1	MRPL41
226941_at	0.0124533	X				1	SMARCA2
1562280_at	0.0131489	X	X	X	X	4
1558345_a_at	0.0144965	X	X	X	X	4	ZNF213
224375_at	0.0155574	X		X		2	BUB3
212269_s_at	0.0164738	X				1	CEP170B
208737_at	0.0184507	X				1	CEP97
201197_at	0.0188969	X				1	GNB1L
215391_at	0.0259277	X				1	CRLS1
1556316_s_at	0.0277088	X				1
225644_at	0.0358808	X				1	VPS13C
221613_s_at	0.0415952	X				1	ZNF561
203525_s_at	0.0450249	X				1	NUCKS1
232248_at	0.0466572	X				1	N4BP1
225750_at	0.0593203	X	X		X	3
204680_s_at	0.0609677	X	X	X	X	4	ZBED6
213553_x_at	0.0629188	X				1	SPG7
213350_at	0.0729272	X				1
218540_at	0.0732605	X				1	DNAJC18
203482_at	0.0733395	X			X	2
214149_s_at	0.0896927	X				1	CWF19L2
1553993_s_at	0.0980929	X				1
207909_x_at	0.107843	X				1	PCBP1-AS1
212457_at	0.108496	X				1
213093_at	0.112511	X		X	X	3	EGFR
222428_s_at	0.119814	X		X	X	3	C16orf52
229792_at	0.121872	X				1	LOC642361
226179_at	0.130746	X				1
217250_s_at	0.136631	X		X	X	3	ZNF827
201593_s_at	0.142087	X	X			2
211503_s_at	0.147339	X				1	DVL2
211996_s_at	0.156751	X	X			2	EPC1
211968_s_at	0.165816	X				1
203034_s_at	0.186475	X				1	GAS2L1
224352_s_at	0.191145	X				1
213795_s_at	0.206711	X				1
209982_s_at	0.208577	X				1
228074_at	0.256395	X				1
220748_s_at	0.320552	X				1	LOC646214
226453_at	0.320891	X				1
202473_x_at	0.387419	X				1
231034_s_at	0.551912	X				1	DTNA
237674_at	0.555722	X				1	WWC1
213298_at	0.602952	X			X	2
224432_at	0.606435	X				1	HIVEP3
231969_at	0.691671	X				1	PIK3C2A
37996_s_at	0.704282	X	X	X	X	4	RIMS1
225423_x_at	0.705781	X				1
217707_x_at	0.717874	X	X			2
223929_s_at	0.860777	X				1	NDUFAF7
227207_x_at	0.910056	X				1
209974_s_at	0.923206	X				1	YTHDC1
213242_x_at	0.995833	X				1
235918_x_at	1.77154	X			X	2	MRPS5
220762_s_at	1.77154	X				1	ELK4
241741_at	1.77154	X	X	X	X	4	MZF1
242343_x_at	1.77154	X	X	X	X	4	ZNF721
232386_at	1.77154	X		X	X	3
235200_at	1.77154	X	X	X		3	ING5
229353_s_at	1.77154	X	X			2	LMF2
32069_at	1.77154	X	X	X	X	4
238812_at	1.77154	X	X	X	X	4	AKAP8L
243648_at	1.77154	X		X	X	3	CFLAR
230885_at	1.77154	X	X	X	X	4	FB
237018_at	1.77154	X	X		X	3	RPL7A
238115_at	1.77154	X		X	X	3	GOLGA2
229264_at	1.77154	X			X	2	TRIM46
237040_at	1.77154	X		X	X	3
237768_x_at	1.77154	X	X	X	X	4
235482_at	1.77154	X		X		2	TRIM9
239497_at	1.77154	X	X		X	3
1565483_at	1.77154	X				1
230296_at	1.78154	X	X		X	3	EPM2AIP1
228839_s_at	1.79154	X	X	X	X	4
243329_at	1.80154	X	X		X	3
243617_at	1.81154	X		X	X	3
239096_at	1.82154	X	X	X		3
57532_at	1.83154	X	X	X		3
234969_s_at	1.84154	X	X	X	X	4
243442_x_at	1.85154	X	X			2	WDR1
31874_at	1.86154	X	X			2
236752_at	1.87154	X		X	X	3	CIRH1A
244778_x_at	1.88154	X		X	X	3	ANAPC16
244803_at	1.89154	X	X	X		3
237937_x_at	1.90154	X	X			2
236283_x_at	1.91154	X	X	X	X	4
236488_s_at	1.92154	X	X	X	X	4	EP400
228858_at	1.93154	X	X			2	CAPZB
227084_at	1.94154	X		X	X	3	SMAD1
236725_at	1.95154	X	X			2
232288_at	1.96154	X	X		X	3	PRR11
235122_at	1.97154	X	X		X	3
241905_at	1.98154	X				1	LOC286437
231986_at	1.99154	X		X	X	3	LOC100289494
229315_at	2.00154	X		X	X	3	FAM19A1
239102_s_at	2.00654	X	X		X	3	NADK2
230379_x_at	2.00754	X	X		X	3
243827_at	2.01154	X	X	X	X	4
228556_at	2.02154	X		X	X	3
242712_x_at	2.02854	X	X	X	X	4	ADRB1
237560_at	2.03154	X	X	X	X	4	ACACB
238761_at	2.04154	X		X	X	3
40569_at	2.04954	X		X	X	3	CEP85L
228029_at	2.05154	X			X	2	KIAA2018
239469_at	2.06154	X			X	2
228287_at	2.07054	X	X	X	X	4
31837_at	2.07154	X	X			2	ABHD2
242240_at	2.08254	X	X	X		3
240554_at	2.09154	X		X	X	3	CMBL
239629_at	2.09354	X	X	X	X	4	LOC222070
242829_x_at	2.10454	X	X	X	X	4	RUFY3
234873_x_at	2.11254	X		X		2
35436_at	2.11554	X		X		2
238147_at	2.12654	X	X		X	3	KIAA0368
235964_x_at	2.13354	X		X	X	3
239678_at	2.13754	X	X	X	X	4	DIS3L2
230280_at	2.14854	X		X	X	3
233037_at	2.15454	X		X	X	3
230790_x_at	2.15954	X	X	X	X	4	CNOT3
227847_at	2.17054	X		X	X	3	NUMBL
240758_at	2.17553	X		X	X	3
244859_at	2.18154	X			X	2	DHFRL1
239179_at	2.19254	X		X	X	3	CLEC2L
228487_s_at	2.19653	X		X	X	3
231281_at	2.20354	X	X	X	X	4
236153_at	2.21454	X				1
240282_at	2.21753	X			X	2
233405_at	2.22554	X	X		X	3	ACACB
230656_s_at	2.23654	X		X	X	3
229145_at	2.23853	X	X	X	X	4	FDFT1
243593_s_at	2.24754	X	X	X		3	SYS1
244511_at	2.25854	X		X	X	3	SGSM2
233702_x_at	2.25953	X		X	X	3	CAPN1
230629_s_at	2.26954	X	X			2	REV3L
37012_at	2.28053	X		X		2	SLC22A3
227798_at	2.28054	X		X	X	3
243025_at	2.29154	X	X	X	X	4	PPP2R2C
232215_x_at	2.30153	X		X	X	3	C3orf70
230713_at	2.30254	X	X	X	X	4	B2M
239762_at	2.31354	X	X			2	KDM4B
231387_at	2.32253	X	X	X	X	4	IAH1
230923_at	2.32454	X		X	X	3	DCAF8
228594_at	2.33554	X	X	X	X	4
234723_x_at	2.34353	X		X	X	3
241391_at	2.34654	X	X	X	X	4
235730_at	2.35754	X		X	X	3
229309_at	2.36453	X		X	X	3	ACSL6
43427_at	2.36854	X		X	X	3	TGS1
227772_at	2.37954	X		X	X	3	TTC27
228007_at	2.38553	X		X	X	3	NUDT7
227435_at	2.39054	X	X	X	X	4	C11orf1
231329_at	2.40154	X	X	X	X	4
244027_at	2.40653	X		X	X	3	EIF3B
63825_at	2.41254	X		X	X	3
240018_at	2.42354	X		X		2	ZNF83
234981_x_at	2.42753	X		X	X	3
51774_s_at	2.43454	X	X			2	CHRNB2
227802_at	2.44554	X		X	X	3	SP4
237798_at	2.44853	X	X		X	3	SEC22C
241786_at	2.45654	X	X		X	3	CHRM1
236368_at	2.46754	X		X	X	3	MGC70870
241893_at	2.46953	X	X	X		3	EPHA4
238602_at	2.47854	X	X	X	X	4	KCNIP4
236934_at	2.48954	X		X	X	3	SEMA3F
236139_at	2.49053	X		X	X	3	DENR
229143_at	2.50054	X	X	X	X	4	ZFAND6
242195_x_at	2.51153	X	X	X	X	4	ANKDD1A
237107_at	2.51154	X			X	2	CACNA1C
241727_x_at	2.52254	X	X	X	X	4
232173_at	2.53253	X		X	X	3	ITPKB
228974_at	2.53354	X		X	X	3
244045_at	2.54454	X		X		2
235887_at	2.55353	X		X	X	3	FAM85A
237600_at	2.55554	X	X	X	X	4
49452_at	2.56654	X		X	X	3	OTUB1
243525_at	2.57453	X		X	X	3
241954_at	2.57754	X	X	X	X	4	MED16
238470_at	2.58854	X		X	X	3	ITPRIPL2
36129_at	2.59553	X	X	X	X	4
232012_at	2.59954	X	X		X	3	SLC32A1
238736_at	2.61054	X			X	2
242578_x_at	2.61653	X		X	X	3
238108_at	2.62154	X		X		2	NME7
228010_at	2.63254	X			X	2	ATAD1
235562_at	2.63752	X	X	X	X	4	ZFR
232311_at	2.64354	X	X	X	X	4	UBE3A
235789_at	2.65454	X		X	X	3	KMT2D
230621_at	2.65852	X		X	X	3
243318_at	2.66554	X			X	2	ANKRD34A
244610_x_at	2.67654	X		X	X	3
233319_x_at	2.67952	X	X	X	X	4	SRSF4
236949_at	2.68754	X	X	X	X	4
227663_at	2.69854	X	X	X	X	4
229725_at	2.70052	X		X	X	3	NFATC2IP
238346_s_at	2.70954	X		X	X	3
244248_at	2.72054	X	X	X		3	FNIP1
228855_at	2.72152	X		X	X	3	ANK2
231530_s_at	2.73154	X		X	X	3	MALAT1
243275_at	2.74252	X	X	X	X	4
236274_at	2.74254	X		X	X	3	KHSRP
235288_at	2.75354	X	X	X	X	4	GLG1
236429_at	2.76352	X		X	X	3
232797_at	2.76454	X		X	X	3	RAI1
241389_at	2.77554	X		X	X	3	LINC00657
236265_at	2.78452	X			X	2	PITRM1
236268_at	2.78654	X		X	X	3	KTN1
231783_at	2.79754	X	X		X	3	YLPM1
242136_x_at	2.80552	X		X	X	3	SFSWAP
229374_at	2.80854	X		X	X	3	NAV2
236783_at	2.81954	X		X	X	3	RTN3
35666_at	2.82652	X	X	X	X	4	PEBP1
231896_s_at	2.83054	X	X		X	3
239757_at	2.84154	X	X	X		3	EAPP
229497_at	2.84752	X	X	X	X	4
242973_at	2.85254	X	X	X	X	4	NAV1
234989_at	2.86354	X	X	X	X	4	UBE2W
235213_at	2.86852	X		X		2	JAK1
240005_at	2.87454	X		X	X	3	PNISR
244673_at	2.88554	X		X	X	3
238716_at	2.88952	X		X	X	3
242239_at	2.89654	X	X	X	X	4	NDRG4
38710_at	2.90754	X		X	X	3	LZTS2
243459_x_at	2.91052	X		X		2	ELAVL3
43544_at	2.91854	X	X	X	X	4	PEBP1
227792_at	2.92954	X		X	X	3	ZNF827
234578_at	2.93152	X		X	X	3	NSL1
240532_at	2.94054	X		X	X	3
242688_at	2.95154	X	X	X	X	4
234081_at	2.95252	X		X	X	3	MTMR4
227556_at	2.96254	X		X	X	3	RB1
227585_at	2.97352	X	X	X		3
33148_at	2.97354	X		X	X	3	RBM39
234163_at	2.98454	X	X	X	X	4	SLCO3A1
227527_at	2.99452	X		X	X	3
243561_at	2.99554	X	X	X	X	4	BLCAP
232735_at	3.01552	X		X	X	3	C16orf62
242407_at	3.03652	X		X	X	3	MADD
242837_at	3.05752	X		X	X	3	CSRNP1
240331_at	3.07852	X		X	X	3	NDUFA6
233908_x_at	3.09952	X		X	X	3
238130_at	3.12051	X	X	X	X	4	PTAR1
225961_at	3.4991	X	X	X	X	4	FBRSL1
226086_at	3.56277	X		X	X	3	PPP1R11
226101_at	3.60006	X		X	X	3	SREBF2
226112_at	5.64772e-05			X	X	2
226143_at	1.93842e-06		X		X	2	SEC62
226169_at	5.25703e-05		X	X	X	3
226195_at	0.00656098		X	X	X	3	DNASE1
226223_at	5.65772e-05			X	X	2
226484_at	0.000134175		X		X	2
226501_at	5.67772e-05			X	X	2	MKNK1
226544_x_at	5.68772e-05			X	X	2	RBM27
226573_at	6.21773e-05			X	X	2
226625_at	5.69772e-05			X	X	2	RAB18
226690_at	5.70772e-05			X	X	2
226718_at	5.71772e-05			X	X	2
226791_at	6.22773e-05			X	X	2
226886_at	0.00585179		X	X	X	3
226892_at	0.0145558			X	X	2	PTPN13
226898_s_at	5.73772e-05			X	X	2
1552302_at	0.000622706		X			1	ATR
1552735_at	5.78772e-05			X		1
1553107_s_at	0.000142302		X			1
1553172_at	0.00170767		X			1
1553681_a_at	0.000355451		X			1
1553909_x_at	7.99312e-05		X			1	DAAM1
1553960_at	5.79772e-05			X		1	SMURF2
1553984_s_at	0.0146552		X			1	GLIS1
1554116_s_at	0.000947325		X			1
1554565_x_at	0.000273438		X			1
1554770_x_at	0.000334463		X			1
1554963_at	0.00902829		X			1
1555363_s_at	0.00554892		X			1	SAFB2
1555579_s_at	5.80772e-05			X		1	PPARD
1555881_s_at	1.15901e-05		X			1	MADD
1555894_s_at	0.000214914		X			1	WAS
1556069_s_at	0.00943839		X			1	SDCCAG3
1556336_at	0.0109617		X			1	GAK
1556416_s_at	0.0034661		X			1	KDM6B
1556641_at	0.000355493		X			1	TJAP1
1556682_s_at	0.0215451		X			1	WIZ
1556950_s_at	0.00705623		X			1	COL5A3
1557012_a_at	0.0171612		X			1	AMBRA1
1557384_at	0.0534872		X			1	ARHGEF40
1557507_at	0.000684526		X			1	LOC222070
1557718_at	0.00306058		X			1	ENGASE
1557737_s_at	0.044087		X			1	KCNE4
1557780_at	0.0368555		X			1	RASEF
1557814_a_at	0.0132721		X			1
1557996_at	0.0230201		X			1
1558078_at	0.00204219		X			1	FLJ35934
1558426_x_at	0.00046153		X			1	KDSR
1558592_at	0.00067536		X			1
1558692_at	0.0476227		X	X		2
1558740_s_at	0.00201581		X			1
1558783_at	0.00631699		X			1	NEDD1
1559023_a_at	0.00873476		X			1	AKT2
1559060_a_at	0.00270604		X	X		2	SNRPN
1559259_at	0.00250871		X	X		2
1559402_a_at	0.00279175		X			1	LOC285949
1559479_at	0.00130822		X			1	AGAP4
1559618_at	0.000539918		X			1	PPP1R11
1560199_x_at	0.00135891		X			1	CADPS
1560445_x_at	0.00184152		X			1	GABRG2
1560775_at	0.0131148		X			1
1560982_at	0.00190087		X	X		2	PPP6R2
1561167_at	0.0215136		X			1	ANAPC5
1561362_at	0.000294668		X			1	CAP1
1561642_at	0.00597548		X			1	YWHAQ
1562013_a_at	0.00634126		X			1	HSPA1A
1562144_at	0.000280563		X			1	BCLAF1
1562529_s_at	0.0860323		X			1	TRIM14
1564378_a_at	4.63638e-05		X			1	C3orf38
1566079_at	0.00204784		X			1	CHD4
1566303_s_at	3.23274e-05			X		1	SEC11A
1566848_x_at	0.000882539		X			1	PLEKHB2
1566887_x_at	0.00140205		X	X		2	FAM127A
1568916_at	0.00022314		X	X		2	SUPT7L
1569069_s_at	0.0274915		X			1	KIF5B
1569126_at	0.00187142		X			1	ACAA1
1569129_s_at	4.0809e-05		X			1	IDH3A
1569409_x_at	0.00259721		X			1	AP2S1
1569597_at	0.0155981		X			1	MAML1
1569661_at	0.00119362		X			1	PFKFB3
1570511_at	0.00492854		X			1	IDH3G
200001_at	0.0105756		X			1	SNRPB2
200006_at	9.58176e-05		X			1	LEPROTL1
200009_at	0.000119411		X			1	TOB1
200064_at	0.000105884		X			1	UROS
200072_s_at	0.00824547		X	X		2	BMS1
200082_s_at	0.010109		X			1	EEF1D
200099_s_at	5.81772e-05			X		1	TRAPPC12
200623_s_at	5.82772e-05			X		1	RB1
200629_at	0.000678094		X			1	BCL6
200631_s_at	0.00488942		X			1	FB
200642_at	0.000178484		X			1	ARHGAP32
200647_x_at	0.000193384		X			1	LPL
200650_s_at	0.00159714		X			1	TCF4
200657_at	0.000186538		X			1	NQO2
200658_s_at	0.000580105		X			1	KIF1A
200693_at	4.05771e-05			X	X	2	RAP1GAP
200695_at	0.000105889		X			1	BTN2A1
200703_at	0.001426		X			1	SLC17A7
200705_s_at	5.83772e-05			X		1	CHKA
200735_x_at	0.00213711		X			1	BRPF1
200750_s_at	0.000584034		X			1	PPIC
200754_x_at	7.28772e-05		X	X	X	3	NAP1L1
200775_s_at	0.00385223		X		X	2	LSM7
200786_at	0.0017991		X			1	L1CAM
200792_at	5.67176e-05		X			1	DNAJC6
200799_at	4.06771e-05			X		1	ORC5
200812_at	0.00417277		X			1	RPH3A
200813_s_at	0.00143306		X	X		2	AMPH
200818_at	8.57126e-05		X			1	PIP4K2A
200831_s_at	0.00304348		X			1	ANGPT1
200862_at	0.000718481		X			1	HIST1H4C
200876_s_at	0.00200531		X			1	SO
200883_at	0.00116138		X	X		2	SLMO1
200901_s_at	8.27193e-05		X			1	PPEF1
200903_s_at	0.00646714		X			1
200914_x_at	3.73591e-06		X			1	SPTAN1
200932_s_at	0.000160117		X		X	2	AP3D1
200955_at	0.000120376		X			1	RBM39
200960_x_at	0.000121944		X			1	DUT
200982_s_at	0.00243644		X			1	ATP5G1
201000_at	0.00309954		X			1	POLR2C
201024_x_at	0.000361042		X			1
201030_x_at	0.000158597		X			1	UQCRB
201032_at	2.26583e-05		X			1	TUBA1C
201072_s_at	5.51506e-05		X			1	VPS45
201076_at	0.00232529		X			1	NFIB
201083_s_at	4.07771e-05			X	X	2	EFHD1
201090_x_at	0.000154268		X	X		2	GRB10
201093_x_at	0.00886422		X			1
201119_s_at	0.0271142		X			1	PRUNE
201123_s_at	0.0046511		X	X		2	MRPL9
201145_at	0.00930307		X	X		2	S100B
201160_s_at	6.38773e-05				X	1	CB
201174_s_at	0.00012536		X			1	FAM220A
201182_s_at	4.08771e-05			X	X	2	ZNF330
201191_at	0.000972103		X			1	GABBR2
201199_s_at	0.00086347		X			1	ATP1A1
201216_at	0.00622123		X	X		2	LOC100287552
201217_x_at	0.00241583		X	X	X	3
201241_at	0.000557182		X			1	IQGAP1
201267_s_at	0.000992651		X			1	AP2A2
201272_at	5.84772e-05			X		1	COL4A2
201274_at	0.00216482		X			1	PNN
201290_at	4.09771e-05			X	X	2	PMPCA
201313_at	0.000784385		X	X		2	MTUS1
201322_at	0.00198876		X			1	RBFO
201330_at	0.0112829		X			1	MED13L
201341_at	0.000281717		X			1	COQ9
201387_s_at	0.00102311		X			1	MYH10
201390_s_at	0.00110521		X			1	GRPEL1
201410_at	4.10771e-05			X	X	2	PI4KA
201441_at	0.00131573		X		X	2	RPL17
201475_x_at	0.000346201		X			1	SN
201493_s_at	5.85772e-05			X		1	TROVE2
201499_s_at	0.0160706		X			1
201502_s_at	5.86772e-05			X		1	NFIB
201503_at	0.0082839		X			1	LOC100272216
201509_at	0.0794034		X	X		2
201520_s_at	0.0081059		X			1	LYRM9
201522_x_at	0.000439896		X			1	MDH2
201524_x_at	0.00580102		X			1	UBE2I
201548_s_at	0.0085208		X		X	2	SN
201565_s_at	0.0263867		X	X	X	3	SO
201586_s_at	6.39773e-05				X	1	ATRNL1
201622_at	0.00110247		X		X	2	PTPRD
201628_s_at	0.00277381		X			1	EEF1D
201632_at	0.00334412		X			1	FB
201648_at	8.73029e-06		X	X		2	CU
201652_at	0.00161668		X			1	LOC100170939
201672_s_at	0.011367		X			1	ATP9B
201709_s_at	0.000929848		X	X	X	3
201725_at	0.000270719		X			1
201740_at	0.00285711		X			1
201754_at	0.0229575		X			1	FB
201757_at	0.00104111		X			1
201804_x_at	0.0115307		X			1
201810_s_at	0.0044296		X		X	2	TRIM44
201825_s_at	0.00763968		X			1	BACE1
201828_x_at	4.11771e-05			X	X	2	AFTPH
201836_s_at	4.12771e-05			X	X	2	SAE1
201856_s_at	0.000835899		X			1	VPS51
201880_at	0.0184783		X			1	C14orf159
201892_s_at	0.00267794		X			1	PSENEN
201922_at	0.0251653		X			1	FNDC4
201947_s_at	0.000113805		X			1
201964_at	0.00188364		X			1	OPN3
201991_s_at	4.13771e-05			X	X	2	EMC9
202000_at	2.64779e-05		X			1	SBF2
202025_x_at	4.14771e-05			X	X	2	FAM173A
202066_at	4.15771e-05			X	X	2	MMADHC
202070_s_at	4.16771e-05			X	X	2	HAUS2
202077_at	0.00536591		X			1	CRYBA2
202120_x_at	4.17771e-05			X	X	2	ZBB
202121_s_at	0.00139937		X			1	DEPDC1
202154_x_at	0.00258081		X			1	FAR2
202178_at	0.00153785		X	X		2	ENSA
202184_s_at	5.87772e-05			X		1	CUTA
202201_at	6.40773e-05				X	1	PARD3
202230_s_at	0.000189525		X			1	PPP2R2D
202242_at	0.000234773		X	X		2	ORAI3
202243_s_at	0.00291199		X			1	GUCY1A3
202244_at	0.0104		X			1
202268_s_at	0.00131638		X			1
202298_at	0.00229318		X		X	2	LIMA1
202307_s_at	6.62773e-05				X	1	KATNBL1
202309_at	6.63773e-05				X	1	BHLHE41
202343_x_at	0.000468755		X			1	RF
202353_s_at	7.99303e-05		X			1	AK3
202360_at	4.18771e-05			X	X	2	MALAT1
202363_at	0.000534256		X	X		2	DNAJC5
202416_at	0.000148744		X	X	X	3	ERLEC1
202464_s_at	4.19771e-05			X	X	2	CCAR1
202467_s_at	0.000161177		X			1	GNAQ
202471_s_at	4.20771e-05			X	X	2	SMARCC1
202505_at	4.21771e-05			X	X	2	TMEM205
202507_s_at	0.00188137		X			1	LRRC37A16P
202517_at	0.000200462		X			1	RABEP1
202552_s_at	6.64773e-05				X	1	SMAD5
202573_at	0.0012338		X			1	PNKD
202594_at	4.22771e-05			X	X	2	GPR89A
202623_at	7.12498e-06		X			1	CEP41
202650_s_at	0.00680559		X			1	SLC7A2
202660_at	6.41773e-05				X	1	STAT2
202675_at	0.00290534		X			1	UHRF1
202683_s_at	9.03445e-05		X			1	FAM84B
202698_x_at	6.43674e-05		X	X		2	PRKCE
202704_at	4.23771e-05			X	X	2	SGCB
202717_s_at	0.000538643		X	X	X	3
202724_s_at	5.88773e-05			X		1
202736_s_at	0.0862261		X			1	ASH1L
202773_s_at	5.22461e-06		X		X	2
202795_x_at	0.0201479		X			1	BLOC1S5
202858_at	0.000462229		X	X	X	3	TGFBR3
202868_s_at	0.000573659		X	X	X	3	AMIGO1
202897_at	0.000387156		X			1	C10orf12
202916_s_at	0.00283402		X			1
202920_at	4.12766e-07		X			1	SFPQ
202926_at	0.0012469		X			1	MOB3C
202941_at	3.83866e-05		X			1	GABRD
202967_at	0.000187435		X		X	2	TET2
202974_at	0.0134506		X	X	X	3	CLCN7
203000_at	0.0028612		X			1	PCDHGA4
203029_s_at	0.0701969		X			1	SN
203031_s_at	4.24771e-05			X	X	2	PTPRM
203033_x_at	0.00115323		X	X		2	RPS3A
203082_at	4.25771e-05			X	X	2	ZNF652
203113_s_at	4.26771e-05			X	X	2	CALM3
203122_at	4.27771e-05			X	X	2	EEF1B2
203132_at	2.00676e-05			X	X	2	AKR1B1
203140_at	4.29771e-05			X	X	2	PUM2
203147_s_at	4.0791e-05		X			1	NFKBIA
203157_s_at	0.000535782		X			1	FO
203160_s_at	0.000714804		X			1	RREB1
203173_s_at	2.44181e-05				X	1	RGS4
203227_s_at	0.00161799		X			1	VCAN
203230_at	0.000336146		X			1	PCSK2
203255_at	4.30771e-05			X		1	TFRC
203261_at	0.000826409		X			1	GHITM
203266_s_at	0.0010615		X			1	ASMTL
203324_s_at	0.000468963		X		X	2	CCDC28A
203340_s_at	0.000129147		X			1	PNISR
203413_at	0.00102845		X			1	NOTCH2
203431_s_at	4.31771e-05			X	X	2	ARID5B
203442_x_at	0.0118579		X		X	2	P
203484_at	0.0237158		X			1	CTSB
203518_at	0.000386526		X		X	2	ZNF423
203549_s_at	4.32771e-05			X	X	2	TRAPPC10
203603_s_at	6.42773e-05				X	1	MAP2K3
203604_at	0.000138684		X			1	DD
203605_at	0.00327211		X			1	F
203704_s_at	5.89773e-05			X		1	PRC1
203721_s_at	0.00981826		X			1	C12orf10
203738_at	0.000712145		X			1	NUP43
203752_s_at	0.00351921		X	X		2	AGFG2
203753_at	4.33771e-05			X	X	2	BACE2
203762_s_at	0.0101292		X			1	MRPL37
203773_x_at	0.00589903		X	X	X	3	PACSIN1
203798_s_at	0.000356424		X	X		2	DRAM2
203814_s_at	4.34771e-05			X	X	2	RBMS2
203816_at	0.00228726		X			1	MANEAL
203839_s_at	0.00544732		X			1	CTTN
203849_s_at	4.35771e-05			X	X	2	USP42
203861_s_at	0.00210136		X			1	LCOR
203898_at	6.66773e-05				X	1	RBM27
203907_s_at	0.00414854		X			1	DIRAS1
203911_at	4.36771e-05			X	X	2	KIFC2
203944_x_at	4.37771e-05			X		1	ANKS1B
203956_at	8.99214e-05		X	X	X	3	SO
204050_s_at	0.00499733		X			1	PRKG1
204075_s_at	0.00452735		X			1	SLC25A29
204081_at	0.011526		X			1
204156_at	0.00232047		X			1	B3GAT2
204206_at	0.00232236		X			1	GALNT15
204229_at	4.38771e-05			X	X	2	CIT
204260_at	0.00231745		X			1	ZNF827
204266_s_at	4.39771e-05			X	X	2	CC2D1A
204338_s_at	5.90773e-05			X		1	PPA2
204365_s_at	0.00561339		X			1
204372_s_at	1.34845e-06		X			1
204449_at	0.0043575		X			1	RPL4
204465_s_at	0.00113576		X			1	YB
204481_at	4.40771e-05			X	X	2	SFPQ
204517_at	4.41771e-05			X	X	2	BLVRB
204528_s_at	4.42771e-05			X	X	2	ITPR2
204546_at	0.000711072		X			1	ZEB2
204559_s_at	4.43771e-05			X	X	2	CO
204584_at	4.44771e-05			X	X	2	TGFBR3
204587_at	0.0184556		X	X		2	AAK1
204619_s_at	5.91773e-05			X		1
204663_at	0.0022969		X		X	2
204685_s_at	0.00947529		X	X		2	CFDP1
204720_s_at	4.45771e-05			X	X	2	SPAG9
204729_s_at	0.0187576		X			1	GRHPR
204731_at	6.43773e-05				X	1	MZT2B
204793_at	0.00165109		X			1	KDM5A
204863_s_at	6.67773e-05				X	1
204870_s_at	5.92773e-05			X		1	EGLN1
204957_at	4.46771e-05			X	X	2	THRAP3
204992_s_at	0.00784549		X			1	CTNNB1
205012_s_at	0.00139434		X			1	IRF2BP2
205230_at	4.47771e-05			X	X	2	LIFR
205257_s_at	4.48771e-05			X	X	2	TRAPPC5
205263_at	0.000364028		X			1
205273_s_at	3.71564e-06		X			1
205277_at	0.00281799		X		X	2	TAF1D
205279_s_at	9.46529e-05		X			1
205348_s_at	0.00417547		X			1	TAP1
205353_s_at	5.95128e-06		X	X	X	3	MTHFD1
205383_s_at	0.0223081		X			1	CRIM1
205434_s_at	6.44773e-05				X	1	C16orf62
205480_s_at	0.00182383		X			1	CRCP
205551_at	0.00166399		X			1	IL6ST
205570_at	4.49771e-05			X	X	2	ADD3
205594_at	5.82753e-05		X	X	X	3	ZNF264
205596_s_at	3.63711e-05		X		X	2	MACF1
205609_at	4.50771e-05			X		1	TSPAN5
205690_s_at	0.00151141		X			1	MED13L
205702_at	0.00241055		X			1	NACC2
205711_x_at	0.000239621		X			1	TMSB10
205816_at	0.0711901		X		X	2	UBE2W
205871_at	2.85538e-05		X		X	2	CFAP46
205882_x_at	6.68773e-05				X	1	MRPL36
205917_at	6.69773e-05				X	1	ZAK
205932_s_at	0.114905		X			1	MRPL55
205967_at	4.51771e-05			X	X	2
206051_at	0.000922872		X			1	NFASC
206122_at	4.52771e-05			X	X	2	IL10RB-AS1
206169_x_at	0.0015998		X			1	TRAPPC2L
206273_at	4.53771e-05			X	X	2	TNFRSF10D
206275_s_at	0.00230385		X			1	PARD3B
206381_at	0.00203449		X			1	KDSR
206542_s_at	0.000994269		X			1
206547_s_at	4.54771e-05			X	X	2	COL22A1
206621_s_at	0.000721123		X			1
206652_at	0.00150457		X	X	X	3	GLTSCR1L
206710_s_at	0.000642318		X			1	AKAP8L
206809_s_at	0.00411551		X			1	UBE2QL1
206879_s_at	0.000434379		X			1	SRSF2
207081_s_at	4.89432e-05		X			1
207149_at	0.0401692		X			1	BB
207232_s_at	0.00033519		X			1	DD
207332_s_at	5.93773e-05			X		1	FAM178A
207358_x_at	0.0928908				X	1	M6PR
207598_x_at	4.55771e-05			X	X	2	CAPRIN2
207614_s_at	0.000145421		X			1	ATP5O
207730_x_at	0.00104954		X	X		2	GLTSCR1L
207922_s_at	0.0210213		X			1
207966_s_at	1.48543e-06		X		X	2	MORC2
208002_s_at	0.00873897		X			1	RNMT
208066_s_at	0.0114367		X			1	TUBA1B
208073_x_at	9.92668e-05		X			1	GLRB
208517_x_at	0.000371209		X	X		2	PARK7
208610_s_at	0.000160455		X			1
208611_s_at	4.56771e-05			X	X	2	TTC3
208640_at	0.00380987		X			1	HSP90AB1
208641_s_at	0.0332827		X			1	PPP2R1A
208649_s_at	0.00236921		X			1	OCIAD1
208652_at	0.000714245		X			1
208678_at	0.00240747		X			1	PFKFB3
208680_at	0.000912629		X			1	CCT2
208682_s_at	0.000382275		X			1
208687_x_at	0.000628364		X	X		2	GDI2
208709_s_at	0.00175764		X		X	2	ZNF609
208710_s_at	4.57771e-05			X	X	2
208720_s_at	2.10068e-05			X	X	2	ANKRD12
208742_s_at	0.0018416		X			1	IMMT
208758_at	0.000481779		X			1	CLTA
208761_s_at	0.00175012		X			1	TERF2IP
208771_s_at	0.00308385		X			1
208781_x_at	0.00812236		X			1	SLC25A12
208786_s_at	0.00340505		X			1	ZBTB47
208799_at	0.00146629		X			1	DAAM1
208813_at	0.000736863		X			1	ZNF516
208827_at	0.000525531		X	X		2	C5orf24
208835_s_at	0.00127061		X	X	X	3	ZNF264
208846_s_at	0.00156353		X			1	CUL1
208859_s_at	3.74441e-05		X	X	X	3
208870_x_at	0.000449526		X			1	DNAJC7
208887_at	4.59771e-05			X	X	2
208898_at	0.0042551		X			1	RAB11FIP3
208909_at	0.00458143		X			1
208942_s_at	3.43776e-05		X	X	X	3	AGPAT3
208955_at	4.60771e-05			X	X	2	FAM63A
208972_s_at	4.61771e-05			X	X	2	TUBA1B
208977_x_at	0.000211311		X			1	LDHB
208988_at	0.00187745		X			1	DCTN2
208996_s_at	4.62771e-05			X	X	2	SRRM2
209014_at	0.00057841		X			1	COPS2
209026_x_at	0.000657444		X		X	2	BACE2
209066_x_at	4.63771e-05			X	X	2	GLIS1
209079_x_at	0.0020045		X	X	X	3	AMN1
209092_s_at	0.00027781		X			1	TAF3
209095_at	0.00109975		X			1	TCF25
209104_s_at	0.00174545		X		X	2	MAPK9
209119_x_at	0.0105698		X			1	TUBB4B
209159_s_at	1.12874e-05		X			1
209180_at	0.00102057		X			1	SLC25A5
209194_at	0.00547008		X			1	GSTA4
209200_at	0.0824041		X			1
209214_s_at	0.0110352		X			1	CHERP
209224_s_at	0.0036388		X			1	SCAF4
209225_x_at	0.000307566		X	X		2
209234_at	0.00170561		X			1
209248_at	0.000922045		X			1
209249_s_at	5.94773e-05			X		1	KLC1
209251_x_at	4.64771e-05			X	X	2	UBE2Z
209265_s_at	0.00507009		X	X		2	FAM161B
209268_at	4.65771e-05			X	X	2	CRMP1
209276_s_at	0.0023339		X			1
209289_at	4.66771e-05			X	X	2	YPEL5
209343_at	4.67771e-05			X	X	2	TUBB4B
209372_x_at	0.00683938		X			1	ATP5C1
209394_at	5.95773e-05			X		1
209395_at	0.082498		X			1	FAM131A
209409_at	4.68771e-05			X	X	2
209440_at	0.00688309		X	X		2
209445_x_at	0.000566899		X			1
209479_at	5.96773e-05			X		1	SPIRE2
209484_s_at	1.65758e-05		X		X	2	OSBPL7
209503_s_at	0.000253944		X			1
209534_x_at	0.00151966		X	X	X	3	TSPAN7
209537_at	0.000255808		X			1	ATP5C1
209553_at	0.00527896		X	X	X	3	WIZ
209558_s_at	4.69771e-05			X	X	2	TCF4
209569_x_at	0.0066434		X			1	QKI
209570_s_at	0.0800092		X			1	HSPA8
209586_s_at	4.70771e-05			X	X	2	PSMC5
209609_s_at	4.71771e-05			X	X	2	E
209686_at	4.72771e-05			X	X	2	C11orf73
209715_at	4.73771e-05			X	X	2	GLYR1
209751_s_at	6.45773e-05				X	1
209755_at	0.000402096		X			1	KATNBL1
209814_at	4.74771e-05			X	X	2	MAPT
209818_s_at	0.00543498		X			1	UBE2W
209839_at	0.00268356		X			1	CDC123
209890_at	6.71773e-05				X	1	CASP6
209902_at	3.58256e-05		X			1	SPPL3
209991_x_at	4.75771e-05			X	X	2	SECISBP2L
210094_s_at	0.152594		X			1	GLOD4
210111_s_at	4.76771e-05			X	X	2
210156_s_at	0.0321362		X			1	ENC1
210252_s_at	0.00115807		X			1	TSPAN5
210338_s_at	0.0038825		X			1	TMBIM4
210501_x_at	0.00116791		X			1
210532_s_at	0.00078602		X			1	MKNK1
210574_s_at	0.0564799		X		X	2	ZNF785
210679_x_at	4.77771e-05			X	X	2	ZNF37A
210701_at	6.46773e-05				X	1	DCUN1D1
210715_s_at	0.000685307		X			1	TNPO1
210736_x_at	0.022047		X			1	RBFO
210759_s_at	0.000805105		X			1	AJAP1
210766_s_at	0.000935716		X			1	COMMD3
210825_s_at	1.46585e-05		X		X	2	ZNF785
210840_s_at	4.78771e-05			X	X	2	DZIP3
210949_s_at	0.000305096		X			1	DVL1
211025_x_at	0.00079375		X			1
211270_x_at	0.0570497		X			1	DOCK3
211297_s_at	0.00540907		X			1	MARS
211370_s_at	0.040235		X			1	ABCC10
211452_x_at	0.0008002		X	X		2	CYFIP2
211464_x_at	0.000271971		X	X		2
211616_s_at	0.0335366		X		X	2	PRF1
211662_s_at	0.00452349		X			1	SLC7A14
211685_s_at	0.000659445		X			1	VSNL1
211779_x_at	4.79771e-05			X	X	2
211928_at	0.00043023		X			1	EIF5B
211941_s_at	0.00062192		X			1
211964_at	4.80771e-05			X	X	2	FAM162A
212017_at	0.000777055		X		X	2	BCL10
212027_at	0.00420223		X	X		2	BTF3
212037_at	4.81771e-05			X	X	2	UBN2
212062_at	0.00339047		X			1	ZBTB7A
212088_at	4.82771e-05			X	X	2	SCAMP2
212089_at	0.01077		X	X	X	3	TAP1
212095_s_at	4.83771e-05			X	X	2	HSPA12A
212104_s_at	4.84771e-05			X	X	2	MAGED2
212111_at	0.00125145		X			1	LYST
212155_at	0.00446628		X			1
212159_x_at	0.000489682		X			1	ANKRD13D
212176_at	5.97773e-05			X	X	2	NMNAT2
212177_at	9.52673e-06		X		X	2	RBFO
212208_at	6.72773e-05				X	1	KLF7
212209_at	4.85771e-05			X	X	2	MAPKBP1
212214_at	0.00154236		X			1	HABP4
212228_s_at	4.86771e-05			X	X	2	CCDC28A
212242_at	0.00189531		X			1	DYNC1H1
212265_at	0.00024739		X		X	2	AKAP13
212270_x_at	0.00395176		X			1	NRG2
212277_at	1.87529e-05		X			1	CPSF3
212322_at	0.00743657		X		X	2	ATP5C1
212372_at	4.87771e-05			X	X	2	ORAI2
212377_s_at	5.98773e-05			X	X	2	U2AF1
212386_at	0.00395428		X			1
212411_at	0.0420962		X			1	CO
212432_at	4.88772e-05			X	X	2	CAV2
212451_at	0.00027562		X		X	2	TMEM43
212468_at	6.47773e-05				X	1	ATIC
212492_s_at	0.000494176		X			1	IRF2BP2
212508_at	0.0137551		X			1	RECQL
212532_s_at	0.00244945		X			1	PIDD1
212537_x_at	4.89772e-05			X		1	AP2A2
212551_at	0.00735678		X			1
212614_at	5.99773e-05			X		1	KDM4B
212620_at	0.000119896		X			1	SERP2
212632_at	0.00165126		X			1
212639_x_at	9.26307e-05		X	X		2	WDR7
212652_s_at	4.90772e-05			X	X	2	PNN
212674_s_at	0.000608376		X			1
212696_s_at	0.0228019		X			1	PSMB6
212699_at	0.00415168		X			1	DNAJC1
212706_at	0.0138084		X			1	EIF3K
212707_s_at	0.03192		X			1	SPOCK1
212716_s_at	6.00773e-05			X		1	GLS
212717_at	0.00106984		X	X		2	ITFG1
212727_at	0.00992049		X	X	X	3	CDC16
212739_s_at	0.00792775		X			1	LOC100129447
212787_at	0.00153058		X			1	NLN
212798_s_at	0.00291719		X			1	COA1
212852_s_at	4.91772e-05			X	X	2	MRPL18
212877_at	0.000194392		X			1	POP4
212878_s_at	0.000791156		X			1	YTHDF2
212880_at	0.000502399		X			1	PHF6
212881_at	0.00916465		X			1	MAGED1
212896_at	0.00776849		X	X	X	3	KDM6B
212904_at	0.00217494		X			1	CRBN
212917_x_at	0.000484422		X			1	PHB
212922_s_at	0.0359868		X			1
212923_s_at	6.01773e-05			X		1	RAN
212959_s_at	0.0194066		X		X	2	CNOT10
212964_at	0.00167125		X			1	NMT2
212993_at	6.73773e-05				X	1	TLE4
212995_x_at	6.48773e-05				X	1	CAPRIN1
213009_s_at	0.00529826		X			1	GOLGA7
213032_at	4.92772e-05			X	X	2	FASTK
213079_at	0.00637007		X		X	2	TMEM106A
213089_at	4.93772e-05			X	X	2	HSPA8
213137_s_at	0.00164345		X	X		2	DNAJA4
213195_at	4.94772e-05			X	X	2	EPB41L3
213203_at	0.00809232		X			1	SAV1
213268_at	0.00233146		X			1	TUBB
213275_x_at	6.02773e-05			X		1
213328_at	0.00182816		X			1	NCALD
213333_at	4.95316e-05		X			1	TFRC
213366_x_at	0.000213121		X			1	VPS33B
213386_at	0.00116727		X			1	HMO
213394_at	0.000415899		X			1	GHITM
213400_s_at	0.0422646		X			1
213411_at	0.0010504		X			1	WARS
213421_x_at	0.0228453		X	X	X	3	COA3
213476_x_at	0.00323646		X	X		2
213482_at	0.000337569		X			1	SPINT2
213484_at	0.00500003		X			1	ORMDL1
213485_s_at	0.000346675		X			1	LINC00662
213530_at	0.0051813		X		X	2	MRPS21
213535_s_at	4.95772e-05			X		1
213545_x_at	4.96772e-05			X	X	2	FAHD2A
213636_at	0.000870665		X			1	KIAA0513
213668_s_at	4.97772e-05			X		1	C5orf22
213682_at	0.0137609		X			1	PPP2CA
213693_s_at	0.00877726		X	X	X	3	RNF8
213726_x_at	0.000179258		X	X		2
213735_s_at	0.00367766		X		X	2	DHCR24
213744_at	4.98772e-05			X	X	2	EIF4H
213808_at	0.0192836		X			1	PRD
213938_at	0.00344531		X			1
214043_at	4.99772e-05			X	X	2	GOT1
214075_at	0.00327875		X			1	LOC144438
214086_s_at	0.00685206		X			1	USP42
214114_x_at	0.000621391		X			1	CNRIP1
214170_x_at	0.00176946		X			1	FAM168B
214250_at	0.0199345		X			1	CLIP1
214353_at	0.192078		X			1	ENO2
214359_s_at	0.00093349		X			1	C14orf2
214394_x_at	5.00772e-05			X	X	2	MZT2B
214402_s_at	0.0657075		X			1	KLC1
214415_at	0.000582216		X			1	CO
214432_at	5.01772e-05			X		1	ZNF148
214434_at	0.000379654		X			1	LRRFIP1
214439_x_at	0.0132454		X	X	X	3	PSMA1
214501_s_at	6.74773e-05				X	1	BTN2A1
214623_at	5.02772e-05			X		1	DCTN6
214659_x_at	4.98402e-06		X			1	UB
214743_at	5.03772e-05			X	X	2	ZFR
214761_at	6.03773e-05			X		1	MAZ
214782_at	6.1898e-05		X			1	TNPO1
214799_at	6.83506e-05		X	X	X	3	PSMD1
214815_at	0.012581		X			1	KIAA1045
214821_at	0.00276325		X			1	CLTA
214823_at	0.00382868		X	X		2
214850_at	5.04772e-05			X	X	2
214864_s_at	6.4869e-05		X			1	TPRG1L
214924_s_at	0.00473153		X			1	NDUFS8
214925_s_at	0.0124522		X	X		2	PRD
214933_at	0.00444279		X			1
214934_at	5.05772e-05			X	X	2	GHITM
215019_x_at	0.00595704		X			1	ELAVL4
215020_at	0.00507905		X			1	NIPSNAP1
215069_at	0.000599286		X			1	HSP90AB1
215169_at	0.00150846		X			1	SF3B5
215191_at	0.00788272		X			1
215230_x_at	4.79339e-05		X			1	CSE1L
215268_at	0.0173583		X			1	C14orf166
215269_at	6.04773e-05			X		1	PARP11
215306_at	5.06772e-05			X	X	2	SN
215344_at	0.00478085		X	X		2	FB
215373_x_at	0.00334351		X			1	PITPNA
215499_at	6.05773e-05			X		1	AMBRA1
215504_x_at	5.07772e-05			X	X	2	ASH1L
215514_at	5.08772e-05			X	X	2	PSMC3
215553_x_at	5.09772e-05			X	X	2	MRPS23
215587_x_at	0.0111367		X			1	SMARCA2
215600_x_at	5.10772e-05			X	X	2	USP53
215693_x_at	6.06773e-05			X		1	RABGGTB
215698_at	6.49773e-05				X	1	SAFB2
215764_x_at	0.0234678		X	X	X	3	UCHL1
215789_s_at	0.000326654		X			1	NELL2
215889_at	0.0506702		X	X	X	3
215908_at	0.0279706		X			1	C11orf96
215963_x_at	0.0259716		X	X	X	3
215978_x_at	0.00143951		X			1
216187_x_at	0.00144972		X			1
216210_x_at	0.0228123		X			1	PLEKHM1
216295_s_at	0.000878018		X			1	AKR1B1
216308_x_at	0.0101402		X	X	X	3	CHD9
216384_x_at	5.11772e-05			X		1	DLD
216449_x_at	0.00926756		X			1	SND1
216508_x_at	6.75773e-05				X	1	ZNF562
216524_x_at	5.12772e-05			X	X	2	CSNK2B
216550_x_at	0.000120274		X	X	X	3	IQCA1
216903_s_at	0.00139305		X			1	LOC100289333
216977_x_at	0.00412546		X			1	KIZ
217152_at	0.00702551		X			1	INA
217164_at	0.00402589		X	X		2	APOPT1
217446_x_at	0.00014893		X			1	FH
217457_s_at	0.00145821		X			1	MADD
217482_at	6.12112e-06		X		X	2	BAALC
217554_at	0.000500399		X		X	2	UQCRC2
217579_x_at	0.00289849		X			1
217679_x_at	0.00162295		X			1	TMEM246
217703_x_at	4.9451e-05		X			1	EIF3K
217721_at	0.0129926		X	X	X	3	CNTRL
217727_x_at	0.0419176		X			1
217731_s_at	0.00237654		X			1	NPAS3
217733_s_at	6.76773e-05				X	1	PPARD
217759_at	5.13772e-05			X		1
217768_at	0.000945808		X			1	CSNK1G2
217773_s_at	0.00212035		X			1	NBAS
217802_s_at	0.0215384		X			1	ST
217819_at	0.000616315		X	X		2
217841_s_at	0.0171701		X			1	CTSB
217860_at	4.57924e-07		X	X	X	3	LUC7L3
217867_x_at	0.000161568		X			1	SN
217883_at	5.26796e-05		X			1	CO
217897_at	6.07773e-05			X		1	NAE1
217900_at	0.00252511		X			1	FAM162A
217904_s_at	5.14772e-05			X	X	2	LOC728153
217907_at	0.000570688		X			1	LOC222070
217927_at	0.00137968		X	X		2	SPCS1
217937_s_at	0.0363815		X		X	2	MICU1
217939_s_at	5.15772e-05			X		1	YY1AP1
217946_s_at	5.16772e-05			X	X	2	CHMP2A
217969_at	5.17772e-05			X	X	2
217985_s_at	0.00593922		X			1	TBK1
218009_s_at	6.08773e-05			X		1	DYNLL1
218026_at	0.000681126		X	X	X	3	MCTS1
218027_at	0.0141654		X			1	PAFAH1B1
218048_at	0.000331747		X	X	X	3	ZNF721
218097_s_at	0.0126821		X			1
218101_s_at	0.00889948		X			1	FAM162A
218120_s_at	0.000667517		X			1
218143_s_at	0.000376515		X			1
218163_at	0.00142653		X			1	RAP1GDS1
218190_s_at	0.000199834		X			1	TNPO2
218220_at	6.09773e-05			X		1	PSMB5
218241_at	0.0105173		X			1	GABRD
218247_s_at	5.18772e-05			X	X	2	SLC35E2
218271_s_at	0.0426284		X	X	X	3	BUD31
218298_s_at	5.19772e-05			X	X	2
218302_at	5.20772e-05			X	X	2	YLPM1
218310_at	0.00274731		X			1	TRAPPC10
218330_s_at	5.66824e-06		X	X	X	3	PRKCZ
218354_at	6.84596e-05		X			1
218415_at	0.000661328		X			1	OPA1
218418_s_at	6.10773e-05			X		1	VDAC3
218455_at	0.0061853		X			1	LDHA
218456_at	8.27892e-05		X			1	ZC3H7B
218491_s_at	0.00360532		X			1
218504_at	0.000705895		X			1	COPS5
218520_at	0.00141721		X	X	X	3	TSPAN31
218521_s_at	8.69569e-06				X	1
218623_at	0.0280834		X			1	PTPN2
218625_at	0.004727		X	X		2	GPRASP1
218628_at	0.00461214		X			1	ST
218642_s_at	0.0422431		X			1	SRRT
218843_at	5.21772e-05			X	X	2	SV2B
218865_at	5.22772e-05			X	X	2	RPS6KC1
218909_at	0.00166464		X			1	HIC2
218980_at	0.00218854		X			1	KIF1B
219007_at	6.11773e-05			X		1	ZNF777
219019_at	0.000486338		X	X		2	NHP2
219032_x_at	5.23772e-05			X	X	2	SUMO1
219108_x_at	6.50773e-05				X	1
219163_at	0.00110254		X			1	NRD1
219203_at	5.24772e-05			X	X	2	FH
219206_x_at	0.000291524		X			1	GFM2
219342_at	6.12566e-05		X			1	CCAR1
219356_s_at	0.039821		X			1	PSMB7
219425_at	0.00208066		X			1	ANKRD11
219549_s_at	5.68054e-06		X			1
219553_at	0.132165		X			1	UGP2
219569_s_at	0.00363017		X			1	NEK1
219671_at	5.25772e-05			X	X	2	CFAP46
219709_x_at	5.26772e-05			X	X	2	GALNT15
219896_at	0.00143782		X			1	ARHGEF1
219945_at	7.86464e-05		X			1	SAP18
219961_s_at	0.00112918		X		X	2	CCNDBP1
220071_x_at	5.27772e-05			X	X	2
220136_s_at	5.28772e-05			X	X	2	KDM2A
220269_at	5.29772e-05			X	X	2	SET
220295_x_at	5.30772e-05			X	X	2
220316_at	5.31772e-05			X		1	TUBA4A
220411_x_at	0.00419531		X			1
220539_at	6.78773e-05				X	1	OCIAD1
220609_at	0.00317477		X	X	X	3	FKSG49
220615_s_at	5.32772e-05			X	X	2	STAU2
220720_x_at	0.000788859		X			1	ATP5B
220864_s_at	0.00260654		X			1
220942_x_at	0.00143977		X	X		2	PSMB1
220948_s_at	4.76098e-05		X			1
220966_x_at	0.000264668		X	X	X	3	DCHS1
220999_s_at	0.00035083		X			1	SCN2A
221012_s_at	0.00381491		X			1
221155_x_at	0.000336517		X			1	SO
221263_s_at	0.000934349		X			1	RPS16P5
221449_s_at	0.00053794		X			1	FBRSL1
221486_at	5.33772e-05			X	X	2	ACTN2
221488_s_at	5.34772e-05			X	X	2	PSMG3
221495_s_at	0.000174412		X			1	PITHD1
221497_x_at	6.51773e-05				X	1	NDUFA4
221506_s_at	0.00146385		X	X	X	3	ADAM33
221510_s_at	0.014318		X			1	PSMA5
221526_x_at	5.35772e-05			X		1	SLC25A29
221540_x_at	0.000465046		X			1
221573_at	0.0138351		X			1	LRRC47
221688_s_at	0.0444316		X			1	FHOD3
221702_s_at	0.000937614		X	X		2	KLF15
221711_s_at	0.00777231		X			1
221772_s_at	5.36772e-05			X	X	2
221829_s_at	0.000848475		X			1
221864_at	5.37772e-05			X	X	2	DGUOK
221877_at	0.0113355		X	X	X	3	NDUFA1
221942_s_at	5.38772e-05			X	X	2	ME3
222024_s_at	0.000433703		X	X	X	3	MALAT1
222043_at	0.0302702		X	X	X	3	EHMT1
222047_s_at	0.00165184		X	X	X	3	CHGB
222052_at	0.00273274		X	X		2	SIK3
222101_s_at	0.00203327		X			1
222113_s_at	0.00360932		X			1	MNT
222126_at	6.12773e-05			X		1	NHP2L1
222160_at	7.00148e-05		X	X	X	3	CAMTA1
222282_at	0.00180889		X			1
222284_at	5.39772e-05			X	X	2	VCP
222294_s_at	5.40772e-05			X	X	2	ITM2B
222310_at	0.000192199		X			1	ATP6V1E1
222313_at	2.01345e-05		X		X	2	PHTF1
222339_x_at	0.00255988		X			1
222368_at	0.0479806		X			1	RPL3
222395_s_at	0.000194408		X			1	RPL17
222408_s_at	0.000207744		X			1	AN
222418_s_at	0.000472067		X			1	LSM12
222430_s_at	0.000576248		X			1	DNASE1
222439_s_at	6.52773e-05				X	1
222446_s_at	6.13773e-05			X	X	2	IARS2
222457_s_at	5.41772e-05			X	X	2	UBE2I
222533_at	0.000579844		X			1
222605_at	0.00327042		X			1	TET2
222610_s_at	6.53773e-05				X	1	TUBB3
222620_s_at	0.000528739		X			1
222621_at	0.0143965		X			1
222652_s_at	0.000259679		X			1	WDR81
222657_s_at	0.000270044		X			1	IMPDH2
222669_s_at	0.0361348		X			1	DNM3
222728_s_at	6.61738e-05		X	X		2	FNIP1
222745_s_at	5.42772e-05			X	X	2	CASC10
222780_s_at	0.00115904		X			1	C19orf54
222786_at	0.0127037		X			1	RABGEF1
222976_s_at	0.00384455		X			1	PTPRM
222984_at	0.00285997		X			1	SLC25A4
222988_s_at	0.00664658		X			1	RRAGA
222993_at	6.14773e-05			X		1
222994_at	0.000733116		X			1	CEP295
222997_s_at	0.000696385		X			1	C1orf61
223004_s_at	0.00424764		X			1	PRDM2
223011_s_at	0.000107279		X			1	FAM20B
223026_s_at	0.0106087		X			1	ZNF618
223043_at	0.0184889		X			1	NDUFS3
223053_x_at	0.0278342		X			1	PAIP2
223084_s_at	0.00187683		X	X		2	STMN2
223091_x_at	0.00954412		X			1
223124_s_at	0.00210853		X			1	SDHB
223134_at	7.83555e-05		X	X	X	3	PSMB4
223156_at	0.000993234		X			1	ANKMY2
223164_at	0.0347225		X			1	ARHGAP21
223174_at	0.00649222		X			1	LOC728730
223183_at	0.0001502		X			1	EMC3
223185_s_at	5.43772e-05			X	X	2
223187_s_at	0.000688797		X			1	SCD
223193_x_at	0.000363106		X			1	LATS2
223215_s_at	0.00133249		X			1	ZNRF1
223219_s_at	0.000591808		X			1	LTA4H
223363_at	0.0021064		X			1	AARS
223380_s_at	0.00304446		X	X	X	3	BMP2K
223460_at	0.000334245		X			1	F
223672_at	0.00666616		X			1	ENGASE
223673_at	5.44772e-05			X	X	2	LOC202181
223679_at	6.54773e-05				X	1
223748_at	0.061358		X			1
223857_x_at	0.00111957		X			1	RGS4
223940_x_at	6.55773e-05				X	1	TUBB3
224076_s_at	0.00689199		X			1	RCOR3
224151_s_at	5.45772e-05			X	X	2	SRP54
224163_s_at	0.000530007		X			1	NENF
224187_x_at	0.000252194		X			1	NAV1
224288_x_at	0.0019391		X			1	NFIC
224331_s_at	6.79773e-05				X	1
224345_x_at	0.00135312		X			1	RBFA
224360_s_at	6.15773e-05			X		1
224452_s_at	4.74344e-05		X			1	EIF2B1
224514_x_at	0.279122		X			1	ATP9A
224517_at	0.00905286		X			1	MAP1LC3B
224568_x_at	5.46772e-05			X	X	2	S100PBP
224569_s_at	6.56773e-05				X	1	ERC2
224597_at	2.18603e-06		X			1	RLIM
224613_s_at	5.47772e-05			X	X	2
224628_at	5.48772e-05			X	X	2	ERCC1
224636_at	0.00367436		X			1	JUND
224736_at	0.00179679		X	X	X	3
224737_x_at	5.49772e-05			X	X	2
224771_at	8.2845e-06		X			1	THYN1
224774_s_at	0.00329144		X		X	2	ME
224813_at	0.0297107		X			1	EPS15L1
224862_at	5.50772e-05			X	X	2
224871_at	0.000889522		X			1
224888_at	0.00434024		X			1	NDUFA2
224964_s_at	0.038997		X			1	WAS
225003_at	5.51772e-05			X	X	2	ZFP91
225030_at	0.00645262		X			1	CO
225055_at	5.52772e-05			X	X	2	RAC1
225056_at	0.0163029		X			1	TRIM8
225061_at	0.000632557		X			1
225082_at	0.00043756		X	X		2	ZNF204P
225092_at	5.53772e-05			X	X	2	NR
225101_s_at	0.00128345		X			1	TPM3
225223_at	5.54772e-05			X	X	2	HSPA8
225230_at	6.16773e-05			X		1	RPL17
225260_s_at	0.00434362		X			1	TCF4
225293_at	0.00397956		X			1	COL27A1
225298_at	5.55772e-05			X	X	2
225330_at	0.000948413		X		X	2	SNRPA1
225358_at	0.0397487		X			1	IQSEC1
225379_at	0.000268546		X			1	CCT7
225392_at	0.00177927		X			1	DYNC1I1
225416_at	0.00344547		X			1	PODNL1
225461_at	0.0023128		X		X	2	RAB18
225463_x_at	5.56772e-05			X	X	2	TIMMDC1
225484_at	5.57772e-05			X	X	2	ATP6V1D
225491_at	0.123989		X			1	EPT1
225493_at	0.000759909		X	X	X	3	MRPL32
225501_at	0.000576414		X	X	X	3	PDCL
225516_at	5.58772e-05			X	X	2
225557_at	2.53375e-05		X			1	HEATR5B
225571_at	6.57773e-05				X	1	SH3BP5
225592_at	0.0178473		X			1	CACNA1A
225636_at	5.59772e-05			X	X	2	RNF187
225655_at	5.60772e-05			X	X	2	VDAC2
225657_at	0.0256395		X			1
225662_at	6.80773e-05				X	1	UQCRFS1
225678_at	0.0228601		X			1	CCDC53
225703_at	3.18144e-05		X			1	PARP10
225704_at	0.0020489		X	X		2	NRN1
225772_s_at	0.0209083		X			1	TRAK1
225776_at	6.17773e-05			X		1	PDK3
225781_at	0.000176297		X			1
225898_at	0.00798735		X			1	FB
225908_at	0.0256613		X			1	SET
225934_at	0.085151		X	X		2	IQGAP1
225941_at	0.0338397		X			1	ARHGEF10L
225960_at	0.00306782		X			1
226062_x_at	0.000151446		X			1	SHROOM1
226132_s_at	0.00688932			X		1
226176_s_at	0.000762301			X		1
226199_at	0.0161425		X			1	CDAN1
226201_at	7.75865e-06		X			1	NR
226258_at	0.000167343		X			1	RBBP4
226285_at	0.000611109		X			1	NFIA
226336_at	0.0946311		X			1
226339_at	0.00923941		X			1	RBMS3
226397_s_at	0.0530528		X			1	RAB3GAP1
226447_at	5.66772e-05			X		1	VPS8
226463_at	0.0470022		X			1	TRIM37
226520_at	0.0151837			X		1
226528_at	0.0131211		X			1	NDUFAB1
226554_at	0.000373833		X			1	CDK7
226592_at	0.00285099		X			1	TNK2
226618_at	7.06429e-05		X			1	CETN2
226675_s_at	1.18919e-06		X			1	LINC00663
226738_at	0.00264366		X			1	REEP1
226749_at	0.00562742		X			1
226751_at	0.000766182		X			1	MRPS9
226800_at	0.00720579		X			1	PDZD2
226806_s_at	0.00516393		X			1	UBE2N
226853_at	0.00310793		X			1	SCARNA17
226895_at	0.00329645		X	X	X	3	BLVRA
226896_at	0.00599331		X			1	BAZ1A
226899_at	0.000693162		X			1	ZNF528
226929_at	0.000814091		X			1	AMIGO1
227041_at	0.0197183		X	X		2	CHCHD1
227066_at	5.74772e-05			X	X	2
227099_s_at	0.0010374		X			1	NFS1
227125_at	6.83773e-05				X	1	NUP133
227160_s_at	0.000149491		X			1	EEF1B2
227179_at	0.0019417		X			1	ERP29
227229_at	0.0684026		X			1
227318_at	0.000229581		X			1
227334_at	0.0352895		X			1	TSR2
227345_at	0.0119817				X	1	BOD1
227441_s_at	6.23773e-05			X		1	BTBD10
227512_at	0.00988855		X			1
227612_at	1.3773e-05		X			1	MFSD4
227946_at	0.000225713		X			1	IFT43
227954_at	0.0411991		X			1
227964_at	0.0216606		X			1	CFDP1
228038_at	6.24773e-05			X	X	2
228131_at	0.00347976		X			1	TMEM9
228262_at	0.0107129		X			1	SGIP1
228396_at	6.25773e-05			X		1	KIAA0195
228411_at	0.575715				X	1
228516_at	0.0050314		X	X		2	MANEAL
228541_x_at	0.000117		X			1	WHSC1L1
228613_at	0.000149283		X			1	KARS
228617_at	0.0918268		X			1	LOC100287331
228711_at	0.000302962		X			1
228768_at	4.0306e-07		X		X	2
228775_at	0.00295481		X			1	SERPINB6
228798_x_at	0.00083638		X			1
228854_at	0.000359281		X			1	EFCAB7
228959_at	0.0047435		X			1
229066_at	0.0603901		X	X		2	CAP2
229312_s_at	0.00929559		X			1	SGPL1
229319_at	0.00233443		X	X		2	SCAF11
229350_x_at	0.00466245		X			1
229483_at	0.000188165		X			1
229586_at	0.00107099		X			1	LOC100130429
229603_at	0.0528189		X	X		2	SCCPDH
229649_at	0.00384447		X			1	SKIV2L2
229776_at	2.13807e-05		X			1	BABAM1
229811_at	0.000111599		X			1	ZAK
229850_at	6.86773e-05				X	1	PFN2
229878_at	0.00277746		X			1
229949_at	0.000393374		X			1	NME4
230027_s_at	0.00905278		X			1	WDR54
230058_at	3.73395e-05		X			1
230064_at	0.000222412		X			1	SNAPC5
230083_at	0.000996069		X			1	GRSF1
230245_s_at	0.0156487		X			1	SN
230255_at	0.00149767			X		1
230326_s_at	0.000258726		X		X	2	G3BP1
230411_at	2.23388e-05		X			1
230528_s_at	0.000315038		X			1	KLHL42
230590_at	0.0065427		X	X		2	KDM5B
230651_at	3.85526e-05		X			1
230663_at	0.0075573		X			1
230820_at	0.0156247		X			1	ACOT7
230970_at	6.87773e-05				X	1	MUC1
231015_at	0.00222069		X		X	2
231019_x_at	0.00697692		X			1	NDUFC2
231212_x_at	0.0170823		X			1
231220_at	0.0137648		X			1	MRPL43
231577_s_at	0.0248023		X			1	POLR2J4
231735_s_at	0.00230356		X			1	PIAS4
231887_s_at	0.116993		X			1	SFPQ
231999_at	0.00180069		X			1	TRUB1
232002_at	0.00228		X			1	HSP90B1
232169_x_at	0.000904728		X			1	GKAP1
232174_at	0.000718354		X			1	HA
232207_at	0.102256		X			1
232264_at	2.0764e-07		X			1	TGFBR3
232280_at	0.00216634			X	X	2	B3GAT2
232333_at	0.650818		X			1	ATP2B2
232341_x_at	0.000423249		X			1	MFF
232347_x_at	0.000361415		X			1
232511_at	5.65431e-05		X			1	UTP18
232516_x_at	0.00139337		X			1	ME
232547_at	0.040084		X			1	DLG3
232597_x_at	0.00744789		X			1	SN
232626_at	0.00332473		X			1	SRSF11
232795_at	0.0407706		X			1	RPS7
232807_at	0.000220353		X			1	DYNC2LI1
232814_x_at	0.00114067		X			1	TRIM44
232978_at	0.00879189		X			1	GRHPR
233025_at	0.00569986		X			1	PSMB4
233273_at	0.0244495		X			1	GOLGA5
233359_at	0.000736486		X			1	NR2F2
233393_at	0.00834036		X			1	CAPNS1
233449_at	0.0126098		X			1	VPS29
233506_at	0.0816932		X			1	RPL4
233611_at	0.0109825		X			1	MAP7D2
233642_s_at	0.00442532		X			1	LMNA
233775_x_at	0.00111815		X			1	HBP1
233868_x_at	0.00214853		X			1	KCNE4
234047_at	0.0093124		X			1	RBM
234107_s_at	0.0123978		X			1
234491_s_at	0.000653057		X			1	EWSR1
234505_at	1.82692e-06		X			1
234562_x_at	0.00726334		X	X		2	EGLN1
234563_at	6.27773e-05			X		1
234762_x_at	0.000544051		X			1	RARS
234788_x_at	8.92113e-05		X			1	IRGQ
235031_at	6.28773e-05			X		1	USP14
235070_at	0.000321731		X			1	GTF2B
235079_at	0.0189687		X			1	NRGN
235112_at	0.03291		X			1	TBCB
235154_at	0.000173212		X			1	RPS3A
235327_x_at	0.00083268		X			1
235461_at	5.76772e-05			X	X	2	EML3
235484_at	3.06889e-05		X			1
235601_at	0.0278311		X			1	PMPCA
235765_at	0.000599663		X			1	DTD1
235850_at	0.00226059		X			1	SPTAN1
235954_at	7.74554e-05		X			1	TRIM33
235990_at	0.0223696		X			1
236007_at	0.023904		X	X		2	CUEDC2
236240_at	0.0170887		X			1	CHST12
236439_at	0.00606314		X			1
236462_at	0.00720195		X			1
236524_at	0.0174686		X			1
236571_at	0.00381569		X			1	MT
236610_at	0.00656769		X			1
236645_at	0.0108747		X			1	CLCN7
236653_at	0.000690824		X			1	BIN1
236869_at	0.000523243		X			1
237100_at	0.00241317		X			1	THRAP3
237110_at	0.000207016		X			1	MPP1
237483_at	0.0127526		X			1	MOAP1
237747_at	0.0116786		X			1	NUP50
237868_x_at	0.000222964		X			1	CELF4
238134_at	0.00494418		X			1
238299_at	0.00216645		X			1
238350_at	0.000373791		X			1	MRPL15
238447_at	0.00517865		X			1	GLS
238466_at	0.0253296		X			1	DNAJC1
238549_at	0.024742		X			1	LOC439911
238584_at	0.00111466		X			1	C10orf12
238589_s_at	0.00143953		X			1	DTYMK
238595_at	0.000703448		X			1	LCOR
238642_at	0.000395922		X			1	C14orf159
238651_at	1.10089e-05		X			1
238711_s_at	0.000794443		X		X	2
238718_at	0.00317566		X			1	LINC00926
238902_at	0.00161151		X			1	LOC100288418
239071_at	0.0051134		X			1	USP7
239144_at	0.0093823			X		1	UPRT
239311_at	0.00123261		X			1
239435_x_at	0.00497725		X			1
239449_at	0.0916031		X			1	MRPL55
239461_at	6.30773e-05			X		1
239597_at	0.00153867		X			1	C4orf29
239661_at	0.00455088		X		X	2	PPME1
239748_x_at	0.00193885		X			1	KIAA0754
239811_at	0.00757115		X			1
239826_at	0.00187699		X			1	NRM
239889_at	0.000494989		X			1
240121_x_at	0.000194382		X			1	FNDC4
240139_at	0.0193338		X	X		2	SLC25A14
240180_at	1.06583e-05		X		X	2	ARIH1
240399_at	5.7363e-05		X			1	EMC4
240432_x_at	0.00041124		X			1	ST
240478_at	0.000120061		X			1
240830_at	0.00586008		X		X	2
240908_at	0.00703927		X			1
240921_at	0.00785082		X			1	GNPTAB
240971_x_at	0.000489823		X			1	SESTD1
241091_at	0.00145318		X			1	PARD3
241223_x_at	0.000715414		X			1	NUMA1
241303_x_at	0.000127111		X			1	TRIOBP
241505_at	0.00823091		X			1	COL22A1
241613_at	0.00440738		X			1	CO
241681_at	0.00116485		X			1	MAEA
241701_at	0.00293582		X			1	PPFIA1
241762_at	0.00479848		X			1
241769_at	0.00533452		X		X	2	NUCKS1
241797_at	0.000351192		X			1
241824_at	1.80696e-05		X		X	2	FRMD8
241851_x_at	0.00760227		X			1	KDSR
241997_at	0.00964723		X		X	2	DTNA
242014_at	0.000421681		X			1	ZBTB20
242068_at	0.00225377		X			1	LOC100130987
242131_at	0.0157359		X			1	RNF4
242235_x_at	0.000916907		X			1	TRIOBP
242265_at	0.00174271		X			1	PRSS3
242274_x_at	0.0262539		X			1	POLR3H
242287_at	0.000780256		X			1	CO
242303_at	3.60901e-05		X			1	PMS2P9
242326_at	0.0204975				X	1	AP2A2
242366_at	0.0119304		X			1	AKAP10
242372_s_at	0.00654898		X			1
242389_at	0.0165635		X			1	CBFA2T2
242428_at	0.000305716		X			1	GBP1
242431_at	0.0023223		X			1	NSA2
242467_at	0.00175703		X	X		2
242498_x_at	1.86868e-05		X			1	NCBP2-AS2
242558_at	4.92023e-05		X			1	IAH1
242608_x_at	0.000196333		X			1
242622_x_at	0.0289969		X			1	SLC25A42
242646_at	0.00118694		X			1	ID2
242742_at	0.00281133		X			1	CO
242748_at	3.33083e-05		X			1	TDRD3
242801_at	0.00103606		X			1
242835_s_at	0.00294597		X			1
242872_at	6.31773e-05			X		1	SSU72
242916_at	0.00117574		X			1
242922_at	0.00359978		X			1	HMP19
242990_at	0.000934595		X			1	RBMS2
243001_at	0.00332895		X			1	PTPN13
243006_at	3.4377e-05		X			1	ADD3
243039_at	0.118462		X			1	PTEN
243127_x_at	3.4577e-05		X			1	CLU
243158_at	3.4677e-05		X			1
243203_at	3.4777e-05		X			1	RAC1
243256_at	0.000298352		X			1	HTR2A
243295_at	3.4977e-05		X			1	USP54
243398_at	0.00318203		X			1	SMYD2
243496_at	3.5177e-05		X			1
243559_at	0.0168018		X			1	GNG2
243618_s_at	1.6175e-05			X		1	SRCIN1
243713_at	0.00014688		X			1	CDH12
243745_at	3.5477e-05		X			1	ITPRIPL2
243768_at	0.000246757		X			1	VPS35
243792_x_at	3.5677e-05		X			1	TBL1
243826_at	3.5777e-05		X			1	PARL
243878_at	3.5877e-05		X			1	IMP3
243988_at	0.00224976		X			1	ATP6V1C1
243993_at	3.6077e-05		X			1	SKIL
244040_at	0.00297108		X			1	COL5A3
244062_at	3.6277e-05		X			1
244128_x_at	0.000167201		X	X		2	ZNF131
244197_x_at	3.6477e-05		X			1	PTBP1
244292_at	0.000883044		X			1
244458_at	3.6677e-05		X			1	ATP1A3
244607_at	0.00562337				X	1	SFI1
244766_at	3.6777e-05		X			1	PTPRN2
[truncated: 17 more rows]
